# Supplementary material for: Coexpression analysis identifies nuclear reprogramming barriers of somatic cell nuclear transfer embryos
Source: Oncotarget. 2017 Jul 22;8(39):65847–59. doi: 10.18632/oncotarget.19504 (PMC5630377; doi:10.18632/oncotarget.19504)
Supplement: Supplementary file 2 [file oncotarget-08-65847-s002.xlsx]

## Sheet: Supplementary Table 1
0	1	2	3	4	5	6	7	8	9	10	11	12	13	14	15	16	17	18	19	20	21	22	23	24	25	26	27	28	29	30	31	32	33	34	35	36	37	38	39	40	41	42	43	44
grey	turquoise	blue	brown	yellow	green	red	black	pink	magenta	purple	greenyellow	tan	salmon	cyan	midnightblue	lightcyan	grey60	lightgreen	lightyellow	royalblue	darkred	darkgreen	darkturquoise	darkgrey	orange	darkorange	white	skyblue	saddlebrown	steelblue	paleturquoise	violet	darkolivegreen	darkmagenta	sienna3	yellowgreen	skyblue3	plum1	orangered4	mediumpurple3	lightsteelblue1	lightcyan1	ivory	floralwhite
ECH1	ACTA1	UBE2M	CSNK2A1	EEF1A1	ACAT1	SBNO2	EIF2AK3	ADRB2	TBC1D31	TEAD1	SCML4	RBL2	LOC101902097	AP3B2	TBC1D4	MRAS	GSKIP	CNTFR	PMEPA1	NOL4L	UBR2	CUL7	TSPAN15	CPNE1	NMRK1	CADM4	MEX3C	BOLA-DMB	CLTB	NR4A2	FAM50A	LOC101903028	LOC100335357	DDX24	VPS72	KIAA1143	MED15	FOXF1	SLC39A14	CCDC84	BAG3	GNE	C19H17orf75	CHEK1
GIMAP7	LOC100847891	INTS9	NARFL	GAPDH	SLC18B1	PAG6	RMDN2	FAM45A	ZNF618	C1H8orf42	TKDP5	L1CAM	YIPF5	PPP2CB	FAM206A	C7H5orf15	SEL1L	NGFR	PPFIBP1	TBX19	CSDE1	WDFY2	NUDT4	GPATCH2L	RTN4	NCOA7	PRPF38B	SBF2	CKAP2	LOC404051	SLC25A17	KIAA1217	TMEM184B	ABCF1	ARHGAP44	ZFP91	LOC511478	CTSL1	RCSD1	NR5A2	CYSTM1	TNFRSF19	HN1L	EBNA1BP2
H2AFY2	MYL7	TSPAN13	THAP9	KLHDC2	ALG11	FBXO38	DPYSL4	SCO1	SLC6A11	ARIH1	BPI	EEF1A2	TMCO1	ZBTB48	ERG	TNRC6A	CHST14	REEP2	TMOD3	IKZF5	MYBPC1	C25H16orf52	FAR1	GZF1	RNF170	PTX3	CCDC51	KIAA0182	ASL	CYP20A1	LOC789258	LIMA1	CSAD	NOP2	TIAM1	GATA3	LOC100848355	LOC100297676	CASP3	NO66	SYNE1	GPR126	PSRC1	SPAG5
ATP6V0D2	ATP8A2	PPFIA1	TTF2	LOC100335716	CISD1	RHNO1	MAST2	CPSF6	STC1	LIMCH1	GTF2IRD1	ZNF24	AGO4	TSKU	IDH3B	THEM4	TET2	HIP1R	PLK2	WDTC1	ARNT2	NCOR2	TTI2	LOC101904614	CRTAP	ALPI	VCPIP1	FCGRT	ASPSCR1	EXOC7	RALB	ZFYVE26	IARS2	NMB	CDCA3	UBLCP1	DCAF15	IFI27	NCALD	SH3BP5L	PTPRR	F2R	RNF20	ACTN4
SMOC2	CPNE7	UBXN4	MYF5	ZSCAN29	CBX3	VTN	COA1	IRF1	FLVCR2	BORA	MYBPH	RWDD4	CEBPG	ABR	LOC537017	ECHDC1	PHACTR4	ARHGEF18	TP53I3	CCNI	RPA3	SNX3	CHD2	PPP1R18	SDPR	SHISA4	NCAM1	HS6ST1	WHSC1L1	FBN3	AADAT	VPS25	PIK3R2	ESRP2	MRI1	ZDHHC13	ACD	LOC786287	CTSH	CHCHD4	TMEM234	HMGCR	H2AFX	MYH3
LOC787756	LOC101903935	NUP133	TMEM128	SLC35A5	TBPL1	OCIAD1	ARSA	LOC100138449	GPR37	SAE1	TCEA2	MSRB2	CSNK1D	DDB2	PRKAR1A	LZTR1	BAG2	MYL4	AIF1L	NEURL	DHX30	MED10	HYLS1	LRRN2	MPV17	ABCC9	TNPO2	LOC507820	CEACAM1	TRABD2B	BAIAP2L1	TM9SF4	NXN	DAP3	NCK2	RPGR	CBY1	ISG15	MAN1C1	PDE3B	LCAT	PYCARD	LOC512684	PYGO2
LOC100848684	DKK4	TMCO3	MANF	PLSCR1	PSMA1	ZNF638	LYZ1	CLK1	POLDIP3	ZBTB49	MYOZ3	SPRYD4	ZMYM3	ART3	NPEPL1	NIPSNAP1	CCDC8	RPE65	MED13	SHANK3	DIAPH1	PALMD	ARL10	WDR1	SFXN3	JUN	GCFC1	MSRB3	B3GNT8	BCAP31	TOMM70A	C28H10orf54	RCBTB2	LMBR1L	MYOZ1	ARL6IP1	CDC25B	PFKFB3	LYN	SAMD1	OXLD1	SLC25A20	MBNL3	ERAL1
DDOST	STK17A	TMEM243	PRKCD	FAM91A1	FNBP1	RP1	C18H19orf12	RAB10	AKAP12	WDR70	ALPK3	H4	RELA	POLR1E	ZBTB17	RANGAP1	VPS4A	FGD2	SRP9	DNAH10	STAG1	SLC39A13	ZNF329	MGST3	DHRS4	GYPC	YTHDC1	SNRPB2	MICU1	POMGNT1	DNAJC8	SGCA	LOC101908262	LOC511904	MIA3	UNG	BIN2	SERPINE2	NIPA2	APEX2	HINT2	RPE	NME3	SFSWAP
TMEM144	PIGN	RAP1A	HBP1	VTI1A	CH25H	TNNT3	USP49	NOP56	CPT2	USP25	RASIP1	ODZ3	TMEM184C	HSPBP1	GABBR1	CCDC167	ZNF503	LOC511094	PDLIM5	ZNF703	MAPKAPK2	PYGL	MKRN1	SCAP	BRP44L	TMEM131	ATXN7L3	LZTS2	CPPED1	ADAMTS1	NUB1	BCDIN3D	PSD3	FUS	GSK3A	CASP2	NRG2	PML	CAT	AFTPH	SREBF2	COL18A1	TMEM209	CCDC97
GCN1L1	APBA2	C20H5orf34	RPS8	LOC101903217	RBMS3	RXRG	TRAF3IP3	FEN1	DYNC2LI1	BBS2	TCF7L1	LDB2	SF3B1	MCM3	SORT1	VARS	ADNP	LOC505600	CRABP2	SIVA1	TULP4	MIR221	HIST1H3E	PDCL3	MEGF6	PRRT3	USP38	UFD1L	PDLIM4	KCNK17	ATP2B4	SAT2	PABPC4	ZCCHC6	MCPH1	C14H8orf76	ZNF800	SCARA5	LPAR1	TCOF1	CLN3	LIMK2	TM2D3	EXOSC10
SPTAN1	PRPF40B	ABCC8	POP5	RAB3GAP2	C23H6orf52	RAPSN	UPK2	LOC101909173	MAPKAP1	HMGXB4	KIR2DS1	TRIM56	COL12A1	TIMM23	PROKR2	NDUFS3	VPS11	HIST1H2AC	CMIP	LOC100851083	POLR2F	VIM	LOC516719	PCBD2	TP53I13	ADAM9	MAF1	LOC100849002	HPS1	TRPM4	GAS7	DSC3	LOC100851604	WNK4	DENND2A	AKIRIN2	TPBGL	APOD	OLFML2A	MAD2L1	EPN2	SRPRB	PRMT2	ADAT1
DDX27	DOHH	WDR17	SRGAP2	PTK2	MTOR	SCARA3	FBXO40	PTDSS2	ERN1	ELP4	KIR2DS1	ECI2	IRF2BP2	EPS15L1	MECP2	IFFO2	HIGD1D	SPNS3	COL5A3	CANT1	ZFHX3	C11H9orf16	TSR1	KLHL23	LFNG	LOC515150	SIRT7	C3H1orf123	SERINC2	PPARA	PRPF8	ARL2BP	PTK7	LRRC47	TMED7	ARL8A	C25H7orf26	DHRS9	XIST	SUCLA2	SRL	AHCY	CEP104	BCAS2
BRB	ZNF821	NRK	VPS33B	KCTD18	HAUS5	MIR154C	FAM189B	YRDC	PEX5	MESDC1	PROKR1	COA5	RNF13	ZXDC	PEG3	SMTNL2	FNDC3A	OSBPL7	FAM213A	DLL4	RYK	CLIP2	AOC2	LIN7C	DDC	IGCGAMMA	POLR3F	SDC2	SLC7A1	CL46	TLCD1	TMEM237	QSOX2	JAK3	KLHL18	EIF4E	RIC3	ADAMTS5	ACSL6	UBA2	DIRAS3	S100A16	EIF3B	SART1
LOC404107	TMEM138	PARP16	ATP2A2	NLGN3	LOC100848920	DCTN2	NEMF	DIS3L	SETDB2	ARPP21	COLQ	DYM	PRRC2C	MGEA5	IP6K2	SRP72	ASXL1	MTUS2	SERPINB5	SLIT3	MMS19	SCP2	MYB	LOC539009	PLAC9	FMO3	CCDC71	DAAM2	GCNT2	MTMR9	CCR1	TLR3	KIAA0232	DHX8	BAI2	GNG12	RAB15	LOC539238	LOC614153	MYNN	LOC100851547	MBP	RNF4	PYGM
PLLP	RRM2	FAM168B	CREBL2	CMTM3	TTC3	LAMC1	CCNY	NFKBID	UNKL	SMARCD1	CHCHD6	PF4	ZNF653	SCAND1	TPRN	KDELR3	ANO6	FAM163A	CLDN4	IGF1	MAPKBP1	PPIB	SRCAP	TASP1	RWDD2B	HP	MCRS1	PJA1	ATP9B	MFNG	HOMEZ	RERE	KIRREL	MYH11	CAMK2B	PPP2R5E	RARRES2	PDK4	PDPN	FBXO33	EVC2	ACSS2	RRAD	EZH2
CD48	VIPR1	SFT2D1	EEFSEC	GTF2I	VAMP3	ABCC10	KIR2DL5A	TSC22D1	TOLLIP	MED20	MANEAL	LOC100850565	RBM5	STAP2	LOC101908389	FBXW2	RNF26	SLC16A13	GALE	STATH	CECR5	ZNF516	ZNF304	MACF1	NKD2	ABHD14A	UPF3B	2016-09-06	TMEM214	EBF4	AK4	RNASE4	YIPF1	SLC2A8	ATP2C2	UBE2D3	LIG1	OSBPL6	PTGER2	DUSP16	DCTN3	IMPAD1	MFAP3	TCEB1
PRKCE	LPPR2	TIMM50	ZNF729	DOCK1	MUM1	ICMT	ITFG3	DMTN	ITPRIPL1	BANP	TMEM216	PAX6	SERINC3	EMC8	TAF7	DCPS	MSANTD2	PPM1J	ACTC1	IL13	TIMM9	PCSK1N	PIAS2	AARS	GPX7	TRPC1	SNRNP70	DEK	MRPL57	POLG	MRPL42	COL6A2	CTDSP2	MRPS7	CHGA	EXOSC8	HEXIM2	CFB	PAM	ATG16L1	SYNPO	KRT5	WIPF2	TCTN2
FBXO3	LOC100298890	CCZ1	QTRT1	NFATC3	MID1IP1	FABP1	RNF31	BCL2L12	OAF	ENOX1	SERF2	OCEL1	ADCY6	HID1	DUT	TSPAN17	DDX6	PTOV1	EHF	POSTN	ROCK1	KLHDC10	SLC7A8	PEX19	NOL3	GPX3	MDN1	PRRX2	RPS12	DHRS1	USP34	NEK9	ABHD14B	FAM73B	PMM2	ACLY	CIZ1	SULT1B1	KCNJ2	WBSCR16	GSDMD	FBP1	ZNF415	LOC534842
CTNNBIP1	MAPRE3	METTL9	LRP2BP	PAPSS2	BSDC1	LOC618071	MTHFSD	FBXW12	LOC100138424	MPP5	HBA	SLC48A1	RESP18	TIMM13	RAD23B	EDF1	MLF2	ETNK2	LAMA3	TCF4	PSMC1	TP53BP2	OSER1	FUNDC2	LOC100196898	LOC100335238	SOCS2	MBNL2	B3GALT4	ADCY3	FBXO42	LOC782991	COL6A3	ATG4D	XIAP	PHYHIPL	FN3KRP	CD14	LOC100849927	TMEM51	MPP1	CTNS	COMMD6	CD2AP
UNC50	CENPN	SYNE2	PDP1	KLHL12	EML4	LOC100335205	HOXA5	IL2RG	DAPK3	ZBED4	CRYAA	SDR39U1	GLRX5	HIST1H2AK	CCNL2	DCTPP1	GOLGA2	BRI3	COL7A1	HNF4A	CUEDC1	RPL28	PDP2	LOXL2	NTRK2	HCRT	TARS2	CDC23	EPB41L1	CLEC3B	LRG1	ARF6	CA13	KIAA1310	PPARD	ARID5B	HIATL1	PARP14	HSD11B1	DSTN	TMX1	MASP1	MLX	PITX1
OSR2	KLC2	ZBTB5	AKR7A2	CHST15	UBE2N	CYP2C19	HSPA9	TEAD3	EXOC3	C1H21orf7	LOC615936	ZCCHC9	PROP1	BSPRY	CARKD	COL16A1	CLPTM1L	PSMD4	TGFB3	SDC3	AKAP9	MAP3K2	METTL16	ACTA2	C13H20orf94	APP	NCAPG2	PCDH7	SSR1	EXOC8	OLFM4	HDAC5	PIGS	RFT1	ANKMY2	EIF1B	PIGU	C1S	CD40	STIL	ACSF2	CAV2	PLA2G16	ZFAND2A
FAM60A	TRIM72	NSD1	USE1	GDPD2	DDI2	PLAT	RAB7B	LOC100847840	MIER2	BCL10	NEUROD6	YIPF3	MB	RASSF7	RNF167	INHBA	PGD	MED25	EGFLAM	LOC101906263	RRM1	DNASE2	LOC100849339	ATF5	LOXL4	ST8SIA1	MAPK1IP1L	DNLZ	AAMDC	ADAMTS6	CLK2	ACO1	ANTXR2	SMARCD2	PSMD14	FAM175B	TPPP3	CXCL8	CYP4V2	C2CD3	LEPROTL1	LOC100848941	RBM34	PHLPP2
IST1	FYB	CD97	PHKG2	DFFA	SFXN4	ABCC1	BCL2L2	TAF11	CKAP5	VRK1	C22H3orf62	CADPS	LYAR	RHOF	ITGB7	PCK2	CLU	THAP7	KRT19	PTPRN	TMEM120B	ATP5G1	SOAT1	LDOC1L	TXNIP	IDH1	LOC785119	ZNF593	LOC101908896	SRXN1	FOXO1	KIF1B	GSN	IGFLR1	CALML4	CYB5B	FLNC	EFHD2	ASS1	ASB8	PPP3CB	AQP1	C9H6orf203	ETV1
UGT1A1	CD2	DNMT1	LOC100141070	FOSB	SLC5A1	WBSCR17	MYL6B	BMP2K	FLCN	RBPMS	ZZEF1	C1QTNF5	SPG7	DKC1	GLMN	PTHLH	IQGAP3	FLAD1	TNFRSF21	TRPC3	NAPB	PHPT1	SIRT1	DENR	LMNA	CASZ1	LOC616903	CASD1	ITPKB	CYP39A1	DGCR8	ZMIZ1	ANO10	C24H18orf21	NFKBIE	SEC16B	NCF2	SLC16A3	MTURN	CNOT11	GSTZ1	DST	ATF2	WDR59
PAG14	LOC100336707	CALM1	AGPAT9	TNC	SCARB2	PLEKHH3	C18H16orf87	NCBP2	CNOT1	SHANK2	BNBD-9-LIKE	APOA1	CTNNB1	CBX8	EPS8	GPBP1L1	LURAP1L	SEC14L2	ITGA2	SCD5	FBXW4	UBE2A	DKK1	PRKAG2	ESYT2	FAM84A	ZBTB41	CHCHD5	ETS1	IGFBP2	PPP6R3	SEC23IP	SNTB2	CKMT2	SIRT3	CAMLG	PLK1S1	PLEK	IL13RA1	ABCB1	GAMT	ACOT7	ABAT	TMEM179B
FUT1	ANKLE1	MUC15	LOC101909142	AAED1	DSEL	MCM3AP	NDFIP1	SERPINC1	CLCN4	KAT6A	CCR7	DENND1C	LOC782348	PLVAP	TM9SF3	REEP4	ORC4	CHRM1	MMP7	MLLT1	STK10	MET	HINFP	HNRPLL	TPM2	FMO5	DIDO1	NEU1	ABCD4	GGA1	ASH2L	NMNAT1	CAPZA2	OVOL2	SUSD3	UBE2E1	EIF4A1	PTGS2	TRIM5	C1QBP	PACS2	GGCX	CDK9	LYPD1
SLC11A2	LYNX1	CDH1	PGP	SRSF6	LAPTM4B	AIMP2	NCAN	ANO8	PRKDC	CDC5L	UBE3C	NABP2	ZNF688	GIT2	PLBD1	ESD	HECTD1	KDM6A	KRTCAP3	LSM10	LIPE	SDHB	RQCD1	HEBP2	BANF1	SLC30A1	TOPORS	CD82	RELL1	BCMO1	KCTD9	SENP5	DNAJC5	AKAP8	CASC1	RFK	FAM178A	LOC100298356	PLA1A	SAMD8	ENDOD1	S100A9	CWC15	PATL1
PTGDS	SCN1B	MCM5	TERF2	MFSD1	ATXN7L3B	BTNL9	BSCL2	BABAM1	ITPA	NAA30	NPBWR2	HRASLS	PREB	ZNF691	FGF10	COX10	STEAP3	SERPINB2	RGCC	ZZZ3	LOC100850718	SDHC	ZCCHC8	MGC148714	MRC2	NUP210	TIAL1	RBCK1	MARK1	PLA2G2A	LOC101902991	SGPL1	NOV	POLR1A	CLDND1	KIAA1598	DNAJC17	IL36A	PIGT	BAZ1A	SHPK	DSG2	MAP2K4	PPP4C
DPYD	EGFL7	MRPS27	CS	TMEM14A	NKIRAS1	MZF1	SLC4A5	LOC100848357	MAPK14	LOC101908521	ZNF692	LOC514194	RALGAPB	B3GNT3	TCRA	FMO5	SRBD1	DEFB4A	LYPD3	DNAJC22	DMTF1	SLC16A12	PNRC1	ARL6IP5	EMP3	GPHN	SON	JTB	METTL3	LOC784833	NARF	PXMP2	CRYZL1	ING2	CHD6	MAPRE2	TIMM44	PLAC8	WIPI1	LOC100337007	IKBKE	PTER	DPH2	BAZ2A
AQP5	BPIFA1	IFT52	LOC100850455	GPC3	SLBP	GNGT2	RPS11	EID3	AVL9	UBE2H	PDZD3	IL7	PTCD3	LOC100851455	FOXL2	MED17	GNPAT	LIPE	LARP1	LOC508455	CHMP1A	HCFC1R1	FRAT2	PSAT1	PINK1	LOC100848209	FAM98A	APMAP	TGM3	AEBP1	LOC100848507	KLF5	ECI1	MMACHC	LOC100337138	LMBRD1	MEF2C	CASP4	LOC786352	TOP2A	RND3	COL4A5	TBCB	PDXP
RASL12	LRRC25	P4HA3	LOC100336073	VIP	IGF2BP3	2016-03-02	CD8B	CNR2	THBS4	MTERFD1	CABP4	LOC101905818	RPL10A	CANX	AHR	GTDC2	ZMYM4	CAMSAP2	MALL	SPRY1	SIMC1	RBKS	P33MONOX	ZFYVE20	NT5C	FNIP2	LUC7L3	UBE2V2	COMMD10	PXDN	RFC3	FGF2	MMP11	EPHX3	LOC100298891	BCL2L14	CPN1	MYO5C	GCNT4	KPNA3	RPS3	IRX3	YWHAG	CCDC137
SEPP1	DBNDD1	USB1	LOC515736	PAPSS1	TFB1M	CX3CL1	RPLP0	LOC101902558	CGN	KDM1B	ASB15	BTBD3	SEC16A	EFTUD2	SOST	SPCS3	REEP5	GNL1	TSPAN1	HBE1	SFRS18	CD63	LOC519864	C11H9orf142	ADH5	AIDA	SGK1	SMAD4	NNT	SERINC1	ZNF323	LRP10	TBC1D20	SRSF11	DNAJC7	PPP2CA	KCNH1	PNRC2	NTAN1	ELAVL4	PSME2	CXCL10	ARHGAP42	SNAPC2
PI15	ENAH	METTL22	PDHA1	MGC128424	ADCY7	PRKCG	IGHG1	GPCPD1	GPATCH2	ORC5	PRPH2	EFNB3	HYAL2	AKR1B1	FIGF	PDLIM1	DUSP3	COMP	DECR1	LRRFIP2	IL6ST	LOC100847946	KLF4	GLTSCR2	DCLK1	KCNK5	RMND1	VEZT	ZAK	DLG3	TMEM135	FBXO11	LYPLA1	ZNF271	TOP1	TRIB1	MAP4K3	CLEC4E	ZC3H13	HJURP	C14H8orf33	STOX2	PELI1	TSPAN33
LOC101904134	PPP2R1A	DNAJC18	USP48	RPL32	EEF1A1	FUT9	MEG3	PPP2R3C	ERP44	NUP98	RHO	CIDEC	LRRC8E	LOC100336931	GDF7	CHMP3	SORBS3	TONSL	SULT2B1	SEMA4F	TIMM10	CKS2	TNPO1	ATL2	BCL2L13	EPHX2	RBBP8	OXR1	XYLT2	ZMYM6	GABRA3	FBXO11	LGALS3	EIF1AD	ILF3	ABLIM1	TRAF2	KIF27	TCP11L2	CDH8	NCOA5	NIPAL2	CUL4B	RHEBL1
LOC510185	ABLIM3	MAP3K4	MALT1	TADA3	CDV3	IL17A	OFCC1	AMIGO2	CLDN12	AFF1	IGF1R	GOLGB1	SLTM	CD19	LPHN1	PPP2R5C	CHMP5	MAP6D1	FRMD4A	LGI4	FBXO21	ATP5S	GM2A	BTBD7	NDRG1	MOCS1	CCNC	C26H10orf32	RPL21	SDF2L1	LGR4	HECA	TIMP2	PRRG2	LOC101904097	LOC100336013	APBB2	DECR2	TRIM34	RBM25	SOD1	CORO2A	DNAJB6	NOB1
PRRG4	OMD	DDX25	C24H18orf32	INPP5A	LOC615899	TLR9	CAPN5	PC	FETUB	TEX261	PCK1	ASB13	FBXO7	PHRF1	CLPB	ATMIN	PHIP	C25H7orf70	SLC16A1	SOBP	TCP11L1	PRICKLE3	NAMPT	RPL10	CD59	GHR	XAB2	SSR2	LOC100141266	SLC6A14	ARL1	FRS2	C5H12orf75	U2SURP	SPI1	CBLB	ATXN7	IFIH1	FOXP1	NUPL1	SH3BGRL3	DSP	TRAK2	HEATR1
DPYS	METTL12	TIAM2	MOSPD1	RAB14	LDLRAD3	FGFR3	LOC100852163	RHPN2	ELP2	LSR	PDC	DUS4L	FAM114A2	RPUSD3	PSMA4	ESYT1	LACTB2	ZNF771	CFH	VSIG4	RBM26	FAM63A	DSN1	LAMTOR1	TMEM123	LOC510369	YY1	DPP8	EGLN1	VAMP5	NEK3	GCDH	PMPCA	PRPF31	KMT2C	GCLC	LOC101903853	LOC100298891	LRRC8D	PDCD7	RTN3	GNB4	CTDSPL2	SLC25A44
ELMO2	CIAPIN1	PPP2R3B	SSX2IP	LSM6	2016-09-11	CDH16	METTL14	STX5	DNMBP	PRICKLE1	KRT3	UFL1	NPB	MYO5B	LOC100336868	GAK	PFDN5	PAG11	DBNL	KRT20	FAM105A	ATG4A	CTCF	ISCA2	P2RX4	GBP5	E4F1	ATP10A	MTX2	PLXNA3	RMI2	BIN1	CORO1B	LOC100847806	RASEF	TMEM178	CCNO	ZNF827	CPXM2	KIF20A	PCYOX1	CXCL11	MPG	C23H6orf136
RAD21L1	TSN	ADD3	CDK7	UBP1	USP7	CL43	PTPRU	SNX19	UBAC2	REV1	PROC	SERPINB9	LOC100850036	SPCS2	CFH	POLR2L	PPM1F	MBL1	MAP2	CYP27A1	FMNL3	DYRK2	CCSAP	ZFX	HRAS	PLEKHA5	REST	REEP3	ZBTB18	EBAG9	MFN2	FXN	ITGA5	XPO4	PEX10	ICK	PRKCH	NAB1	CTTNBP2NL	CCDC112	KLHL13	WNT5A	ASCL1	CPNE9
CARS	PSD	HMGB3	S100PBP	FAM20C	GCA	FGF8	PKLR	ERH	INSL3	HAS2	CATHL5	FN3K	ZRANB2	PGS1	PQBP1	MRPL11	ARHGEF6	PRPF3	IL20RB	PKDCC	ZNF639	LOC101905167	CDCA5	PLXND1	CHDC2	ELF2	MTA2	FIBP	LOC614402	LEPREL4	MOK	MYCBP2	CD47	PHLDA2	DPP10	MYO1B	DLGAP4	LOC100848906	KIAA0226L	C10H14orf119	COMMD9	TRAF5	ADAR	MAX
PHTF1	GRINA	TMEM104	FAM107B	ZC3HAV1	OPA1	HYAL3	ENTPD2	NOL9	OIP5	LMBR1	GCM1	ANGPT2	RBM39	OFD1	XPNPEP2	CNIH1	SSB	VPS16	PROM2	GNLY	ZNF236	GSTP1	CHD2	NAPG	LOC790042	PRL	ARPC1A	SPATS2L	LOC515358	TMEM263	PANX1	IBTK	ATP6V0D1	CDK13	MAEA	SNRK	LRRC6	IFI44	PQLC2	FNBP4	SIGIRR	ANKRD22	ZFP69	SYNCRIP
WDR11	PRDX6	ESPL1	HSD17B11	TMEM199	TP53	TPP1	TNF	KCTD20	KDM3A	GNA11	ATP1A3	TAF9B	CHD4	SCNM1	CLASP1	RAB20	MIF	AGPAT1	CD53	GNLY	EDEM3	ATP6V1F	GRPEL2	NSF	NXPE3	ZNF644	CDO1	SLMAP	COMMD1	LAMB1	SERAC1	TNRC18	EMP1	DNAJB1	C8B	PRPF18	PPP1R35	KNTC1	KHDRBS1	THAP1	MIEN1	COL4A6	HSPA2	TC2N
ZNF239	CRYGB	LOC613444	RIPK2	ROCK2	PSIP1	AVPR1B	COL4A3	CYTH2	OAZ2	USP54	CHRNB2	MRPS22	USP22	MTDH	PTGR1	CFL1	HRSP12	TOR1A	B4GALNT4	KBTBD6	SAP18	PI4KA	RAP2A	EMX2	QDPR	ZNFX1	CCNL1	YBEY	MCEE	TGFBR2	ATF7	LOC781772	NME2	LOC100851134	SMARCA5	NR3C2	FIP1L1	HTRA4	FAM3C	UBE4A	NR4A3	JUP	DIMT1	RHOA
EFNA5	SERPIND1	PPP1R15A	FBXL14	LRRN4CL	ZNF354A	CYP1A1	NFE2L1	IGK	CCT2	NUP88	CHRM5	BANK1	RAB4B	POLR3C	LOC525415	ARV1	SREBF1	BCAR1	SPTSSB	ECHDC3	STT3B	RRP7A	TMEM37	AEBP2	LOC784007	TTC26	ZNF322A	LMF1	TOMM5	HIVEP1	TTC1	LOC782657	PLS3	ZNF668	ANAPC15	ARMC2	RALGDS	LBH	CHD5	RIOK2	IFI35	MBOAT1	RAB3D	HHATL
EXOC6	COL11A1	PMCH	KIAA0355	UTP11L	DHX35	MMP16	GPBAR1	RCC2	HAUS4	SEC63	CACNA1I	RAB18	BEND7	RNF121	WRNIP1	PECR	MON1A	PICK1	MOSC2	ZNF582	LOC100336681	ATP5D	LOC100297185	POLD4	VDR	LOC101901949	DDX5	GDNF	MAP3K6	ARHGEF5	KALRN	LOC101907584	GJA1	ZNF432	CSNK1G2	HIBCH	MARK2	UBE2B	CSTB	DHX38	LOC100849450	SERPINB8	C23H6orf106	GDPGP1
NDUFB1	ALDH3A2	POLR3E	CENPF	PHKB	KLF6	SHH	LOC101907438	NHP2	CDC37	STX3	CACNA1G	SDC4	FUT4	TMEM177	PGC	ANKRD1	GABARAP	ARRB2	PRKCZ	CRYGS	KATNA1	PEBP4	SENP2	WDR83OS	GUCA1A	CPD	PPPDE1	HSPG2	FAM115A	LOC101902468	FAM149A	CST3	PPP1R14B	CHD1L	EIF2AK1	RALGPS2	CDK2AP2	MMP3	GNS	WDR61	ATF4	LOC100336044	ABHD16A	DYNC1H1
COBL	PRR32	RALGPS1	PCDHGA8	PTPRC	RALA	ANGPT1	HMMR	BYSL	EXOSC9	KIF23	KCNJ8	PRKCB	KDM5C	DDX54	ARG1	SLU7	DUS2L	PAG18	LSM2	FZD4	PFDN1	KIAA0368	LMO2	ARHGEF2	PSMD8	DNASE1L3	SRRM1	IFI30	PION	ASGR2	ZDHHC7	PHF20L1	LIX1L	RB1CC1	HMGXB3	CEP70	SZRD1	LOC516599	SASH1	FBXL20	HLCS	BCAR3	RALBP1	ARRDC2
CCNG2	IVNS1ABP	MCART1	ATP6V1C1	SLFN11	TMEM109	FLT1	LOC101909959	CD86	ZNF197	CGNL1	CACNA1D	GCAT	C19H17orf103	TOMM40	SLPI	BAK1	SRI	MYBL1	PVR	EQTN	UBR7	RPL12	HAUS2	VPS36	LOC101909998	DISP1	RPF1	CDC42EP3	CCL28	RBM18	GNA13	HSPA4	FARS2	PCDH10	ZC3H18	HMGN2	KLHL25	COL13A1	DTX4	ALKBH1	DUSP14	PDZD2	GTF2E2	POLB
IL1RAP	CCDC102A	TTC27	PHF17	ATRN	PWP1	FLOT2	P2RY2	LUC7L	TYMS	PPCS	MMP15	CES2	MDFI	KNOP1	KIF21A	MRPS26	DERL1	GNB3	SCG5	LOC785365	CLCN3	ACBD6	HAUS2	FTO	FBLN2	RASA2	C9H6orf165	WWC2	SRA1	ISG20	PLEKHB1	LOC101906494	BRD4	LOC100847279	CEP63	ZFYVE1	DRAP1	TRPA1	UFSP2	IQCB1	LSM1	UBL3	LSM4	CSPG5
TMPRSS15	ZNF629	ARFGEF2	FSCN1	MYH1	SETD7	EPOR	COL9A1	ETNPPL	CILP	GRHL1	ADRA2A	UGT2A3	F10	FABP3	TOB2	HEATR5A	TOR4A	SYNE4	CLCA2	HPN	SLC35A1	SMDT1	LOC541180	CAMKMT	PPP1R7	LAMA2	DDX17	ST3GAL4	NR1H3	TRIB2	GIGYF2	S100A13	C1H21orf91	NUPL2	GTF3C2	ACTR6	KIFC3	RABEP2	CDC42EP4	ZAP70	HAGH	ENTPD1	MAU2	SETD1A
DDX18	SEC31A	RNF111	RPS21	LTBP1	TBC1D22A	PCM1	CACNA1A	URGCP	ZNF395	MRPS31	AMELY	LOC506828	GOT2	CHAC1	JMJD8	TMEM127	IER5L	MT3	UEVLD	FZD2	FANCL	CLP1	AMMECR1L	FAF1	LOC101906779	ZC3H7A	KIAA2026	CLEC11A	FTL	SLC23A3	OXSR1	ASNSD1	GORAB	FAM110A	C29H11orf84	DAPK1	NFYC	ADAMTSL4	TTR	CEP57	ANKRD23	EPPK1	PPPDE2	PPP1R10
GBAS	ATP1B2	FRZB	SERGEF	EXOC4	NGF	RPS6KA3	HGF	KIAA1279	UACA	ST6GAL1	TIMP4	CRYZ	SMC4	NLRC5	DLX5	PANK1	RBPJ	C4H7orf49	DNAJC24	IFT140	SFRS18	2016-03-03	ALYREF	NIPAL3	MSLN	PRIM1	SLC39A3	SAMM50	SIAH2	BTD	OSBPL2	ZNF623	FAM210B	C20H5orf49	TRAF7	ANKRD17	PHF16	PDE4B	TRIM24	PPM1B	RILPL1	METTL13	THOC1	TMEM92
WFDC3	LOC100848883	ADPRHL2	GLUL	SGSH	SLC25A11	SLC16A9	HAS3	GPATCH3	ZNF318	LOC101908690	UTS2R	PRP9	BOD1L	DEDD	ALDH9A1	IP6K1	CNKSR3	SRRM2	GALNT6	FAM96B	MAST4	FAM126B	TRIM68	PRDX1	LOC101908206	ADGB	SF3B14	EEF1B2	CENPB	LAMC1	SNRNP40	LOC101909383	PTS	R3HCC1L	GNAS	MIER3	USP2	PON3	ANG	BRAP	ABHD14A	PSMG3	SLC25A32	NRF1
WNT11	NPBWR1	MUC13	NCSTN	TTLL12	HNRNPH1	BOLA-DOB	P2RX7	ZCCHC17	UROC1	PDRG1	RYR1	ST6GALNAC3	RICTOR	PEX14	TMEM88	PYGO1	REPS2	KYNU	LOC787309	EAF2	LOC790490	STUB1	MRS2	FUNDC1	VSTM4	GLS	LRRC63	PBX1	COPS4	AHNAK	DUSP10	PCID2	C21H14orf28	SLX4	TCF7	SHOC2	PSTPIP1	LDLRAP1	RNASET2	SETX	ARL6IP4	LOC100196901	UPF2	UHRF1BP1L
ASGR1	MYH1	PPARGC1A	GJD2	LCP1	EIF4E2	LAIR1	RFC1	CCDC138	TAC1	BCL6B	LOC101902854	PL-5283	LOC100847118	FGR	BRAF	EMC7	BDH2	MLXIPL	LAMB3	EXT1	ABHD11	ST6GALNAC6	PIK3C3	RPS5	KCTD3	LOC101907152	GTF2H1	PCSK6	PHKA1	FAM46A	GAPVD1	SHF	TAX1BP3	DAXX	STK4	GSK3B	LSM7	PARP9	SLC29A1	WDR33	LOC100849739	CDC16	MPHOSPH8	RBM15B
ATP6V0A4	GUCY2D	BRI3BP	ARHGAP29	UNC119B	PSMB2	KCNJ16	PRR13	CHTOP	PDXDC1	INTS3	TBXAS1	AMPD2	AIFM2	SOX15	ARSK	STEAP1	TES	TTBK2	SNRNP25	CYP2B6	LOC100847279	CUL3	DIEXF	MDFIC	UTRN	PRR5L	DMRTA2	TIMM17B	LOC101904413	SLC35C2	NUDCD2	ARHGEF17	LOC100848689	NXF1	FAM58A	TMEM41A	CMTM7	TAP1	HEXB	TTF1	RHOBTB2	PAGR1	FOXK2	SNAI1
STAT1	SLCO1B3	LOC101905228	SBDS	IL17RA	COL4A1	FGA	C2H2orf72	KRI1	GPM6B	IRF8	LOC100335819	ALAS1	DNAJB2	SMARCAL1	CREG2	OXA1L	QKI	MKL1	TM4SF18	ID1	KIAA1429	COX4I1	TCERG1	AASDHPPT	B9D2	LOC101903500	COQ3	ST3GAL5	SPON2	C3H1orf210	ZSCAN26	MGST1	LOC101904810	ING1	SCAF1	RAB11A	C29H11orf48	LOC784888	CXCL16	NOLC1	RRAS	FASN	PIEZO1	LOC510852
LPHN2	KCNK2	MYH2	ZMYM5	EMC1	HNRNPH3	SBNO1	MAT1A	MARF1	SFTPD	CTDP1	MGRN1	APOA4	DPH3	CCNT2	DHX29	BPNT1	HES1	CYP4B1	TACSTD2	MPDZ	C11H2orf43	ANXA1	ERBB2IP	HLTF	CCDC165	IRF9	ZMPSTE24	HDAC9	OSGIN1	LOC613389	VIPAS39	SS18L2	CTSD	DDX56	STOML2	HSPH1	C18H16orf74	OAS1Y	CAV1	LOC101909878	KIAA0196	FDPS	MED24	ATP5F1
LOC100335346	SLC31A2	HSPA8	COASY	C25H16orf62	TNRC6B	C9	CFI	ZNF410	NR0B1	CSGALNACT2	AGBL5	SIGLEC10	LOC101907541	EIF2B4	CCDC158	MPDU1	MBTPS1	LOC100849786	PDCD10	NDUFA4L2	SPRYD7	TAGLN	SLC39A10	TUSC3	ST5	TRANK1	SAFB	H1FX	SDHAF2	PPIG	RNMTL1	ARID4B	ANKRD29	WRAP53	LOC509034	RRP15	GCNT3	OAS1X	VPS13C	FGFR1OP2	TAPBP	WWP2	MRPL44	CREB1
PBRM1	NEBL	GGA2	RDH10	ALOX15B	SEMA3D	ARMC8	TTC39A	CCDC59	PPP1CB	AGMAT	DYNLT3	SLC38A2	ARHGAP5	AKAP1	SGK3	RAB28	ANKS1A	MRPL30	KRT18	RHBDL2	TCAIM	DSG1	TRMT1L	AGA	LOC100848673	TANGO2	TUBGCP3	PAAF1	LARP7	PIAS3	IWS1	ADM	DPYSL2	LOC521207	PWP2	C20H5orf51	UBN2	EMR3	HPGD	ZMYM1	PLIN3	TTC9	C19H17orf42
RCL1	SLAMF8	PHB2	TNKS1BP1	TTYH3	C5H12orf10	CLIC2	PIK3R6	PUM1	NCOA1	FBXO34	PTK2B	CYYR1	HSPB1	CDC34	NUFIP2	ADK	DCAF4	MAP4K4	RNF39	C3H1orf189	USP4	HTRA1	ZNF134	ENO2	PMAIP1	PRODH	ZNF174	TSPAN31	TMCO2	MLKL	FAM118B	ZBED5	PSMB9	RREB1	LOC101903184	NUDT15	STK25	LOC101902972	LOC788634	PAIP2B	MRPS18A	LOC101903901	METTL18
DAPP1	LGR6	FAM13A	RPS29	NRXN3	TMEM70	CBWD2	CHPF2	ZNF207	MFSD11	GINS3	ADAM2	LOC101906310	GRSF1	MAPK1	LOC100851674	PJA2	PSME3	SPATS1	HSD11B1L	NSUN4	MRPL40	CCND1	ASXL2	SIDT2	CPA4	KLF13	KCTD6	MECR	ISLR	LUC7L2	SYT9	EVA1A	RXRA	GNMT	PAK1	ARHGEF12	TNK2	ATG3	NR3C1	LAMTOR3	RNF217	PKM	GDI2
ZRSR2Y	MAP4K1	AARSD1	KIF2A	GFPT1	COLGALT1	LOC613715	ATP2B2	SLC39A2	LRBA	PRR14L	CCDC120	TMEM140	RNF103	UBAP2L	MIB2	ATP6V1E1	FAM171B	DIP2C	ACTN1	COPA	C22H3orf67	EXOSC4	RSRC2	C11H2orf18	SLC25A29	MBNL1	HEXIM1	ALG8	SP3	EFNA4	INTS6	NRP2	RGS19	POLR3A	TROAP	BCL7C	MAPK8IP2	LOC101902023	SERPING1	RRN3	CLPP	IL18	BAX
LOC512541	GLOD4	CCDC162P	CALM2	KDM6A	EPB42	MGC137014	COL6A1	GTPBP3	RPS6KA5	PGM5	UGT2B10	ENTPD3	ZBTB26	LDOC1	ACSM2B	LOC100851320	BTAF1	ADTRP	LOC101908104	EXOSC6	PITPNM1	VGLL4	ZBTB10	GARS	GPSM1	DOCK10	AMY2B	CRTC3	DHRSX	BCLAF1	SSH2	GPR108	PAFAH1B2	PMM1	BRD3	DPP3	LOC101903758	SP100	IFITM1	SMG8	ARHGEF10L	PTPRE	TOR1AIP2
ARHGDIA	RPUSD1	RASGRP3	OGDH	CACNA2D1	DDX20	NDUFA4	TNFRSF4	PYROXD1	PRKRA	TMEM159	RPL3	STAT4	CD109	PLD5	ZGRF1	ALG9	ZBTB4	OGDHL	MTMR10	HDC	EIF4E3	PPP1R2	TAF1	ZDHHC12	KCNT2	DDIT4	LOC100847769	NDUFA7	FAM173A	LOC528986	RARS	MYLPF	PIGO	SMG9	CADM3	SEC23A	DENND3	OSMR	ENPP2	ZCCHC12	PRICKLE2	FAM200B	CDC6
NAALAD2	SLC34A1	C26H10orf137	RPL26	LPHN3	MST4	PRP-VII	C8A	CXADR	C8H9orf40	HKDC1	ZDHHC1	RIN3	ZHX1	NAPEPLD	HTT	LOC100849746	C8H9orf89	C11H2orf49	TEX15	LOC100847370	ATP1A1	BIVM	LOC101908442	DPM2	LOC100848859	FAM73A	PRDM15	MRPL21	WSB1	C7H5orf63	STX17	NAV1	SERPINH1	KCNT1	LOC100336829	ARID1A	PAQR7	IL18BP	USP3	NMT2	MRPL46	COL18A1	CHAF1B
ARHGAP15	SLC2A5	MCCC1	MVB12A	FGL1	NACAD	KLRJ1	PAG2	UBAP1	SLC1A4	PHF3	MUC1	LOC100336777	RNF115	POLR2A	CHMP4B	DSE	SNX8	SOHLH1	PPP1R42	CDH23	PIGV	BRMS1L	TFRC	SLMO2	ACOX2	GEMIN4	HUWE1	CXXC5	RNF187	ARPC4	JOSD1	FRYL	FADS3	MRTO4	DNMT3A	DPH5	MCCC2	FZD8	XDH	LOC509946	LONP1	PLCXD2	FH
CHST11	ADAM1B	ACTR8	EDN2	TMEM161B	NPTXR	REG3G	TTLL1	ZNF131	AHCTF1	LOC101910056	SESN3	DAGLA	LOC101904175	RLTPR	C8G	LOC101907941	TAX1BP1	ICOS	MLYCD	ZNF385B	VNN2	DDX1	KDM2A	MBLAC1	RUVBL1	EDEM2	TOB1	TNFRSF12A	MAGED4B	AGMO	TMEM185A	ADHFE1	ZNF782	LOC615312	PCBD1	FKBP5	DTX2	UBA7	N4BP2L1	WAPAL	VPS28	LRSAM1	CDC25C
ERGIC2	ADAM1B	SNCA	SLC35E1	SLC25A46	FBXO15	CDH5	MUC19	TESK2	C26H10orf88	PROSER1	CHCHD2	ZNF177	IFT20	JARID2	PGBD5	PEX7	DCAF11	SNAPIN	SORBS1	CUX1	C2CD5	FAM104A	CDC7	RABEPK	SLC35E2	GLUD1	CHD8	RASSF4	VPS51	CBLC	PDSS1	CAPZA1	ANGPTL2	DNTTIP2	ACTB	STAG3	SLX1A	MCAM	LOC533597	LOC100851493	PRKCDBP	CABLES1	CCT8
LOC100295797	KIT	RAB27B	PRDM1	LOC101906000	FAM133B	SWAP70	CPEB2	MFSD8	TPR	NAE1	SIT1	UBE2L6	RALGAPA1	ARL5B	ST8SIA4	NUDT12	PIK3IP1	GADD45GIP1	NFASC	LOC101903629	SOCS6	C21H14orf126	DDX21	HNRNPUL1	SSR3	CITED2	CD163L1	PRSS23	MTFP1	LCK	AMPH	EPDR1	ENC1	GRP	ADD1	LZIC	AZU1	DDX58	LOC511531	FGF14	IFT27	SPP1	NIF3L1
C16H1orf95	HTR4	PGRMC1	PLEKHF2	F2RL2	GALK2	ESRRA	LOC511930	DUOXA2	RIPK4	OLA1	THRSP	RNF5	ST13	LOC100848208	TMEM100	MAP9	CRIM1	LRCH4	PAK6	MYL2	HSPA14	RPS6KA4	ZNF641	SLC35F2	GPR65	NFIB	GUF1	DDX19B	ACAA1	MLLT6	ADCK3	HERC2	ARHGEF40	NEFM	RBM38	SH3GL2	NLRP5	LOC100852378	CCL2	CDK12	DCN	NDUFAB1	WSB2
LOC100138326	HTR1B	UROS	LTV1	SDSL	GSTK1	ANKRD11	LOC100138004	PCNT	CHST7	POLD3	PGA5	CHCHD10	HERC4	GPD2	LOC100848443	AVEN	ZNF521	NRAP	MAP7	CTLA4	MRPS28	BOLA1	DR1	VTA1	C10H15orf57	CD164	JMY	SEC11C	PTPN23	LTB	USP30	ABHD12	THUMPD3	AQP3	CCDC90B	CHAMP1	FRMD5	LOC790889	GPR137B	LIN52	PFN1	CELSR1	ZNF34
ENPEP	IGHM	MIF4GD	AURKAIP1	GLDC	FUT11	MUC6	MECOM	PTGR2	PDCD2L	ADAMTS4	PAG20	ETHE1	PCBP2	RAPGEF1	ARMCX5	UQCR10	MSL1	WBP4	POLR2M	APOC2	CERS2	AASDHPPT	FICD	DGCR6	POLR3GL	PPP3CC	HMGN1	RFTN1	ATP13A3	FGFR2	RFX5	HCK	RUFY3	LIX1	HSPD1	TTC9C	CCDC135	TSPAN11	LRRC71	SHQ1	NUPR1	DPY19L4	NUFIP1
FAM19A1	TSPY	DNAJA3	TANK	LOC101906397	ELMO3	ACIN1	UGGT1	IFRD1	KIAA1211	RNF19B	IRF2	RSAD1	LHFPL2	WDR5	FAM83G	LOC100847387	C29H11orf68	GPRC5A	PLCH2	LECT2	LOC510604	HERPUD1	CDK1	SNRNP48	MRRF	ARID1B	AZI2	FBXW9	HDGFRP3	TMEM45A	DYNLL1	IFIT5	HSPB8	TCEB3	TMEM106A	SOCS4	RWDD2A	NOL7	LAMP1	CNOT4	ITPR1	KRT17	USP10
TKDP3	LOC785571	EIF2D	OARD1	CELSR2	RFC4	OPN1LW	RGS9	ZNF518A	ENPP5	PER2	CATHL6	GABRB1	LOC781290	CTBP1	SEC24D	TBCCD1	AQR	FAM162B	PODXL	GMPPA	TTC32	SLC30A6	FYTTD1	SLC3A2	TNMD	FABP4	CCDC9	CDK3	LOC100848894	BPTF	PSMD1	IGFBP7	WFDC1	PES1	TKTL1	DNMT3A	KCNN3	VPS26A	PRMT10	COIL	C8H9orf152	EFR3A	PGAP1
KIAA1407	VWF	APEX1	SACM1L	GPN1	BCL7A	GPR44	BLK	ASPH	AUH	KIF2C	DSC1	P2RY14	PSMB8	NOSTRIN	LOC101905672	LMO7	PDE4D	FRA10AC1	PLA2G3	PPP2R2B	SSSCA1	ZNF106	SNAP25	DEXI	LHFP	RAP2B	MOB3C	APEH	PEMT	SIX4	SMURF1	PUM2	TMEM200B	SPAG4	C3H1orf122	LOC527068	LOC100851952	LOC100851529	TNFSF13B	CDKN2AIP	PSME1	COL17A1	RASGEF1B
SLC39A4	SLCO2B1	NRAS	LOC100335247	SH3PXD2A	GNAO1	PAG9	ITIH1	NEURL4	CSNK2A2	CDR2	ZFY	SLITRK2	TRADD	FOSL1	ZNF584	MRPS14	NELFE	TRIM9	CLIC5	DNER	WDR34	DHRS7	RBM4	PPP1CA	FAM49B	DDIT4L	TATDN2	MTHFD2	HMBS	ATP13A2	ALX1	LOC100847770	LOC784603	INPP5K	POLI	AP3M1	LOC101903837	TFPI	RFTN2	POLQ	NPHP1	SRD5A1	SAP130
LOC101907679	LHB	CCDC14	GPI	DUSP11	FAM120A	FLT4	LOC282685	DUS3L	MT1E	GID4	SLC35A2	EMB	NAA40	ZNF398	SPRY4	HSDL2	UBE2A	LOC100296421	LY6D	HPD	MED1	EHD2	RIF1	SCYL2	TMED1	KCNE4	TMEM64	ITGA7	FAM98C	MED29	LOC100335177	LOC100847622	LOC100848491	NFYA	LINGO1	WAC	GDF3	SLC2A6	CXCL12	MPHOSPH10	STAM	NRG1	ARL6
EFTUD1	DNASE1	MRPS35	PSMD12	CCDC43	DDX23	TNFRSF1B	MYEOV2	ELL3	NBR1	OTUD3	KCNRG	CAMK1D	RB1	CDK8	SCGN	ACTR10	TP53INP2	CRTC1	PLAUR	LOC786987	TJP2	ALG12	UBE2J2	PSMD13	RCAN2	ZNF180	SPOPL	CDK5RAP3	LIMS2	CGREF1	SLC4A1AP	TRPV2	CTSK	LOC100336184	AZIN2	DCTD	FHIT	MCOLN3	COLEC12	LOC504715	LOC510362	PRKCI	BRIX1
IGDCC4	LOC531296	DCP1A	ADAM19	RECQL	MMGT1	LOC101907844	API5	VPS52	OSBPL1A	COG6	LEPR	RGSL1	COXP1	ZNF362	ERGIC3	LOC101907214	ZHX2	PCIF1	FILIP1	RIMKLB	CACYBP	GALK1	EIF3J	VPS33A	SMIM7	ZBTB1	CCDC136	GFRA4	TUT1	AFP	FBXL5	UAP1	SULF2	SERF1A	C7H5orf45	RABL3	GON4L	IFI44L	ERAP2	CHEK2	ANKH	GSTO1	LOC101908443
CCDC37	SLC38A3	UBE2G1	ARMC1	LIMS1	C3H1orf54	WNK2	LOC101909395	KANSL2	SLC22A3	ZBTB40	PDE3A	LOC534797	NID2	WASH1	STXBP6	RRP8	TBC1D2	PLA2G6	NGFRAP1	SLC25A26	RTCA	DNPEP	MAPT	STEAP2	LOC100848375	MAGI3	USHBP1	B3GNT9	VTI1B	IQCC	GMPS	GGTA1	PON2	ITPKA	USP21	USP28	RHOB	SPOCK2	CPNE8	LOC101904772	SLC46A1	PDE1C	ABT1
HOXC10	VAPB	POGZ	TRIP11	LOC101908669	C4H7orf25	FAM114A1	FAM86A	CSRP2BP	HSPBAP1	RAB3C	PRPSAP1	TAF15	MTMR11	ABHD3	FLI1	KIAA1967	NSA2	ZNF76	ELOVL7	GCLM	ANKRD44	RPP25L	PNMA2	NECAP2	LOC100297152	NFIA	POLR2B	STT3A	BZRAP1	HYI	GPR21	GTF2IRD2	SLC19A3	TFIP11	RPH3AL	LOC514234	C15H11orf16	LOC100336669	GPR77	C24H18orf25	TANGO6	BCL11A	LOC100850906
GGT6	ACHE	CSPP1	PKP4	TRIM2	ABCB6	SLC10A1	LOC614402	ARHGAP1	ARHGAP17	GBGT1	SFTPB	ZNF192	OTUD4	NT5DC1	PRELID1	DPT	EHD4	LOC100848527	RNASEH2A	TLE2	GATAD2A	AP2A2	PRPF39	C7H19orf70	CYR61	PDCL	LZTFL1	CYB5RL	ALDH3B1	RUSC2	PLA2G4A	PCSK7	PLEKHF1	CCDC86	TAMM41	HOXD10	MAP3K14	IQCA1	ITGAM	ZIC2	CNKSR2	FAM65B	PSKH1
SNTA1	TINAGL1	UTP15	OST4	DENND4B	LOC515042	LOC789207	MPTX	ATG12	RASAL2	SLC25A22	ACKR2	C5H12orf39	SOD3	SHC1	LOC510362	SLC25A15	ANKHD1	PRSS16	GYLTL1B	CDKN2C	TUBGCP4	MAP7D1	NOP10	SMIM19	SYT4	GATM	NECAP1	IKBIP	RHBDL1	TRAPPC1	CSNK1G1	SPAM1	FOXN3	EMG1	HIPK2	NABP1	KIF24	HCAR3	LOC513767	RMI1	RHBG	EHD3	UBE2R2
HIST3H2A	LOC100852257	FANCI	TMEM50B	CD99	DIXDC1	ANKFY1	KHK	LOC785769	MGC152281	EXOSC3	BAIAP3	RELB	CXCL3	DLG5	DZIP1	TMEM119	FBXL15	GNB2	UPP1	FXYD1	GOLGA3	RYBP	ORC1	TGFB1I1	TBC1D24	SPRED1	WDR89	CHMP4A	COQ6	USP42	KIF3C	GSTT1	DCP1B	ZNF574	MILR1	LOC101909380	LOC539106	BRINP1	VPS39	OSBPL8	KCTD15	SEC22A	C28H10orf35
HOXB3	LOC100335904	ETFDH	GLE1	TRIM25	CD248	LOC512867	TFF1	YLPM1	TPD52L1	HOXB4	CES1	TMEM2	FUBP3	LOC539805	GOSR1	TRUB2	MRPL43	KMT2D	HEYL	ZNF25	LOC100848538	RNPS1	ESCO1	MIOS	KCNMB1	2016-03-08	ANKRD12	MDK	HSF2BP	LOC781282	TAB3	ITM2B	2016-09-10	DHDDS	RGS12	TPCN1	TCL1A	MOCOS	SH3PXD2B	ZWINT	STX10	SLC25A1	OAZ1
EPS8L3	LOC100298610	PCNA	APOPT1	OGFOD3	MKL2	AKAP13	CCAR1	ACSS1	IVD	EYA1	SFXN5	ZNF667	MORN1	LOC100139101	PARD3B	PIM2	MRPS10	SMG1	NUAK2	LYZ1	TBC1D15	ALDH16A1	PITX2	LOC100335806	MANBAL	EPHX1	XPO6	GRB10	C3H1orf226	DAZAP1	OLFML1	TUBB4A	DPCD	FKBP15	MOS	RNF2	LETM1	RBM43	QPRT	LOC101902435	GDF11	SYNGR2
RTF1	ITGAL	NHSL1	KDR	ACOT13	CYB561A3	LOC100847861	PAG3	PPRC1	CDC42BPB	MOB1B	PURA	MPPE1	FAH	GDAP2	NALCN	PREX1	FUK	SMAD3	CXCL14	COLEC11	UPF1	CAPN2	C21H15orf39	USP15	PLA2G12A	LPAR6	HIPK3	SEC14L1	PITPNC1	PCSK5	WDPCP	ST6GALNAC4	PARP3	ZNF408	LOC523388	MCOLN2	SERPINA5	FAM111B	LOC100850132	GTF2E1	FAM127C	S100A12
NSUN6	HCRTR1	RCHY1	OCLN	LOC101905472	LOC101905894	LRRC3	P2RX5	ULK1	TBCEL	FAM133A	KIAA1324	SYS1	ASUN	GSK3B	LOC780933	COQ4	BUB1	PBX2	RAD52	NUP85	CCDC174	GLB1L	E2F1	PTPLA	C1H21orf62	MITF	INTS4	ALDH5A1	MED11	FAR2	SNX11	TNS3	MDP-1	EIF4A3	MUS81	ZNF596	KAT2A	MTHFR	BoLA	HMGN4	GAS8	GRAMD3
FABP7	COL2A1	UCP3	CLPX	LOC782307	PFDN2	KHNYN	TANC2	RPF2	FECH	FAM120B	SSRP1	OLFM1	C1D	KIF3B	SKAP2	HLF	DNAJC4	CYTIP	MPZL2	LOC100125946	PCMTD1	NDUFC2	KIF22	LOC101907435	MXRA7	LOC783533	LAS1L	KIF13A	TLN1	LOC100139891	TDP1	ASPN	MT2A	NOL6	FHAD1	ZC2HC1A	DUSP13	LRP12	SP140	KBTBD2	LOC101909596	KRT6A
XPOT	MTR	SGPP2	ENPP1	2016-09-04	MSX1	RORC	FBXO16	PRMT5	PSMA6	WDR41	APOL3	IRF5	TNK1	LOC101902981	RUNX2	ARL4C	CENPA	TRMT1	BEX5	IGFBP5	PCNXL4	ITSN1	ZNF677	ACSS3	PDCL	PGAP2	MATR3	CRYAB	FAM213B	PAWR	NEIL2	DLC1	MBTPS2	MFSD2A	ARF5	GAD1	DHX58	KCNJ15	GEM	LOC616014	DAK	IDI1
PPP1R13L	RGS9BP	TDP2	TRAPPC2	SFI1	TMEM176A	USP39	IQSEC1	HECTD3	INPP5F	HERPUD2	PPFIA3	LOC100847542	CHST2	SLAIN2	FTSJ2	PHB	ATP6V0E2	ZSWIM7	TNFSF10	LOC786652	TMEM30B	PSMB6	LOC100296211	UBE2J1	ALDH1L2	IL10RA	AIM1	TXNL4A	AKR1C4	ITGBL1	EPB41	ME3	AHNAK2	ASB6	KLHL36	FAM189A2	SEZ6	HTR2A	CASP7	CNOT6	KIAA0930	EBP
GPR128	PGR	PHAX	AGPAT3	RPL7L1	GIGYF2	TMEM101	DHX34	SORD	PPP4R1	EIF3L	SYN2	PRUNE2	RNF130	LOC614993	EML3	CACUL1	KLHL2	HDLBP	S100A14	LOC100849501	MAP2K3	PPP3R1	ZBTB9	TMBIM6	TBC1D16	TLN2	RHOT2	LOC100848872	DOM3Z	RPS4Y1	C26H10orf76	VPS13D	KCNAB1	FAM207A	BUD13	IKZF2	BSP1	LOC100849448	TIMM17A	ZNF200	MVD	CNGA3
LOC100297594	ITGB3	SEH1L	FAM118A	TMEM150C	SLC25A37	LOC507550	IMPA2	APPBP2	NUP214	TRABD	LOC100296778	SMYD2	COPZ2	C15H11orf52	UBE2D4	NES	ACADS	AXIN1	EIF2S3	RAB19	HDAC3	ZCCHC7	ERI1	DPY19L1	RSPO3	SEMA5A	APOBR	NAT1	KRCC1	ASH1L	VPS8	ALKBH8	GALNT14	ELAVL3	RAD54L2	EHMT1	SLC51B	CHP2	STOM	CDK5RAP1	PPP3CA	DSC2
IGL@	POLR1B	LOC780963	GLYCTK	ACTB	SNX6	LOC101904500	LOC540627	AGPAT5	MTMR3	CLDN10	TMEM205	PTPRD	LOC100847396	STARD10	CIDEA	RPS6KB1	ZNF48	SSBP3	SLC20A2	DYDC2	VPS45	EYA3	GSPT1	LUZP6	LOC530027	TBC1D9	DUSP26	RAB31	WDR5B	TMEM9	ABI2	AIG1	GRIP2	LOC513486	PDE9A	NAALADL2	ELL	CD55	PLSCR4	LOC101904963	BLVRB
VLDLR	CACNA1H	CDC26	SNX15	NCF1	CCDC47	ADSSL1	MITD1	CCNE2	SMN1	PHF6	LOC100296812	GPR34	TCTEX1D2	CCDC94	ECD	STX8	ZNF358	TTN	ABI3BP	EGR1	RWDD3	WDR81	GPN3	IPO7	MRGPRF	SEL1L3	EMC6	G6PC3	SMOX	SAR1B	UBR1	LOC507696	DDX31	CENPM	POU2F1	ESRP1	SUPT3H	SAMD9	TRAF3IP2	SKP1	QPCT
SUSD2	CHSY1	LRRC70	BOLA2B	NEDD4	GUSB	LTB4R	LOC613822	CHD1	TRAPPC3	RAB35	LOC101909888	LOC100335935	CREB3L4	IRF2BP1	ARL4D	EP400	SNX13	LOC508070	CDC42SE1	SH3KBP1	HP1BP3	TXLNG	IL6R	EPRS	GPATCH11	FMO2	MTFR1L	COL3A1	LOC100297815	VAV2	HOXA11	TMEM53	TMEM47	JMJD6	TMEM150A	CDCA8	EIF1	GBP2	FAM65C	PLEKHJ1	LAMTOR4
GCSH	PAPPA	TCEA1	ZFAND5	NEDD9	AGRN	RAB8B	ABCD1	IER5	ZNF613	AATK	XYLB	SERPINI1	ST7L	CEP250	C1H21orf2	UBE2E3	TMEM115	FBF1	IER3	LOC101909087	PHF5A	CDK2	NUP50	DCAF10	LOC101908803	SH3D19	ZNF281	ZYX	FES	GDE1	FAM192A	CA5B	NTN4	FNDC3B	SMARCA4	TPD52	LOC511180	ASPA	ETV4	SF3B4
COG8	SLC2A2	GCH1	DCBLD1	EXOC1	HMHA1	RSBN1L	SLC9A5	C20H5orf22	ACVR1	TXNDC9	MYH14	CD83	FAM167A	ZNF598	DHRS12	MRPL49	NSMAF	ZSWIM8	FUT2	RAET1G	MED30	NOL10	MTF1	RORA	SNHG12	ADAMTS7	PCNP	IDH3G	LOC101908014	CDK6	SETDB1	TSPAN32	RETSAT	IGF2BP1	DPF1	ASF1A	COX6B2	GBP4	BOLA-N	SETD8
NUP188	MYOD1	ZDHHC16	MANEA	RELN	PTRF	LOC100847932	SYBU	IL33	CHRNA1	ZNF75D	REN	MAFK	GOLGA4	CHMP2B	DOK2	PRKX	MAGOHB	TDGF1	LOC100848808	LOC782922	STX12	B3GAT3	TERF1	TTC13	SASS6	SLC28A3	BTBD1	FHL1	METRNL	KLHL17	TMEM156	TTLL3	ACADL	KIAA1045	NUDT2	LOC101909904	SEMA4A	CLCA1	CADM1
	MYOG	CLIP4	RPL36	PILRA	MGME1	TOX2	LOC100616526	LOC101902159	SEMA4D	UTP20	MGC148318	LIPC	LOC510382	TRAM2	MAK	CLASRP	C1H21orf59	PLA2G10	LOC530077	AKR1C3	POP7	HSD17B8	SPINK7	LOC101903586	FAM173B	REV3L	MGA	C16H1orf174	TSPAN18	RCN3	WNT2B	ITPRIP	TIMM8B	ZNF384	C7H1orf35	ISL1	NR1H2	BOLA	FADS2
	CD6	CD3G	RPL13A	CALCRL	PAIP1	SEMA6A	APBB3	HSD17B6	EMC3	FAM19A2	ALOX12B	SPA17	CST6	CCDC130	AGER	C15H11orf74	PRAF2	GSTA2	FAM115C	LOC100336368	HNF4G	LOC100849885	NAA50	CNNM3	MFAP5	LAPTM4A	SUZ12	RAMP2	GPRC5B	MYH9	ZNF830	SSBP2	MLEC	LOC101909890	CSNK1E	SFT2D3	MLN	ASIP	C1QTNF1
	TXNRD3	MSH6	SMS	WRNIP1	EIF4A2	C6	G6PC	SNAPC1	SRGN	LOC101908790	LOC101904246	SEMA6D	STX18	SIRT6	VPS35	PARK7	AGPAT2	COX6A1	GFM1	POFUT1	CUL9	EIF2C2	ZMAT2	ATP5G2	BOLA	SCUBE2	CREBZF	BAG6	TPGS1	TMEM5	EIF4H	DCAF6	SH3BP4	LOC100848861	NAGPA	ITPK1	KIAA1211	C19H17orf67
	TMEM38A	RNPC3	TRMT61B	LOC515595	PARN	SERPINA10	MAML2	SCAF11	SORL1	NDEL1	FXYD2	SMIM14	CLCC1	MUL1	SEC62	LOC100849044	PCMT1	FBXL7	KIAA1644	UGGT2	U2AF1	ENO3	UMPS	LRRC28	SLAMF9	DNAH5	USP12	ACAA2	UBR4	CADM2	CNNM2	AP1G1	LEPRE1	GTF3C5	LOC101905331	LOC100847211	TCF3	SULT1A1
	CACNB4	DNAH11	INIP	BNIPL	RRAGC	LOC101903692	MTRR	ZNF350	FZD5	AMN1	IGSF6	LOC100126544	ITGB3BP	STRADA	FPGS	ELTD1	ZGPAT	HYOU1	SDC1	F5	POLR1D	C10H15orf52	ZBTB14	TMA16	LOC100848699	LOC101906836	KCTD1	RN45S	CSF2RA	C11H2orf40	GOLGA7B	ATL3	LOC100847895	BRMS1	CIST1	MAL2	ZNF385C	IL6
	CACNG2	ANKRD10	RAD17	HSD17B13	B3GNT2	LOC101904622	CFLAR	ING3	APOB	RP2	CA5A	NCEH1	USP50	PET112	CPT1B	NOP14	FABP5	NOS2	PRKCQ	ANGPTL3	LAMP2	ALKBH2	GATA6	RENBP	SCFD2	FAM190B	FOXO4	GNB1	NFU1	LOC513508	STRADB	MIR568	TMEM44	TAF1D	DNAL4	FBXW11	IL2RA	AKAP13
	CACNA1S	ARHGAP18	SPATA5	DAGLB	CCNB1	ERRFI1	BSN	DUSP1	LOC785570	SOCS1	SLC27A3	MRPL19	ATPAF2	TXNL4B	LOC514257	PKIG	HSPA1A	SELL	TP53I11	NFE2	TRMT2A	BRP44	N4BP2L2	ZSCAN21	PARVB	MMP13	POLRMT	CIT	C1GALT1C1	AAAS	EVX2	CNR1	TRAPPC2L	UCK2	LOC507432	GKAP1	WDR13
	F9	LOC101902999	RDX	ATP6AP2	TCHP	GPBP1	GABRA2	PRPF38A	HDAC8	MOB3B	LOC101905319	NOTCH4	NAT6	NFKBIB	MIR29B-2	SEC61A1	ARPC1B	BSP3	ADAM8	CCL11	IL1R2	ALDOA	ARL14EP	CHST1	NHEJ1	LONRF3	CDH3	LOC101908909	MAVS	PLEKHN1	CEP57L1	MPI	LOC539132	NICN1	EP400	RRAS2	CHMP7
	FGFR4	USP33	RPS18	SCAMP5	NAA15	METTL7B	IL23R	LOC100174924	PIGH	DMGDH	PPAP2B	FADS6	MAP10	WASF2	TEP1	GNG10	CD2BP2	LY6E	AZGP1	ANGPTL7	PLAGL1	RPL29	TRAPPC13	GPC1	LOC789368	MCOLN1	MED12	CCDC90B	PLXNB3	IFT172	AKAP10	PGPEP1	CKAP4	SEPHS1	SMCHD1	HNRNPD	RGS16
	GULO	CPE	RPL35A	TM2D2	GMFB	ZFP2	CABYR	TET1	DARS2	SOS1	AMBP	PAH	KLK4	SGTA	LOC101903564	NUBP2	FAIM2	KRT25	PITPNA	PITPNM3	MAPK8	ENO1	HIRIP3	TRPT1	LARP6	IL16	PSPH	PNKP	TMEM219	TNNC1	RACGAP1	ZADH2	PEPD	ZNF263	AGPAT6	PRKACB
	TTPA	NEB	LOC100848513	STRA13	PAPD5	KIAA0284	PLIN5	NFAT5	SETD3	FAM184A	PDE7B	CCT5	EIF2B3	TFE3	COQ5	AMIGO3	USP18	SLC35G1	MYO1D	GALNT12	TRAPPC6B	DDRGK1	LOC515278	COX15	JPH2	NKG7	FAM131A	KIAA1199	AP2A1	FAM116B	SYF2	FAM53B	MFAP2	SREK1	KATNB1	PDE6A
	ALDH3A1	ELAVL1	SARS	PHLDB2	CAMK2N1	KANK3	CCDC149	LOC100847995	RGL1	LINGO2	LOC784517	ADCY4	2016-09-14	DTNBP1	GFRA2	ABCB8	KAT8	LOC514658	HMGCS1	GLG1	BBS9	VAT1	C29H11orf82	FARSB	PTPMT1	AGGF1	C25H16orf93	ILVBL	UBQLN2	MEMO1	OSBPL10	LOC100300806	OSTC	C2H2orf47	C10H15orf61
	AMELY	CCDC62	THAP3	MBD2	CMTM8	PROZ	LOC101905779	TYW3	THNSL2	CAMSAP1	PIP4K2B	ABCD3	SF3B2	VPS26B	NCR3	NRBP2	NRBP1	SULT2A1	N4BP2	LOC101903158	SH2B1	PGLS	KIAA0020	CXCR7	RHOBTB3	IQCA1	CCDC184	KCTD11	PLEKHA4	ALG5	LOC508492	TRIM16	PACSIN3	DRG2	PISD
	AANAT	KIFC1	XRCC3	R3HDM2	EML1	SEMA3B	RALGAPA2	CSNK1A1	RABGAP1L	REXO2	MTG1	SIKE1	LOC101910180	FDX1L	LOC101908835	AFAP1	NAPRT1	FGB	AIF1	ACYP2	NEO1	TXN	PBDC1	CDKN1A	STON1	FCER1A	SPATA24	PANK4	PERM1	DACT1	LOC407195	FBP2	MARVELD1	BOP1	STXBP1
	HAS1	PROX1	SNX16	ACSL5	RCAN3	TMEM208	NRCAM	LOC100848149	APTX	RASA1	IDO2	NQO2	SPG11	TRAF6	ABCB7	FAM174B	EIF3K	NR2E3	LOC785371	GLT8D2	SRD5A3	RAB12	ESCO1	SH3BGRL	GRASP	LOC786966	FAM193B	SPSB1	PI4K2A	CNPY2	ADAL	HIVEP2	FAM129B	ELAC2	E2F4
	HAS1	CPS1	RAD21	ZNRF1	WDR20	LOC101908182	OPTN	LOC615263	NDUFAF7	FSD1L	LOC101906989	C7H19orf66	TFB2M	PHC1	RAB4A	SRP14	SUB1	MAP3K11	LOC100851440	TRMT10B	MRPL39	UQCRC1	LYSMD1	NARS2	CCDC39	LOC101905266	KCNH3	LOC512005	SULF1	ATXN7L1	LOC101905369	CLDN15	TPI1	PPIL2	CLK3
	DEFB5	CTAGE5	COX5B	KIAA1671	PARP12	C10H15orf59	YME1L1	BRWD3	SLC41A2	ZMYND8	LAT2	TMC4	RRAGB	MINA	RNMT	LOC101909146	BIRC5	LOC100336589	KRT8	PLOD2	ADCY8	NFATC2	WDR43	TGFBR1	CNKSR2	TMEM81	AP4M1	MEF2A	SLCO4A1	LOC100847355	ASCC1	SQRDL	VMP1	TAF1C
	BCL2	RAB3IP	GOSR2	TMEM80	MYO1E	TOR1AIP1	LOC100852077	KIAA0391	PCGF5	TMEM39A	GZMB	CFL2	KDELR2	TAF1B	LOC100847863	INVS	VAC14	PUS1	CLEC2D	LOC100848405	CC2D2A	CALD1	DDX52	EFHA1	WISP2	PTPRK	LY6G5B	PDIA3	PTAFR	GEMIN8	ZMYM6NB	PDGFRB	EVA1B	VDAC1
	ALDH1B1	LOC100297540	SNX7	TPMT	CHL1	HPS4	LOC101905910	GJA5	HOGA1	DVL2	MXI1	NUDT22	MGC134577	POLR3H	SGK494	GNB5	RBM22	GGT5	CD38	UNC5A	HDAC10	FN1	UBE2O	ATP5L	DZANK1	SLC4A3	TOMM40L	RUNDC3A	ABHD2	BBIP1	SRGAP1	N4BP3	SLC17A9	SMG5
	ESR1	STAT3	ALG1	STARD7	FAM81A	LOC616254	KIF5C	GABRA1	CREM	NUDT10	CYP21A2	MAK16	HABP4	RAB5B	ABHD1	IMPDH2	MON2	HCFC1	PIGB	LILRB3	DCAF17	C21H14orf2	FGG	PSMB7	ZBED1	HTR1D	DNAJB9	LOC100337325	ALG10	PLEKHG6	TRIM32	CHAC2	C15H11orf96
	B4GALT5	C11H9orf78	FDX1	GORASP1	BPHL	CLYBL	NBAS	GPD1L	ROS1	MTPAP	BAALC	CELF4	TSHZ1	SKAP1	ACSF3	MRPS33	FAM120C	HECTD4	KLK10	SERPINI2	INSIG1	TMEM98	CLNS1A	INO80C	CDKN3	UBR3	SLC29A2	IL10RB	HCN4	SLC4A7	HHIP	LOC531945	HSBP1
	HOXC6	HELZ	LOC100336031	LAPTM5	TSG101	LOC101907513	EML2	ZBTB24	LOC100848595	PTPLAD2	IL17RE	METAP1D	PSMF1	POLR3D	TRIOBP	RAC1	COG1	C9H6orf163	NRN1	GLTSCR1L	USP32	PARM1	EXOSC2	CMPK1	LOC101907813	CFHR3	LIN54	FZD1	FAT4	OLFML3	SVOPL	AIFM1	ELOF1
	PTPRZ1	CBS	TRAPPC4	MRFAP1	BEX2	PIK3C2G	CELF3	ZNF654	ZBTB44	NEDD1	LOC515072	BZW1	HEG1	ARAP3	ESAM	QSOX1	TMEM186	ACBD4	FOLH1	VAT1L	NEK1	LOC101909021	LOC787693	WARS	RGMB	KIAA0513	INTS5	ZC3H7B	CLCF1	UBE4B	ZNF583	TBC1D9B	TEAD2
	CEL	VIMP	NUP93	LARS2	TIGD5	ZBTB32	TBC1D10C	TTC33	SSTR1	SNCAIP	LOC507049	LYZ2	C4H7orf55	TCF19	GNG2	PDIA4	HAUS1	ORM1	SPATA2	ITGB1BP2	MRPL51	FANCE	RLIM	MYL6	FCGR1A	LOC100847422	GPM6A	ANKRD27	ZNF175	RUSC1	ZSCAN20	SFRP4	VEGFC
	AP2B1	FBL	AHCYL2	PARP11	LOC100850754	CYP2C87	LOC101904937	MTMR14	GPR52	PPIH	B3GALT2	ZBTB38	RABGGTB	MAPK8IP3	C4H7orf57	CREBBP	TUBGCP2	PIK3R4	RTP3	FHL3	FBXL6	ANXA5	PELI2	SENP6	CINP	DOPEY2	ZNF165	CEP41	CYLD	TMEM30A	CUL1	TOM1L2	DBI
	DEFB1	PTRH2	RPL14	BET1L	MPZL1	SAP25	BCAS3	DBF4	FPGT	RAB22A	IGSF1	NUDT16	NAB2	CSDC2	HGFAC	CLIC1	PIN4	DAW1	FAM83H	RARA	H2AFZ	TMEM126A	LOC618696	YAP1	CNIH4	CNPY3	KPNA1	CDH11	PARP8	IGL@	EIF5B	PFKP	LRRFIP1
	TRIP10	ZW10	ZNHIT1	AFG3L2	ELMO1	PRSS16	LOC100847949	USPL1	GABRA4	RADIL	TRAPPC11	FGFRL1	TMEM167B	SUPT5H	SMARCA2	NAP1L4	POLR2I	MAGIX	ULK4	UXT	KIAA1109	AHCYL1	LOC100336448	ATG4C	GYG2	SORBS2	LOC100141072	FKBP10	NPHP4	BoLA	AGFG1	ARL2	IMPA1
	DIO1	RNF149	MRPL14	CYP7A1	MDH1B	LOC101902401	GPR116	NUDT5	ACSL3	GTF2H3	GPR35	SYNGR1	RBM45	MAD2L2	MAPK12	CIB2	CORO7	SPPL2B	PKP3	LOC505383	SSH1	SMURF2	NRROS	SCHIP1	LOC101908835	LNPEP	MRPL13	TNFRSF6B	SSC5D	IL18R1	BLMH	TCF12	2016-09-09
	TMEM66	LANCL1	ENTPD4	LOC525644	SYCP3	LOC100140915	RGNEF	ZNF543	ZNF295	HHAT	ApoN	LOC101909714	NSDHL	SIPA1	DHX40	UQCRB	ADSS	PDE1B	IRAK1	S1PR1	LPCAT2	DVL3	SPRTN	LOC100847759	LARGE	FRMD6	LOC101910019	GLIS2	STRBP	HEPACAM2	ENTPD6	LOC100848725
	EMID2	LOC101909901	RPL31	CLN8	POGK	MLLT4	LOC100297336	LOC540312	GJB5	LOC514189	TNFRSF18	NIT2	APBA3	NPTX2	TRIM21	PSEN2	METTL15	ABL1	PLAU	NHS	EYA2	CTTNBP2	RPP30	DKKL1	NUPR1L	C8H9orf3	PTPN12	SERPINB1	HHIPL1	SYMPK	PPME1	LPCAT1
	TWISTNB	SESTD1	SH3BGRL2	ATIC	ERC2	SOS2	ZNF146	CEP95	SIX1	PLEKHG1	CTSG	ANKS6	MSI2	RNF40	AIP	USP40	FILIP1L	LOC101906240	PLEKHA8	MTTP	ATE1	SVIP	CENPC1	SPTLC2	POFUT2	LOC618733	CUL2	RNF19A	LACE1	ERP29	HRH1	GPX1
	ANAPC7	MYH8	SPG21	BCL3	LOC100337226	IFT22	UCK1	JAM2	TMBIM4	NUP155	UBTF	GPSM2	SCRIB	LOC101906666	LYVE1	LOC100336628	FGGY	LPAR4	GJB6	LOC100852370	RPS6KA6	GALNT1	C15H11orf57	MB21D2	LRPAP1	AOX3L1	HNRNPM	ARSI	RAB7L1	KLHL22
	ATPAF1	ATP6V0A2	RPL37A	LOC100849947	LOC100848220	LOC101906272	FAM81B	ENPP6	FMR1NB	EFHD1	PNPLA7	STK38L	TMEM232	LOH12CR1	DLX3	GALNTL1	DYNC2H1	OSBP	FAIM	GGT7	DOK1	SPDL1	LOC100337252	CCDC23	LOC100847363	EIF5A2	GGPS1	LOC100296324	C5H12orf57	EFNA1
	PPP1R3C	KDF1	VAMP7	BFSP1	LRP11	CREB3L3	EIF3A	DHRS11	C9H6orf70	YTHDF1	ARHGEF15	RPUSD2	SMCR7L	CAND2	TRA2A	MFSD10	NMT1	ATP1B4	LOC100335590	TNFRSF25	TARBP1	MEGF8	RAD54B	NDUFA12	PRELP	LOC100300716	PAG21	ADAM12	LOC101902760	SLC2A4RG
	GNRHR	PPM1D	TEX12	PIP	IL15	SIX6	UROD	LOC787057	BRD1	ATP6V1G1	IKZF4	HEPH	CCPG1	ENTPD5	C1H3orf58	PHF10	RHOQ	DRD5	IGSF9	LEPREL1	TNFSF8	DNAJC19	UBE2C	MAP3K3	HAPLN3	IGL@	EIF4G1	SGCE	CSDA	OPLAH
	MAN2A1	AKAP11	TGIF1	LOC100139000	LRRN1	BCL2L15	SVOP	GK	GAL	SCUBE3	SLC10A5	UBA6	MRPL10	KHSRP	PAPOLA	C7H19orf53	C21H15orf40	SGIP1	ST14	RNF139	SCAPER	MSL3	HIST1H1C	MRPL27	C6H4orf3	BOLA	EPC2	PDGFC	GMPR2	SMARCD3
	ALPL	RNFT1	LOC100850176	LOC101902994	KCNA3	LAG3	IFNG	ZNF608	ANKRD31	C21H15orf63	EFCAB11	BBOX1	GGA3	THOP1	MPO	NT5E	CD9	ANKRD13B	ARHGEF4	SOCS5	ADAM10	CALHM2	CCNE1	NDUFS7	ARHGAP24	PHF15	NKRF	HMG20B	SAYSD1	PGBD1
	LOC783399	USP16	USP6NL	SUV420H1	SCLT1	KLHDC5	SLC22A23	RSBN1	THNSL1	UNC13B	ANAPC13	EZH1	UBE2V1	LENG1	CD36	PPIL3	CBX6	MYO15A	TBL2	MEIS2	TJP1	NIPSNAP3A	BRPF1	CRYL1	SEPX1	LOC529500	AGO3	FMOD	THBS3	CYBA
	C9H6orf203	KIAA1731	C25H16orf13	TBC1D17	SLC25A21	FNIP1	ERMN	ATF3	GPRIN3	RABGAP1	LOC101904161	RGS10	UBE2S	TOMM34	SOX6	PSMC2	CDKN2AIPNL	DOT1L	DENND2D	CNTLN	GAB1	FKBP7	CCRN4L	C29H11orf83	KAZN	LOC509972	KLHL24	TMEM248	ENOSF1	ELP3
	ADAMDEC1	ACN9	KLHL8	PLEKHH1	HHIP	LOC100848254	NEK4	ADPRM	MDM2	SRPK2	AS3MT	C16H1orf115	ZNF326	TIMELESS	TLK1	EPB41L3	DYNLT1	HDAC11	DENND1B	ADAM15	STRN3	PPP1R3B	POLE3	MORN4	PYCR1	HMOX2	GABARAPL1	SLC35B1	WDR45L	AP1S1
	ADAM28	CLTA	SLC13A4	EPS15	RBP1	KIF19	IGFBP1	PRDM10	SCNN1G	CASP6	CLDN5	MEDAG	ZER1	EAF1	C2	LRRC59	RCOR3	GPR161	C8H9orf41	SYNJ2BP	TRAPPC8	ZDHHC2	FAM210A	PLXNB2	ROR2	CD302	KEAP1	CCDC3	AUP1
	SNHG3	CAPRIN2	LRMP	VAV3	NPDC1	TKTL2	UPB1	DHFR	RPAIN	YAF2	FAM211A	TYRP1	WDR44	RRP1	TMEM185B	IFIT2	BMP1	CCL19	PEAR1	KCNAB2	CASC3	SUCLG1	SLC25A40	PIGK	FAM101B	UGP2	PRKRIR	ARAP1	AK1
	HES6	JPH1	MID1	ERLIN2	CENPO	LOC101906053	MGAT5B	ZNF26	ZNF470	RAB25	RAPGEF3	C13H20orf196	ITPKC	TAF5L	BCR	RNF214	MBOAT7	C9H12orf49	RPS6KA1	BMPER	STARD3NL	HS3ST6	LOC100850016	PSMG4	AVPI1	KRT78	LOC101909618	USP14	TXNDC12
	PLD1	DDX10	SCRN3	LPIN1	WDR87	NFATC1	MRPL24	PARD3	ACTR3B	ATP11B	CCR5	LOC518495	PELO	RRP1B	ARHGAP27	TPBG	CCDC124	LRRC45	SPINT1	UTP3	PHF2	GPR173	SPTY2D1	RNASEH2B	CRABP1	SCIN	CTSV	FAN1
	OXTR	LOC100850082	SLC38A1	CCDC15	ETNK1	ARHGAP31	LOC100300896	ACBD3	RAB11FIP2	RPIA	C1QC	ZDHHC14	SZT2	CDK3	SCARF1	C9H6orf57	TNS1	TOP3B	TENM2	MAGEL2	HTR5A	SOX2	LRIF1	LOC783461	TBXA2R	BGLAP	GNG5	NUCB2
	CDCA7L	TEX9	IL17RC	COQ10A	SEC61A2	LOC787940	C1QTNF7	ZNF567	PAN2	BCNT2	GIMAP5	SAA2	HNRNPL	TK2	KIAA1370	FAM151B	D2HGDH	WIZ	LOC100337108	LOC101908522	ATG5	INO80	UBXN2A	ATPIF1	TTYH2	GCG	MFSD5	HM13
	NSRP1	LRCH1	LOC100851913	PRRT4	TRAF3	LEP	AQP9	LARP4	NKX2-2	BCL7B	TCF25	BHLHE40	LOC782259	GSTA3	ZYG11B	ITGB1BP1	CHD9	ANKRD13D	LOC100847574	FZD10	CCDC171	LOC100852084	MED26	TSPAN6	DTYMK	C3	PARP6
	SMG7	ORAOV1	WBSCR27	SHMT2	LOC101908856	GYS2	APC	BHLHB9	OXT	POC1B	LOC506598	CYBB	FBRSL1	C17H12orf65	MRAP	LOC788176	LRRC20	RGS14	C10H5orf13	SNF8	SQSTM1	FAM83D	UBASH3B	STX2	MAP4
	MLL5	GPR155	DIS3	FYCO1	NVL	PRMT1	LOC100295234	TNRC6C	SIN3A	PACSIN2	RRNAD1	C3H1orf192	ACCS	FBXO31	TCP11	ARRB1	FAM3A	SPDEF	C16H1orf116	LOC510904	VDAC3	CDC73	CRYM	CRIP2	IFNGR2
	ACP1	MCM10	ZNF529	BMP7	PLEKHH2	KIAA1432	BREH1	ERBB3	USP31	COQ7	MKKS	CBR3	YIPF4	BMP15	KIFAP3	TMEM40	MYO19	PFDN6	ISM1	SLC6A6	UBE2G2	SNRPC	MOV10	EMC10	AMZ2
	ZNF454	RARS2	KLF11	C7H19orf80	SGSM2	TBC1D12	LOC100297097	KCNMB4	CLASP2	IKZF3	APBB1	C11H2orf68	PFDN4	MAP4K2	LOC100299242	AP4S1	RNPEPL1	ARHGEF16	GNA15	TBL1X	EXOSC5	OSTF1	BCO2	ZDHHC4
	FAM65A	SESN1	PRRC1	HAND1	FLNB	LOC100300510	ZNF142	MPLKIP	CMTR2	ARGLU1	BOLA-DOA	SLC39A8	NAIP	RAD23A	LOC515105	CFDP2	SNX2	TRPV6	TNS4	CSTF2T	RNF24	FLRT2	CCNT1
	AFM	TBC1D5	EIF2S1	UBE2K	BMPR1A	LOC100300510	GRAP	SDAD1	ANGEL1	PGAM5	KRT15	GSTA2	KDM4B	NOL12	ALPK1	MDC1	EFHA2	DYRK1B	PDGFB	MTCH1	ATAD2B	FXR1	LOC100847947
	DEFB4A	PPP1R21	RRM2B	NCOA2	HHAT	LOC509383	FAAH	FAM109A	TRMT12	PIM3	NTRK1	ROPN1L	RHOC	ZFAND3	IFT80	BNIP3	POLL	LOC506293	MDH2	PID1	CHRNA10	P4HB	ACAP1
	LOC101904131	SPAG6	NEURL1B	ZNF317	NSG1	LOC617182	KMO	PSMD10	ARSB	SRPK1	RNASE1	TM7SF3	COPB1	AMIGO1	SMU1	MRPS25	FAM92A1	TRIM3	KCTD14	PTEN	GCFC2	NANS	IGSF5
	HAVCR1	B3GALT1	VKORC1	DNAJB5	PIP4K2A	LOC100335626	APITD1	RASL11B	MYCBP	MED4	LOC101907769	ENPP4	DARS	RNF43	ZNF845	CHMP6	SLC19A1	CASKIN2	VGLL1	IMPDH1	WASL	IMMT	KITLG
	PPP1R15B	LOC616612	NUDT14	UBA5	2016-03-09	LOC100295883	RCE1	ELL2	TTC17	GNPDA2	LOC784927	CEBPB	TMEM167A	TFDP2	MEIS1	LOC101903832	STXBP3	RECQL4	FGFBP1	AMELX	ATP10B	UQCRH	SELK
	LOC511240	TAOK3	INO80E	BAIAP2	GTPBP1	ITIH2	CPEB4	CHRD	LOC100847382	C5H12orf35	NR5A1	BOLA-DQA1	C1GALT1	FAM122B	MBD5	LOC506150	LOC786383	PPP1R13B	OBFC1	GTPBP5	MRPS2	EMC4	MBIP
	LECT1	WRAP73	HOXB2	LOC100138596	CPEB1	DUS1L	EMC2	SETD2	THAP6	NAF1	POLDIP2	LOC782061	DHDH	BRD9	KIAA1549	ATAD3A	HPS6	ZFYVE19	CLDN7	SMPDL3B	FAM204A	EEF1G	POLR2D
	GC	POLE2	RBM7	POU1F1	SAV1	VSNL1	CRBN	FUBP1	LOC101906581	OOEP	PDLIM3	HN1	PSME4	ARFGAP1	BMPR2	LOC790401	BOLA-DRB3	WTIP	PRSS8	ABO	ODF2L	S100A11
	LOC101907852	LOC101907574	BCAT1	GINS4	LMO3	COL22A1	CTDSPL	SRRT	MED14	TMEFF1	CSNK2B	HDAC1	LOC100851799	CDC42BPA	ERO1L	LOC101908933	UBE2Z	ANPEP	PLXNB1	LYRM5	C23H6orf141	ATP5I
	DAB2	SAFB2	CLGN	PAOX	MGAT4A	FAM21A	TTC36	RPS6KB2	ALDH1A2	TADA2A	BTC	FUT10	FIG4	ARID3B	EXOC3L2	PLXNC1	DNAJC10	FASLG	STARD13	KRT23	DOCK11	EVL
	NPEPPS	ARHGEF7	LOC100848469	ZNF652	AZIN1	DDX19A	PDZK1IP1	TMEM33	KIAA0586	IQGAP2	F13B	PPDPF	MAP2K2	STAT2	FOXJ2	SMPX	CDK19	ARL8B	PQLC3	LOC616971	TMEM164	GANAB
	CCL8	NOM1	FAM221A	TPRKB	AHSA1	COX20	RNASE12	SAR1A	LOC790270	CLUAP1	PROSC	CIRBP	ARCN1	2016-09-01	LOC617737	MAGEH1	BLOC1S1	LOC101903543	ACVRL1	BMP4	SSNA1	COA3
	PAG1	ANAPC10	GCNT1	PAQR3	TTC19	CD79B	PEX6	ATG2A	BICC1	LEO1	ALB	RAB30	ZNF219	SUOX	LOC514637	AKT3	RHOJ	INTS10	LOC538751	ZNF397	ARHGEF25	ST3GAL2
	H3F3A	KIAA0753	ELOVL4	PPM1L	SCG3	EOGT	EIF2AK2	LOC514490	LOC614914	PRIMPOL	TRPM3	A2M	MORF4L1	FSD1	PLCB3	CALU	FBXO22	LY9	AGR2	FBXO36	EIF3E	VDAC2
	LOC101905355	NUDCD1	TMX3	SUGP2	SELM	DTNA	PRM1	IRF3	LOC101905297	CEP44	CNOT2	OPRM1	GLRX3	KDM2B	CCDC70	LOC100297905	VPS29	MZT1	LOC101908970	CD244	PSEN1	GPX4
	LOC619012	CRELD2	BCOR	SASH3	GPC4	ETAA1	CD96	TICAM2	ADH4	RNF219	OFD1Y	WTAP	LOC515330	SH2D2A	HCFC2	SLC25A13	DNASE1L1	ALOX12	TTC22	ISCU	ZFP36	ATP6V0B
	GORASP2	ZNF451	LDHC	FAM105B	ZFP36L2	CAPSL	ACMSD	CSRNP1	DMD	FBXO25	CABP1	F8	ANAPC16	EPB41L4A	TRIM10	LCOR	ACOT2	PLCL1	LAMC2	NFKBIL1	LOC101910045	RPL22
	RECQL5	ARAF	SLC25A16	C7	TRIM6	APOBEC3A	SNCB	NCLN	ATXN2	MGST2	GH1	ALS2CL	NCKAP1	AKT1S1	RASAL1	FITM2	F2RL1	DMAP1	CATHL4	REG4	BTRC	GNAI2
	C1QA	PTPN3	WBP11	ZNF235	DHX32	EBI3	FAM166B	RTN2	NUDT3	KIAA0922	LRP5	HECW1	THRA	LOC786362	C2CD2L	PHF8	SPECC1	ZFPM1	LOC101904855	FOS	LOC100850801	ANXA2
	IREB2	TDRD9	ADO	DKK3	LNX2	TRPM2	SYPL1	LOC101908723	LOC100849638	PAXIP1	ATR	TRIM47	TYK2	RFX7	LOC100847413	ABHD4	MMP2	LOC101907874	PKP1	CYTL1	COPE	GPX1
	LOC101905078	BRWD1	CYC1	LUZP1	ABCC5	KCTD17	CPQ	PRKAB1	DZIP3	ZNF7	CABP5	DEF6	NSMF	MFSD7	FAM155B	MRPL48	GNL3L	LOC788205	SMAD2	LRRC51	CHRNE	2016-09-05
	SEZ6L2	GRAMD2	PANK3	KIAA0101	NUDT17	LST1	SLC27A5	ARPC5L	IFT57	TPD52L2	SEMA5B	CHST8	YTHDF3	ARMC7	RBM23	CDH17	TACC2	LOC783920	BEND6	ATP4B	PEG10
	EGF	SERPINA6	MAPK6	PPP2R5A	RIOK3	LOC784848	FDXR	TNPO3	TMEM242	CRNKL1	BLNK	GABRB3	ID2	YTHDC2	SRPK3	MMRN1	KIF1C	LOC101904502	CATHL1	LRRK2
	LOC782451	PGGT1B	OSBPL9	KIAA1244	MRPL20	GZMB	L2HGDH	AAMP	SIPA1L1	CPSF4	NEK7	RSPH10B	2016-03-06	SPECC1L	CYP4F2	COX6A1	LOC618488	LOC101904963	CDC123	BVD1.19
	SLC8A1	METTL21A	CELF1	LOC101904520	ITSN2	FUZ	GALT	RBBP6	SLC15A1	OXSM	KLRK1	RSAD2	GNL3	FAT1	ZBTB34	RYR3	MIPEP	FGD1	FIBIN	G6PD
	LEPR	TFCP2	KIAA1324L	GLT25D2	IDUA	VAV1	SCAF8	LOC100851168	RAPGEF6	KRBA2	SH2D6	ZNF746	NUMA1	ZNF592	MOSPD2	VASP	ALG3	SCMH1	EIF2B1	HSPA5
	SEPN1	ANKIB1	LOC101904937	IL1A	RANBP6	ATN1	WBP2	LOC100296550	DNAJC13	OSGIN2	DBP	RPGRIP1L	CCDC88B	RBPMS2	FAM43A	LOC101906312	HMGCL	CLEC3A	SLC1A3	LRP1
	LOC100848596	UPP2	SMARCE1	LOC523504	PPIL1	LOC508879	SMC1A	KDM5B	STAT5B	GTDC1	CPXM1	CD1D	PDCD6	TMEM161A	AP3S1	RSRC1	TMEM132A	TNP1	LOC100848714	RBFOX2
	RAMP3	GTF2A1	CCDC117	CRISPLD2	CMTR1	AKAP3	LOC100849222	LOC100847567	GLS2	MLF1	FOXS1	LOC100301148	TSPAN9	ANKRD34A	LOC614775	MED28	EIF3H	UPK1A	LOC101905357	GRIA3
	TMEM43	PSMD5	TADA2B	APOLD1	CLEC14A	PHACTR1	TMOD4	UTP6	FBXO18	NUP107	CIITA	LIPM	FKBPL	KIAA0895L	SMARCA1	LDHB	LOC787340	RNF220	TMEM120A	NDP
	ITGAE	MYO9B	LOC617909	LOC784725	FAM117A	IGHE	SH3BP2	MFAP1	CBR4	SALL2	ELANE	POLR2K	TMEM141	DRC1	MME	SPR	EZR	SYNJ1	FST	BOLA-DMA
	ALDH1L1	MTMR2	THRAP3	KIDINS220	MCM4	CCDC88A	GIMAP6	FAM219A	UBE2F	ZRSR2	LOC101904203	TXK	ZNF213	C19H17orf53	AGTR2	RPS19BP1	NIFK	ADAP1	PTPN6	MANSC1
	ACP5	RLF	DGKB	RUFY1	GRAMD4	FAM26F	AKAP4	SLC25A28	BAP1	FREM1	AMOTL2	NAP1L5	HDAC4	LHX3	PCDHA13	FAM59B	TCN2	AKAP5	IL1RN	MARCKS
	SHKBP1	NSUN7	LOC101906526	SNTG2	GMEB2	RMDN3	LOC614141	PRR5	CBL	LOC101905145	TPO	ACTN2	ECE1	CCDC92	TRIO	PSMD6	LONP2	ZNF513	IGFBP3	LOC790208
	PDHB	POU2AF1	STRN	DOPEY1	PGM1	VIPR2	C11H9orf69	SURF2	IL17D	B4GALT6	PUSL1	OPALIN	STX19	EGFL8	BAZ2B	BID	DAZAP2	FAM195A	ADA
	LRRC48	RBM6	PPM1K	LOC100300095	SFXN2	ARF1	CCDC88C	AQP11	LOC511420	PTRHD1	PADI1	ATAT1	DOCK7	HNF1B	LRRC4B	COPS3	RNF10	CD37	CISH
	KSR2	NCAPG	FBXO32	DHX9	DOCK5	FCHSD2	CD72	VBP1	TOR3A	TRERF1	MLST8	ZNF555	LOC100852159	C17H12orf43	ZNF565	ENOPH1	SLC39A1	ASMT
	BHMT	LMNB1	ALG6	LOC101909356	CHN2	GSTA2	PLA2G2D1	ELOVL6	MYD88	MERTK	LOC100851149	NUMBL	MTHFS	RASGRP2	DLX4	PANK2	YWHAE	TESK1
	C5H12orf73	TAF4	CDC42SE2	HGD	RASSF1	PIP4K2C	AMBN	EPG5	TPP2	LOC100296901	SHC3	LOC101904323	SRSF5	KANSL1	SPATA7	LHPP	PAFAH1B3	PRP2
	LIN37	MANBA	TRAPPC9	RPA1	CSK	CLDN18	TARDBP	IRGQ	RPAP3	AFAP1L2	BCO2	UGCG	TMEM41B	PHF12	MYO1F	SACS	ARMCX6	RHOG
	LOC101904396	C6H4orf22	ADCY2	ARMCX3	NRP1	CCER2	GPR133	LOC528802	SUN2	CLEC4G	AP4B1	PCED1A	TBKBP1	SYTL3	DVL1	IARS	TMEM259
	BBS7	PTPN9	SEC22C	VMA21	PSMD2	GP2	BSP5	FOXA2	MYSM1	ENY2	LOC100336728	ANKRD16	CHTF8	MYBL2	APOO	VAMP4	KXD1
	HAO1	PLEKHG4	RDH11	FAM78A	HDHD2	HSD17B1	SLC7A6OS	LYZ	NSL1	TOR2A	REG3A	LLGL2	EFCAB1	NLRP1	UIMC1	ATP6V1D	HEMK1
	LOC100851446	TESC	HEXDC	FXYD5	CAMTA1	CRISP2	MAOB	FCF1	LOC100852295	CENPP	GABRD	ZNF45	FRMPD1	HSH2D	BMPR1B	COX7B	2016-09-07
	MADD	TBC1D7	COL6A5	TYSND1	COL15A1	RETN	LOC100848227	CDADC1	POLA1	SHISA2	IFRD2	COL14A1	THOC7	TRIP4	ADRA2C	ACBD5
	FBXO44	ILF2	TFG	STX16	NMRAL1	NCR1	KLHL5	PDE8A	CUL5	PCGF6	ARHGEF10	SLIT2	AGPAT4	ZCWPW1	BVD1.23	COPS8
	BCAT2	THAP2	CCDC134	SLC35B2	SMUG1	CD74	NPPC	SLC34A2	MRC1	LOC785042	ZNF385A	LRFN5	KLHL29	ZMAT5	LOC785803	VEGFA
	TRIM45	RHOT1	MPHOSPH9	TFPI2	TCIRG1	PPP2R5B	VPS54	WLS	AMFR	CA8	TBX2	MTO1	TIA1	PITRM1	KRT76	RHBDD2
	MRPS34	PALB2	NCOA6	GNAI3	TM4SF5	DMKN	SCOC	SPSB3	ZNF292	SLC25A19	RPL3L	RPS19	FAM63B	CHAF1A	SPRY2	2016-09-15
	LOC100137797	EIF4G3	GEMIN2	LOC101909078	PPIC	LOC505052	DBIL5	SPATA5L1	DHX57	LOC785691	PLEKHG2	NECAB2	STAG2	PHKA2	KCNE3
	LOC101907556	FZD3	FGF12	MEAF6	CCL1	STMN4	SOX10	C19H17orf59	LDB3	C17H22orf13	OBSCN	RAB27A	ARMC5	CEP72	LOC100337268
	MASP2	ACAD11	PVRL3	HDAC2	SH3BP5	ASB2	CYLC2	TMEM11	NOA1	DDX42	FFAR3	RABEP1	RAP2C	HOXC13	FBXO6
	SLC17A2	CEPT1	PDE7A	PHF1	C16H1orf27	FADD	KIR3DL1	METAP2	SERINC5	MYF6	DFNB31	MYRIP	KLHDC3	GTSF1	MICALL2
	COPG2	PPP4R2	LOC100295750	DPH1	CCDC58	LOC785756	TCTN1	SYT11	ANKRA2	ATF6B	MST1	PTPRM	XPNPEP1	KLHDC4	FASTKD2
	LOC101902551	ZNF805	DEPDC7	PAX5	NHLRC2	IL21	RAX2	THAP4	FANCM	CRKL	EXTL1	IGSF10	MED27	LPAR2	MAN2A2
	MFSD4	C17H4orf29	RPL26L1	DMPK	APOOL	QRFP	NFKBIZ	TTC14	PHF13	C24H18orf8	CCHCR1	ASB12	TOM1	PINX1	LOC404103
	HSD17B2	IFT43	MAP1A	MAPKAPK5	H1F0	MMP19	PGAM2	C6H4orf19	CCDC6	TRAFD1	NDUFA11	COX11	MMP17	AMICA1	RNASE6
	CLDN14	DTWD2	IRAK1BP1	PKD2	PIK3AP1	TDO2	SLN	C13H20orf7	TMEM206	EGLN3	EIF6	GTPBP2	MVK	FOXP4	CDHR2
	LOC751574	PAN3	CBLL1	ISCU	TMEM163	KIAA1737	CD68	RPRD1A	FRAS1	NR4A1	GABRP	LCTL	GCHFR	HOXA4	ALPI
	IQCD	METTL6	CDC40	TSC2	NMNAT2	PTP4A1	NGEF	LOC101908495	MAML3	TPK1	OCSTAMP	DTWD1	TRIM8	PRPF4B	GSTM1
	TMEM63C	PTPRB	SUGT1	CYP26B1	MRPL50	FAM132A	ATP1A2	IER2	EIF2AK4	FYN	PNPLA6	TRIM38	MTCP1NB	PRMT6	SUMF2
	CORO1A	URM1	ERCC3	ARHGAP32	GNPDA1	CABP2	CFP	LOC782107	TBC1D14	AMDHD1	MYBPC3	SCCPDH	JMJD7	SLC9A3	GKN1
	CLSTN1	DDX55	MAN2C1	UBALD1	ITGA3	KIAA1161	SERPINA7	DHX16	SYVN1	WWP1	ARL3	ZMYND12	SLC16A2	TLDC1	LOC505468
	PRP6	APLF	PDZD11	TARS	CCNK	MATK	CELF6	FSD2	SLC12A7	DAB1	FXYD7	RAB38	TIGD3	CDT1	EFCAB4B
	bta-mir-503	CDK16	NUDCD3	EEF2K	GGCT	LOC100297221	HOXB7	KIRREL2	AATF	LCMT2	LY6G6D	FOXA3	HSF5	PAK4	IL20RA
	WARS2	ZNF814	WDR76	SLC35F5	TMEM175	ZNF212	CYP2E1	TRIM41	TMEM22	ASB3	CHADL	SAA3	IKBKAP	DGKD	gzmA
	LOC100297608	SNX24	STK3	INSIG2	HNRNPR	FAM160B2	TERF2IP	MOG	SMYD4	CUX2	MPL	ALS2	UCHL3	KCNN4	MIC1
	PER3	FNBP1L	EFNB1	VCL	ZBTB8OS	KLHDC8A	MPEG1	KLHL11	COL21A1	NUP43	TXNRD2	NSUN5	LDLR	LOC521542	GJB2
	ENSA	LOC516074	E2F2	CIR1	CTSA	OTOG	RPL9	RBM47	PXMP4	PIF1	LOC100848492	PHLDB3	LOC101907625	SLC9A8	LOC616942
	ANKRD46	NIPBL	PLEKHO1	POLA2	SLC44A2	KIAA0195	ODZ1	METTL2B	SLC9A7	PRSS35	SCARF2	EFS	LOC517820	H2B	KIR3DS1
	AVPR1A	MAB21L1	CDC42EP2	CRAT	LLGL1	VIL1	NCKIPSD	PSMC6	HACL1	UTP18	KCNF1	NDOR1	CATSPERG	ERLIN1	KLHDC8B
	CCDC159	AMPD3	GNPTG	TROVE2	LOC520730	COL4A4	ZNF35	SLC25A33	ZNF774	PRPF40A	BTBD8	TMEM102	UBE2D2	MVP	HAPLN1
	CMTM6	NSFL1C	STXBP2	HOXA10	RPGRIP1	NUDT13	LOC100849173	LOC531059	LOC101909942	GALNT13	LOC100337001	LOC101909372	CALCOCO1	ABCG8	MYOZ2
	FAM159B	CETN3	WDR73	CCDC85C	NCOR1	LOC619159	SLC45A2	TDH	GIMAP8	RIMS4	MEN1	TARP	PLEK2	HDAC7	ENTPD8
	CASKIN1	PTPN5	PDIA5	GRIPAP1	SPG20	MYLK2	VSIG2	SLC25A25	CYBRD1	TRIM37	SMIM18	TOM1L1	SPIN1	AP1M2	CHRDL1
	KLC4	ANKRD28	CYB5R4	CNDP2	PIR	WC1.3	PLEKHM1	RBM10	ATRX	TTC12	GATSL2	LOC785216	LOC101904571	CDCA2	MGP
	SAA4	SNRPD2	PRC1	TTC37	TSC1	MYOT	NAAA	GART	SWT1	TAF1A	TMEM132C	CYP2U1	CDKN2B	STX4	ZFX
	LOC100847215	LRRC8C	TSSC1	GTF2H5	ARFRP1	FAM35A	LOC100848006	SLC5A6	THEMIS2	CD3EAP	ACAD10	PLS1	ARMC6	MRPL4	IGJ
	CFHR5	CCDC66	RBBP5	SH3GLB1	CPA5	ODF1	CCDC61	PDCD11	RTTN	IL17RB	CTRC	SAMSN1	GPALPP1	SH3GLB2	MTA1
	SLC24A1	WDR47	LOC509058	EIF4ENIF1	PPP6R1	CAPN6	LOC533455	DDX47	C25H16orf59	XXYLT1	PRTN3	SLC51A	LOC101902340	GTF2F1	ATP5J
	APCS	SPAG9	RHBDD1	RCOR1	ELMSAN1	FOXK1	MST1R	SNRPB	TYW1	OTUD6B	CXCR5	GPA33	LAMP3	ELF3	SNX1
	LOC537188	JAKMIP1	AGPS	GMFG	TRIM27	KIF9	PIPOX	HNRNPA1	LOC781384	EME1	B4GALNT1	CPB1	YWHAZ	TBC1D10A	CPSF2
	SERPINA11	WDR19	TIGD2	UBE3B	ARHGEF1	CCDC153	SAC3D1	CCNDBP1	RDH14	LOC101909970	ZNF414	TSC22D3	ZSWIM6	RTFDC1	SMG6
	SLC15A2	PTPN11	SLC25A10	RSPH9	HNRNPA0	LOC781304	RERG	SLC1A1	HPS5	TTLL5	ALOX5	VPREB1	RIN1	PPAN	TNNT1
	SCNN1B	PSMC5	LOC100337073	AP1M1	NT5C3	SSTR5	MYADML2	ZNF12	LRIG3	MSH5	APLNR	TPCN2	COPS2	GIT1	KDM5A
	C15H11orf88	TBC1D13	N4BP1	DIP2B	IL4R	BCKDHA	CD93	TNFAIP1	TRNP1	ABHD10	HOXA6	SLC35D2	LOC100850456	MPRIP	MIA
	LSS	PNOC	EWSR1	PTGS1	PNPLA2	LRRC46	CSF2RA	TFAM	UPF3A	CENPE	KIAA0556	TRMT10C	TLR6	C11H9orf114	ICAM3
	GPC5	PPIP5K2	CKS1B	UCKL1	RANBP9	CD99L2	LOC100850108	MRPS30	CEP290	KIF4A	JAG2	LOC100337320	CCNYL1	MRPL37
	GRIK5	TAT	FAM177A1	HEATR1	ANTXR1	ADAM23	LIN7B	EPM2AIP1	TRDMT1	LOC101907041	TNFSF12	LOC101909956	GRK4	NISCH
	NTN5	LOC100174927	ASNA1	MS4A1	PPP1R8	GPR162	LPXN	THPO	DGKZ	SLC20A1	RPS6KL1	LOC100847211	NIT1	PPP2R5D
	LOC613464	CAPN7	GAS2L1	CIDEB	QRSL1	GPR61	CAMK2N2	JMJD4	LOC508529	NUP35	TFEB	DET1	TMEM59	CCDC64B
	NPRL3	MOCS2	CTNNAL1	FUCA1	LOC514011	CLIC4	TTC4	SLC44A4	PSMD3	EIF3CL	AMY2A	LOC100296105	TM9SF1	HMGA1
	APOC4	ATP5SL	PNPO	FDFT1	AMACR	LOC100847220	LOC101904080	KLHL28	MXD1	TSPAN19	TSHZ2	FLYWCH1	TBCE	POC1A
	FAM69C	TCF20	DNAJC27	TSPAN4	HERC5	FAM19A5	CCL27	KCNIP2	AHSG	CCDC150	MPPED2	KLHL21	APH1A	EFHC1
	MGC137211	TXNDC11	LOC100137763	DBN1	LOC530653	PYROXD2	LOC101907668	KRR1	NTPCR	USP37	AP5B1	TCFL5	LSM3	TRAP1
	VAMP2	HBS1L	LOC101908716	TMED10	SOX7	RAD9B	LOC786372	RPRD2	FBXO9	XRCC1	PCYOX1L	TCEA3	TSC22D4	CENPT
	LOC100848343	SLC15A4	PIH1D1	ZFYVE21	RBM15	ADAM17	PACRG	ATF7IP	TIPARP	ING4	CD7	MOSPD3	ADRA1A
	CYFIP1	TMEM38B	CC2D1B	TM4SF20	CYTH1	LOC100297063	CCR4	SMEK1	ERCC4	CHRNA3	STK36	CELA2A	MARCKSL1
	LOC100848733	TBRG4	STK11IP	DNAJB11	TSPAN5	UOX	NPAS4	MED31	TAL1	CSMD3	CBFA2T3	ZSCAN16	BTBD6
	TMEM72	HOOK2	MAT2B	SMPD3	CTNND2	NME9	MEGF11	MYCN	NADKD1	LOC616041	KCNB2	DPEP1	EVA1C
	KANK1	LOC100849947	DNAJC3	CCL16	ENO4	LOC100852254	PNLIPRP2	NOL11	BNIP1	GRM7	FAM212A	PLEKHM2	B4GALT4
	LOC509506	WDR18	KIAA0408	OSBP2	MYADM	KCNIP4	ITGA2B	NRBF2	RPS7	CCNA2	NAA60	CUBN	IFT46
	DYNLRB2	MZB1	MYC	ZRANB1	FKBP1A	ADAMTS8	SH3GL3	CLDN6	CAND1	UXS1	LTA	PTGFR	HIF1A
	ABCC4	GNPNAT1	LOC511229	TRIM39	CREB3L1	ALOX15	BPIFC	NAA25	VWA8	MAEL	DIAPH1	LOC785177	NHP2L1
	TLE4	PPP4R4	PRKD2	TXNDC15	SPPL2A	LOC100849762	CHRM4	GMEB1	ZBTB33	GPR27	CSPG4	GPKOW	BTF3
	AVP	MED16	PDE4DIP	CHPT1	SMCO4	CCDC85B	PAG4	PDE12	SERPINA14	TMEM145	ZBTB7C	STMN2	ZNF664
	PDSS2	SRPX	CXHXorf56	ALDH7A1	DCAF12	SEMA6B	LOC534967	MIS12	MFSD6	LOC101904490	WNT6	SLC50A1
	DBT	TBL3	WRB	UBA1	C3H1orf216	MTRF1	LOC786948	CIRH1A	ATAD5	IGSF11	PPP1R3F	S100G
	DGKI	MRPL28	GAR1	CCL25	C15H11orf49	RHPN1	CCR9	PDZD8	A1CF	AAK1	C13H20orf195	CAPN3
	ADH1C	ANKRD6	BAG5	RBMS2	PATZ1	KCNH2	C1QTNF6	C3H1orf52	ALG13	CASP8AP2	TECPR1	FAM179B
	IRS4	KIAA1522	MCM6	GSTA4	PGM3	NACC1	SUV39H1	KPNA4	DLK2	ZNF341	L3MBTL1	ZNF606
	RANBP3	RIOK1	NCAPH2	PMVK	KCMF1	EFCC1	PAG7	IPMK	SIX5	NPL	GPR110	EMD
	INPP4B	PTCD2	EIF3F	UBALD2	AMD1	MKI67	LOC786867	TRA2B	TPST2	TTC39C	OASL	LOC782642
	HABP2	PMS1	COG4	LOC101909859	PPP1R3D	LOC101908709	MYO7B	LOC101902918	POLR2H	ZNF462	SLAMF6	AOC3
	WDR72	LY75	ROMO1	FAM171A1	CERS4	DACT2	ANO2	SPIN2	KIAA1468	NXPH1	VWCE	RGS1
	DTX1	PEX1	POP4	SYT7	SART3	KIF12	MYH10	GPR89	LSM14A	ZNF706	RAB17
	TESPA1	CEP76	DUSP23	RASSF5	OGFRL1	CCL21	LSMEM2	ZNF259	MRPS9	EDN3	RNF183
	TVP23B	FOXA1	FBXL4	HSPA12A	H2AFY	KSR1	NFIL3	SLC17A6	NSMCE2	RHBDF2	TM6SF2
	AOAH	CNTRL	SLC25A39	ZNF792	PRCP	THYN1	ECT2L	HS3ST5	LOC100337293	ALMS1	AKT2
	LOC101903627	PLK3	FARSA	PMP22	TAGLN2	TM2D1	LOC101908746	WDR90	USP43	ABCF2	CR2
	TRPC6	SLMO1	RRAGD	FBLN1	HSP90AA1	FANCA	RCC1	FBXL12	PARP2	KIAA0664	HTR2B
	TSPYL4	RASD1	CNOT8	PTGFRN	APLP2	LGI1	PLP1	NFE2L2	LOC525275	TLE1	HTR1A
	F13A1	MKNK1	ASMTL	TUBB	COL1A1	FGF11	MTHFD2L	SLC39A6	TEX30	MTMR12	ADRA1B
	SOX18	ERAS	PRMT7	DFFB	2016-09-03	FASTK	NDUFAF6	TACR3	FHOD3	LOC100296255	LOC100300716
	TMEM17	PRPSAP2	C8H9orf64	CD46	GOLPH3L	TMEM67	TMEM134	ELF4	TP63	FAM169A	TCRG
	BACH2	KIAA1715	WDR26	RNF135	RPL30	USP20	FRMD3	ASB7	POLG2	LRRC16A	BVD1.26
	DGKG	SKIL	AK6	KRT4	SCAMP4	COX6A2	METTL21E	TRPV1	FAM216A	TAB1	RAB37
	P2RY13	SSBP1	ZC3H14	TBC1D2B	RSU1	DEFB10	LOC101907944	SRSF2	FAM102B	GARNL3	COL6A6
	LOC511498	PAPOLB	STARD5	LOC100848212	LOC101904955	INTS1	PADI2	C7H5orf30	SLCO4C1	TRIP13	CPLX2
	LSM5	TMEM176B	SATB1	CCNH	ZDHHC20	ZSCAN12	BEND5	KIAA1462	MXRA5	LOC783497	GTF3C1
	EVI2B	PCGF1	KIAA0415	HSP90AB1	LOC534155	TMC8	PADI3	POP1	FAM116A	DOCK2	MISP
	PLCB4	VPS13B	GMCL1	NPC2	DDAH1	CYTH4	IK	BRD8	PLAC1	XK	SH2D3A
	PON1	INTS12	GEMIN6	RCN1	ASF1B	IRS1	FCGBP	DRG1	RUNDC1	BCL9	KCNQ1
	SELE	FURIN	SLC22A5	CDS2	RNF144B	CTDNEP1	CCDC101	ZC3H10	SLC6A1	HOXA9	GIF
	PLG	LYRM9	SYNRG	CCL26	DERA	SORCS2	LOC101901931	LOC101903253	CEP112	CCDC181	FAM101A
	CCDC114	ASAP1	CNOT6L	PFKM	MTFR1	SLC5A5	LAMA5	POLR1C	ABHD17C	SREK1IP1	SLC22A6
	WDR24	NASP	PLRG1	ANXA7	ORC3	TREML2	XRRA1	HCCS	EDC4	MKLN1	BVD1.25
	TRNAU1AP	ARL5A	PRADC1	PROK2	ACOX1	BEST1	PCBP3	SEMA6C	TMEM117	CRTC2	IGHG1
	LOC101902375	ATP9A	BTBD10	WDR36	PAPOLG	UBE2D1	RBM19	RNF185	GDPD1	FAM108B1	LOC524810
	LOC509513	MPST	PRIM2	LOC101904013	XKR8	LOC100848439	SLC22A18	FZD9	WDR35	SGOL2	PTI
	DNAJB12	NRD1	CHPF	PCYT1A	LOC781318	LOC100849399	TMEM136	C3H1orf162	ZDHHC5	TMEM52	CAPN8
	FTCD	IPCEF1	HERC3	POLH	C26H10orf26	TM9SF2	HERC6	TRIM11	ABTB2	UHRF1	PAG15
	ASPM	PTPN21	MAFG	STX6	LOC100848895	IDO1	OSBPL11	PWWP2A	BCORL1	CA3	TRD@
	AKR1B10	RNASEH2C	SDHAF1	DHTKD1	NUDT18	CLMN	KLF8	TMEM45B	PRKAA2	CEP85	LOC615257
	EMR1	AP1S2	TBP	BECN1	ATP6V0E1	MRPS23	GRTP1	EDC3	ZNF572	LOC100335178	IGSF23
	LOC100848132	NCKAP5L	JKAMP	UHRF1BP1	B3GNT1	GCGR	OTUB2	NF2	RHOBTB1	LOC100335178	NDRG2
	CARTPT	TLR7	CRK	TSPAN2	BPGM	DNAH9	HHIPL2	ZNF189	EBPL	TEX14	TINAG
	UBXN11	IPP	ARHGAP12	ANKRD42	HAGHL	SLC29A3	CHI3L2	MAP7D3	SNUPN	DENND4A	COPZ1
	PCGF2	ARID2	CLIC6	CSF3R	APOBEC2	EBF1	POLR3B	ETF1	ANKLE2	SNX10	TFF2
	TPPP	PPT2	PNN	CBLN4	DNAJC9	CD80	LOC533085	SCML1	SEMA4B	SLAIN1	LOC101907256
	C1QB	LOC515828	RPS28	LUM	WIPF1	TACR1	SLC52A3	TUSC1	ZNF710	LOC101909010	PDZRN4
	HAAO	LOC101908777	MUTED	ATXN2L	OVOL1	FASLG	CD4	MCAT	GPN2	TMSB10	LOC101909958
	GPRC5C	COBLL1	RPS20	COMTD1	CD58	LOC100847163	BVD1.26	ZNF217	CHCHD1	BIVM	DMBT1
	NFKB2	ATP11A	COX6A1	SULT4A1	SPAG1	LGALS2	LOC407198	NPAT	ME1	PIGW	TRGV7-1
	BCL2L1	RCBTB1	FZR1	CACNG4	PTPRG	COL4A2	LOC407171	C7H19orf25	EEPD1	PSTPIP2	TRGV3-2
	EPC1	CMTM4	HNRNPF	GSDMB	MN1	TAF2	JSP.1	HEATR3	PRDX2	RBM17	ABCB1
	UNC13D	DDX59	RPS23	SLC12A8	MYBPHL	KLK1	BVD1.26	C19H17orf80	TLL2	MCTP2	LOC100335899
	2016-09-02	RPRM	RPL19	SLC36A4	DPF3	CLPTM1	LYSB	ANKRD50	CHKA	NR2C1	KAT2B
	GPR132	SSFA2	ACADSB	PRRT1	RARRES1	PPAPDC2	LOC525599	LRRC14	XRCC4	UTP23	SMIM1
	TM4SF4	ARIH2	UBA52	BAIAP2L2	RPTOR	AHDC1	TMEM54	KIAA0895	SUPV3L1	NCAPH	FCN1
	CYP2S1	KCTD5	NAT9	ITIH5	GGNBP2	UNC93A	SKI	LIN28B	YES1	ECT2	LIPA
	MRPL34	NFS1	RPL13	MOCS3	TBL1XR1	PPP6R2	PPP1R14D	PHF21B	SIK3	CMAS	FDPS
	SHARPIN	NEIL1	LOC101902860	PRR3	PLEKHA1	MGC138914	WDR54	STAC3	AGTPBP1	MICAL2	ARMCX1
	CD84	NLE1	RPL27A	MAP1B	TRAM1L1	GNLY	BRAT1	SLC30A2	SPTB	PLAA	RHCG
	FBXO2	HPS3	LOC786131	ITFG1	MGARP	INSR	LOC617281	MED18	ABCC4	IMMP2L	SARDH
	NCOA4	XPR1	RPS27	LOC504295	FGD5	LOC100300806	HNF1A	TMED5	RNF168	KIAA1147	LOC100849681
	CASC4	FEM1B	LOC100851833	SLC23A2	CAPN1	CACNB2	USF1	URI1	LOC505502	USP53	TSHR
	CXCL17	TUBGCP5	TP53INP1	FAM208A	KPNA7	R3HCC1	CASP9	TSEN54	MCMBP	ANKRD49	CSF1
	TMEM19	ATG2B	GYS1	LOC789709	THRB	LOC789209	LOC100849678	ZCCHC10	HHEX	TPX2	LHCGR
	OGT	HES4	LYPLA2	ZFR	NUSAP1	LYPD8	MS4A18	TAF6L	WDFY1	TAF5	UBQLN4
	RDH16	LINS	MTX1	MAGT1	LOC101903649	TMCO4	KCNMB2	YPEL2	LOC100300938	FGF19	TNNT2
	PLAGL2	UBE2L3	MRPS24	HOXB8	ATXN3	SFTA2	LOC530929	PAK1IP1	FLT3	LOC100336690	LOC784768
	PARD6A	NPM3	RPL34	EFHC2	CARD14	AOX4	LOC100125947	METAP1	SMAD5	TIFA	DHPS
	LOC100848583	BBS5	SFR1	MINOS1	TECTB	ACER3	TRPV4	GUCA2A	TMEM168	ZUFSP	COX8B
	C29H11orf86	SPOP	CEP350	NOL8	CETN2	DEPTOR	FIS1	ZNF79	CENPI	SLC5A9	CYP4A11
	LOC100851524	CSRP2	CDK17	SF3A2	TRIM52	NOXA1	MEP1A	ALG2	FAM177B	ZNF705A	LOC781977
	FMO1	FAM188A	HADH	EPHA7	MIPOL1	PNCK	LOC100299180	TRIM31	ANAPC4	FBXL8	SAO
	BOLA-DQB	LRRC57	VAMP8	LIG3	ZBTB16	WDR62	SPAG7	ELOVL1	TBC1D30	GTF2A2	PDPR
	PPIP5K1	TMEM35	RNF34	NAPSA	PLBD2	SELO	PTPRH	HK2	MED23	MNAT1	SMYD5
	C17H22orf39	MTF2	NAA35	ADAM33	C11H2orf44	HIAT1	EDNRB	LXN	SLC27A2	RAB6B	RBP3
	PRLH	TRIP12	ERMP1	ASPHD1	ZBTB8B	GPR137	SMLR1	HARS2	ARHGAP26	DHX36	LOC100852066
	CIC	GFM2	PAQR6	CLCN2	WDR3	SERHL2	GKN2	LOC101908859	FAM134B	LOC100140518	LIM2
	DERL3	SYTL2	ZNF569	PLXDC2	TUBD1	LOC407148	NKAPL	PGBD2	LOC790350	AACS
	DCDC2B	SNRPA	SDE2	GALM	GJC1	ABCC6	TUBB1	CLDN2	GPALPP1	C10H15orf23
	CCL22	RAP1GAP2	PSMD11	ADPGK	BTK	LOC101908361	ABHD5	LOC101907603	SLC6A20	C10H14orf166
	SELENBP1	BRCA1	LOC101906017	PARPBP	LOC515674	ART1	CCDC68	OGFOD1	PKIB	ORC6
	GFAP	RTN1	ACSL1	LOC540503	GTF2F2	PSMB10	INO80B	SRSF4	DAAM1	TIPIN
	MYO1G	PRG4	CARNS1	FAM64A	LAMA1	DLD	APCDD1	SLC13A2	HEPHL1	PPP2R1B
	SP1	EGLN2	CNEP1R1	BICD2	CEP19	LOC512440	GPX2	MAP3K8	JMJD1C	ARHGEF3
	ITIH3	RDH12	LOC100850100	GLTSCR1	CDK2AP1	CLRN3	OPTC	PARS2	ECSIT	RAB9A
	COMMD8	TRNT1	ACOT9	SIPA1L3	FAM160A2	MEP1B	ANAPC2	EXOSC1	UBE2T	ZNF22
	MINK1	PPP5C	NUDT10	CRTAM	CERS5	RBBP8NL	PLXNA4	SLC31A1	RPAP2	EIF2S2
	IGL@	EIF3D	RTKN	DNM3	NBL1	GOLT1A	FCER2	DNAAF2	ERCC6	EEF1A1
	IGL@	YWHAQ	C15H11orf58	HFM1	AURKA	SMIM5	RANBP2	ERI2	POT1	RPL4
	BAHD1	SUCLG2	MRPL32	ASCC3	XPO5	LTN1	LOC100851681	ZNF473	FASTKD3	BEX4
	ENTHD2	MYPN	CHIC2	TMEM181	THADA	FAM83E	LOC101902874	SLC39A9	FBXO48	DYNC1I1
	CSE1L	CDIPT	SNRPF	RNF144A	SLC30A5	MIC1	SLC12A1	ZNF132	C10H14orf21	SNW1
	BOLA-DQA5	EPB41L2	ADRBK2	TANC1	DRAM1	BVD1.22	BTRAPPIN-5	LACTB	BRCC3	CRCP
	PKP2	MRPL9	KIF3A	TTLL7	LOC506150	TCRA	BTRAPPIN-4	CMC2	LOC100851369	THOC3
	SLC22A1	DGAT2	RIT1	COPS7B	SLC33A1	TRGV3-1	NCAPD2	RPRD1B	TMEM68	UPK1B
	ZNF274	POLR1D	RRBP1	LPCAT3	FAM20A	TRPC5	IGL@	ISG20L2	MATN2	CCNB2
	CHST9	DDX50	USP46	L3MBTL2	LOC506674	LOC100300716	CENP-A	TRIM35	C21H14orf132	PIAS1
	STAB1	NUDT9	SELRC1	SLC13A3	GINS2	BTRAPPIN-4	GNG7	MAP3K12	LOC100300830	SDCCAG3
	GSTT3	ROBO1	HSF2	CHMP4C	UBFD1	GJB1	LRP8	P2RY1	CDC42BPG	RNF38
	ABCE1	MAP3K13	ZNF181	MAPK10	LOC523131	IGL@	RNASE10	YIF1B	CCDC127
	FAM174A	PEX2	UBL7	HNMT	CASP1	OMG	LOC515676	GRWD1	LIFR
	PRF1	MTMR6	RAB40B	RBM12B	PLCL2	SUSD4	BOLA-DYA	ASCC2	CSTF2
	CXCR6	LRRC1	CRHBP	GFI1B	ZBTB43	SLC6A17	MEST	CTU1	MICAL3
	GABRE	CEP78	RGS22	PBX3	FAP	BLA-DQB	P2RY6	MRPL1	MEGF10
	NPFF	CCBL2	PLIN2	EFCAB2	FER	F2	SMTNL1	PRPS1	ATF6
	ATXN10	CCDC93	LOC616656	LOC100847122	NMD3	ATP5A1	BMP2	LMO4	F3
	IHH	HSPB11	LOC101908251	DNAJA4	LOC101905689	SFTPA1	SULT1E1	ADM5	G0S2
	GFOD2	FSBP	SLC38A11	CACHD1	FAM161A	EGFR	CEP192	RITA1	DUSP12
	NRSN1	ESF1	MELK	LOC100847604	DHRS13	SLCO2A1	DDX28	LOC790312	LOC100849494
	SUFU	LOC788499	NF1	STXBP5	PPHLN1	CARD10	IMPACT	MRPS18B	MTIF2
	LRRC2	CCNJL	WASF1	MEI1	LOC101909711	BOK	ALAS2	HNRNPAB	GPR172A
	LOC512464	TMTC2	RPS13	KDSR	PRDM2	RCVRN	SELT	SLC2A3
	CD180	CEP120	WDR25	ITGA8	AARS2	GAST	SCAMP3	HAX1
	AP1G2	KCNH8	RAD18	ZBED8	ZNF770	MYRF	PROB1	HAT1
	LOC101904603	EPHA2	SNX31	POLK	UBTD2	LOC101910141	BLA-DQB	CTNNBL1
	LOC521083	RBM28	STAU1	ANP32A	RNLS	SLITRK6	WIPF3	COL9A2
	LOC101901950	FLOT1	GRIK1	SEC24B	LOC100337323	PYY2	S100A7
	GDI1	ZFAT	UQCRFS1	BROX	KCNE1	FOXRED1	C21H14orf79
	TMEM39B	TMEM8A	NFYB	SLC12A3	PNO1	IL2	IFITM5
	MIIP	MED6	FBXW7	TRPC2	LARS	CNTN1	PCOLCE2
	HEATR2	LETMD1	CSNK1G3	ADCK1	HDGFL1	LOC100336476	CRYBA1
	LOC512863	FOXF2	CPOX	CLEC4F	TMIGD1	RAB3B	CRYBA4
	LOC512863	ELF5	GOLGA1	TFAP2A	PDK3	CLCA3	CLCA3
	EFCAB4A	ATG7	UFSP1	ATG5	ODF2	TKDP4	SFRP5
	MARCO	ACTL6A	EPB41L5	LOC540193	PLN	LOC100848725	CRYBB2
	SPEG	FRRS1	SKA3	PRRG1	ZRANB3	TOR1B	FSHB
	LOC618591	ERCC6L2	RPS16	DYRK1A	WEE1	PAG17	SAG
	G2E3	STK33	ATP2C1	SLCO3A1	IRF6	IFNAC	PAG8
	ROBO4	PUS7	TMEM180	ATP6V1B2	TMEM220	GHRHR	LOC100138271
	RPP14	NAV3	MARK3	CDK18	MYL12A	CXCR2	AST1
	SOGA1	RAB9B	STK16	CLIP1	BCHE	DOCK6
	APOA5	PIGF	MRPS15	ANXA10	LOC100848598	CATHL2
	CWF19L2	ATP13A5	RAVER2	CNO	WHSC1	OTC
	TRIT1	LOC100298968	DCK	RNF216	ZNF783	USF2
	CRIP3	TDRD7	TUBE1	LOC101904849	ANXA13
	CA2	CRLS1	CRTAC1	ERAP1	SLC9A6
	UPK3B	ORC2	HUS1	CISD2	SGOL1
	ANK1	PIBF1	LOC100848703	FKBP14	ABHD6
	CACNA1E	KIAA1109	SLC5A3	TPGS2	REM1
	DLK1	AP5M1	AP1AR	REXO4	CDH26
	KIR2DS1	LOC782437	NXPH3	FBLIM1	CAPNS1
	SYT1	OVCH1	SLC4A11	LMTK2	SPAST
	DCT	CCDC132	TBX15	DCUN1D2	SMYD3
	SLC4A2	LOC789374	BAG4	IQCE	GXYLT1
	DNMT3B	COL24A1	HAUS3	LOC616337	SPTSSA
	SLC6A2	CWC22	ABI1	CD101	SERBP1
	COL11A2	RAD51B	RNF128	COTL1	KCNA4
	TSEN34	APIP	GRIP1	ATOH1	HNRNPK
	APOA2	SLITRK1	RAB2A	PABPC1	LOC515671
	IGF2	BUB1B	FMNL2	ZSWIM5	DCXR
	MSMO1	TTC18	TDRKH	C3H1orf50	ISOC2
	EIF2A	CDC45	MLLT3	GPAM	DUSP7
	HNRPDL	SP2	BBC3	LOC101906074	PPL
	RAMP1	BAI3	SGMS1	GNG11	PDCD1
	LOC100300442	UTP14A	VPS37A	CALCB	SH3D21
	ADRBK1	KLF2	RBFA	SLC25A12	UBE2I
	PLD4	OTOGL	VPRBP	SLC39A11	C13H20orf20
	KRT79	WDR16	MAGI1	C29H11orf54	RBMS1
	MYL3	MYOM3	TIMP1	SERTAD4	ANP32E
	TUSC5	LDLRAD4	RFWD3	FAM185A	OLR1
	LOC100847505	IPO4	CTSO	STMN1	ACTR2
	UBA3	MTBP	CXCL13	CIAO1	PSMD7
	KRTAP3-1	MTERF	RPL8	MESDC2	SLC25A4
	NOX4	DONSON	EIF1AX	ALDH4A1	ASAP2
	NR1D1	FERMT3	SNRPD3	KCTD10	MLLT11
	RAB3A	G3BP2	MOGAT1	ALDH18A1	LOC784866
	CRP	KRAS	CHCHD8	P4HA1	LOC100848911
	HBG	B3GNT4	ANKS4B	TFDP1	RND1
	TRAF3IP1	LOC100851955	PIGG	SGCB	MR1
	LOC101903868	AASDH	GFI1	LOC101902723	PLSCR3
	GHITM	LOC507494	FAM127C	NPR3	TNFRSF1A
	KLB	SLC46A2	LOC100847345	BSG	NEDD4L
	HAO2	XRN2	RABGEF1	LDHA	TMX2
	OPCML	ABCG4	WDR75	PAEP	LMF2
	MEF2D	FBXL17	ZNF577	ENDOG	GABRG2
	LOC101906420	MXD3	DEF8	IDH3A	LOC100851063
	DENND4C	C14H8orf37	TMEM14C	CTSB	GRK5
	CXHXorf57	SLC27A6	FGD4	PFKFB2	ACTR3
	KIAA1430	SLC17A5	NDRG4	TSPO
	LOC532205	POC5	CCR3	NAGA
	LBP	SLC39A12	PDF	HMOX1
	TAF12	BUB3	MGC152301	LOC101908419
	GATA5	LOC517833	CEP128	PAFAH2
	LOC101904592	FUT8	TSPAN12	FNTA
	SLC5A2	FAM76B	NTMT1	REEP1
	SLC22A9	FEZ2	RPS26	RFC2
	LOC528040	RINT1	PRSS22	ANXA4
	CLDN1	GPR1	FERMT2	QPCTL
	SPTBN1	MARS2	CCDC82	ATP6V1B1
	NTM	THG1L	ZC3H8	PGF
	NRXN2	VWA9	ZNF330	SERPINB6
	ARHGDIG	PIM1	GNB2L1	DRD2
	LOC100848025	SOSTDC1	CENP-A
	LOC100337296	APAF1	KIAA1614
	LOC100301222	MCM2	VEZF1
	TMEM130	RIMS1	LOC519172
	ADCK4	SLC4A9	RPL11
	LRFN3	SORCS3	SARNP
	PRSS12	ATL1	LOC782835
	GATA1	NEDD8	BRD7
	LOC101907549	BICD1	DHRS7B
	GALNTL4	CASC5	SLC7A9
	PARP10	NRIP3	STRA6
	C8H9orf156	TDRD6	PTH1R
	ZFPL1	THSD7B	KCNJ1
	IGFALS	AKIP1	DNAJA1
	PAX8	PARG	PROSAPIP1
	SYNGAP1	TRIM36	RPL36A
	FAM149B1	BARX2	NPM1
	PIK3R5	PLK5	SMAD2
	PRRC2B	OMA1	LOC782436
	NBN	CA9	CARHSP1
	GRID1	MGC139603	PSMG1
	CAMTA2	SECISBP2	RPS15A
	LPAR5	BDP1	RIC8A
	LILRB3	CLDN23	RPS17
	HAPLN2	CALM	OSGEP
	UQCC	KCNN2	VKORC1L1
	CPNE6	LNP1	DYNC1I2
	PIK3CA	LOC512899	MEA1
	CNTNAP3	ZNF248	RPS10
	RHAG	INTS7	RPL18A
	FGF13	NUP54	NDUFV1
	CLEC6A	VSIG1	C7H19orf43
	SMIM10	ARFIP1	ATP5J2
	LOC100271850-MEF2B	GID8	HK1
	SNCG	WRN	RPS14
	CTTN	RHOU	MAPRE1
	RSL24D1	PRKAA1	DGAT1
	IL21R	LOC782145	GUK1
	P2RX2	SETD9	CSH2
	SLC5A11	SLC25A30	SCYL1
	ATP13A4	PASK
	SLC22A8	ATAD2
	LOC768255	GPR83
	HSD17B14	ATP7B
	SLC25A23	PURB
	APOBEC4	TMA7
	LEMD2	LOC507142
	FEZF1	C18H16orf80
	OBSL1	DDHD1
	PHF19	NUP160
	GAS2	XRCC6BP1
	NCS1	CTR9
	CNNM1	HAUS8
	ADAMTSL2	GRB7
	VNN1	PACRGL
	PEX11A	CAPN15
	LOC100847326	PIGX
	PPP1R32	MTHFD1
	TMEM86A	EIF2B2
	PAG5	PLCG1
	TARBP2	ABRA
	CACNG6	CLINT1
	PDE4C	TTC5
	LOC511175	NDUFB9
	ERP27	DDHD2
	KLRD1	CTNNA1
	C7H5orf24	MBD1
	ARMC12	TIMM21
	PIWIL4	PIGY
	CECR1	MTA3
	ZC2HC1B	YPEL1
	WDR78	ANKRD32
	LOC507513	PDCD5
	SLC25A34	PPARG
	CRHR2	DOCK9
	CXCR3	SNRNP27
	FIGNL1	MRPL38
	KLHL33	CDC2L1
	CAMKK1	STK11
	SLC10A3	CPA1
	DPY19L3	SEC13
	LDHD	PKMYT1
	LOC101903837	KNG1
	CTRB1	ZNF23
	SLC18A3
	ARHGAP19
	NTRK3
	ALPK2
	KIAA1755
	EXOC3L1
	GSG1L
	M1AP
	SLC4A1
	CPAMD8
	CARD9
	KEL
	LZTS1
	C28H10orf107
	CHRNA6
	MSC
	MFSD9
	PTP4A3
	LOC617785
	KIAA1875
	TEKT3
	METTL25
	LGI3
	PLA2G12B
	LOC521560
	LOC100138271
	LOC100300760
	RDH8
	COL27A1
	ZNF740
	TST
	FAM181A
	INPP5D
	HSPB3
	ICOSLG
	LMAN2L
	CSNK2B
	WDFY4
	LOC100138951
	FAF2
	LOC101906870
	GZMH
	GPR114
	F12
	PARVG
	RANGRF
	COQ2
	DIRAS1
	LAT
	LOC100850062
	LRIG1
	LOC101908308
	LOC101902384
	FLII
	UNC45B
	TEKT1
	ACKR1
	RELL2
	LOC101904012
	FOSL2
	LOC537376
	C13H20orf26
	LAMC3
	ADRB1
	SLC35C1
	HSPA12B
	PRMT3
	FAM13B
	HYDIN
	RAB7A
	PLB1
	CDK15
	SYNGR3
	SEC31B
	WFS1
	GPR176
	PNLIP
	GCK
	LOC101905847
	ACSM5
	PLK4
	GPRIN2
	SLC6A19
	SYT3
	TMEM8C
	CPNE5
	ABCG2
	RSPO1
	LMAN1L
	LOC515330
	DCTN1
	TATDN3
	FRK
	VPS18
	TMCC1
	MIOX
	RDH13
	RANBP1
	KIF21B
	FYTTD1
	CR2
	5htr2c
	HTR1F
	TRGC4
	LOC407197
	BVD1.20
	PI3
	CNGA2
	AMELX
	AMELX
	TKDP2
	BTNL2
	SH2D1A
	ZNF777
	PRKCA
	TRIM7
	KCNE2
	LOC506707
	RGS5
	TMEM184A
	LOC787926
	ZSWIM4
	ATP4A
	TMEM82
	GGT1
	LOC512039
	ACE2
	GIMAP1
	CRX
	LOC101907090
	CDHR5
	UBXN8
	LOC100847395
	CAPN13
	LOC100848339
	LOC515578
	LOC514978
	LOC617396
	RGS13
	LOC100847422
	LOC100138660
	BTN3A2
	ART4
	EXOC3L4
	RASGRP4
	IL22RA1
	LOC100849565
	LOC516849
	CACNA1B
	COMT
	SLC25A42
	ACE
	ORAI1
	LOC100849327
	CETN4
	OSGEPL1
	H2AFV
	LOC101907242
	NLRP6
	PAG1
	LOC529849
	NDUFS1
	LOC101906072
	LOC511936
	ZDHHC22
	BMP5
	HOXC5
	PLA2G7
	C7H19orf77
	ELFN2
	FASTK
	MYH7B
	PLOD1
	LOC101907141
	ANGPT4
	FAM3B
	MSMB
	MLPH
	PROS1
	MADCAM1
	P4HA2
	ZBTB22
	ADAM28
	SIK2
	TMEM169
	NEK2
	FFAR2
	C26H10orf2
	DPCR1
	ZNF764
	LOC789934
	BVD1.17
	LOC100335205
	LOC100300806
	KLRB1
	TJP3
	EGR4
	LOC101906625
	LOC100297263
	LOC617189
	LOC100295234
	TRBV30
	IGL@
	LOC511354
	SLC6A9
	GDF6
	ACAN
	STAB2
	CYP1A2
	CYP1A2
	BOLA-DYB
	PDGFRA
	MOGAT2
	SLC5A10
	SLC22A7
	E2F8
	TBX3
	DAG1
	CGA
	MS4A7
	SUPT4H1
	TAB2
	ADRB3
	BFSP2
	CMBL
	SLC37A4
	TACR2
	ABP1
	CLDN19
	IFN-tau-c1
	DNTT
	TG
	LRWD1
	CHAD
	PTGER3
	RPH3A
	MBL2
	CKM
	CSN1S1
	CRYBA2
	TH
	RLBP1
	DDO
	CYM
	MC2R
	CYP17A1
	PRP3
	FUT5
	EPN1
	PAG10
	CYP4A22
	CGN1
	TMEM9B
	ERCC2
	MFHAS1
	IL4
	NDUFV3
	CYP11B1
