# Supplementary material for: Coexpression analysis identifies nuclear reprogramming barriers of somatic cell nuclear transfer embryos
Source: Oncotarget. 2017 Jul 22;8(39):65847–59. doi: 10.18632/oncotarget.19504 (PMC5630377; doi:10.18632/oncotarget.19504)
Supplement: Supplementary file 3 [file oncotarget-08-65847-s003.xlsx]

## Sheet: Supplementary Table 2
	Oocyte	BBNT	XBNT	SC
MElightgreen	-0.11	0.48	0.15	-0.35
MEdarkmagenta	-0.26	0.96	0.03	-0.47
MEpink	-0.3	0.77	-0.05	-0.26
MEmediumpurple3	0.48	0.57	0.28	-0.88
MEdarkturquoise	-0.02	0.74	0.32	-0.69
MEfloralwhite	0.1	0.79	0.38	-0.86
MEmagenta	1	-0.17	-0.1	-0.45
MEblue	0.92	-0.04	0.21	-0.71
MEpurple	0.81	0.12	0.37	-0.87
MEbrown	0.65	0.06	0.6	-0.9
MEgreen	0.47	0.28	0.65	-0.97
MEivory	-0.1	0.53	0.74	-0.83
MEpaleturquoise	0	0.32	0.82	-0.83
MEyellowgreen	0.2	0.26	0.83	-0.92
MEcyan	-0.04	0.65	0.49	-0.76
MEsienna3	0.62	0.4	0.34	-0.91
MEskyblue3	0.37	0.46	0.42	-0.85
MEdarkred	0.66	-0.4	-0.18	-0.03
MEwhite	-0.45	0.35	-0.27	0.27
MEtan	-0.14	-0.16	-0.23	0.37
MEblack	-0.2	-0.11	-0.15	0.31
MEturquoise	-0.19	-0.08	-0.09	0.24
MEsaddlebrown	-0.36	-0.31	-0.43	0.75
MEgrey60	-0.42	-0.32	-0.53	0.87
MEsalmon	-0.28	-0.29	-0.43	0.69
MEskyblue	-0.41	-0.38	-0.52	0.89
MEviolet	-0.34	-0.31	-0.46	0.76
MEgreenyellow	-0.2	-0.1	-0.2	0.34
MEroyalblue	-0.16	-0.12	-0.18	0.32
MEsteelblue	-0.31	-0.24	-0.38	0.64
MEdarkorange	-0.18	-0.16	-0.23	0.39
MEmidnightblue	-0.17	-0.11	-0.23	0.36
MEred	-0.14	-0.09	-0.15	0.26
MEorangered4	-0.25	-0.23	-0.31	0.54
MEplum1	-0.11	-0.14	-0.18	0.29
MElightcyan1	-0.28	-0.25	-0.33	0.58
MElightyellow	-0.19	-0.19	-0.24	0.42
MEorange	-0.29	-0.23	-0.34	0.59
MElightcyan	-0.31	-0.13	-0.32	0.52
MEyellow	-0.22	-0.24	-0.36	0.56
MEdarkgreen	-0.48	-0.43	-0.56	0.99
MEdarkolivegreen	-0.42	-0.39	-0.52	0.91
MEdarkgrey	-0.38	-0.32	-0.48	0.81
MElightsteelblue1	-0.41	-0.35	-0.51	0.87
MEgrey	-0.08	0.03	0.4	-0.27
