# Supplementary material for: Coexpression analysis identifies nuclear reprogramming barriers of somatic cell nuclear transfer embryos
Source: Oncotarget. 2017 Jul 22;8(39):65847–59. doi: 10.18632/oncotarget.19504 (PMC5630377; doi:10.18632/oncotarget.19504)
Supplement: Supplementary file 4 [file oncotarget-08-65847-s004.xlsx]

## Sheet: Supplementary Table 3
	Oocyte	BBNT	XBNT	SC
MElightgreen	0.664986	0.037732	0.535976	0.139452
MEdarkmagenta	0.289442	4.18e-11	0.91053	0.0420803
MEpink	0.21139	0.000126642	0.840484	0.283319
MEmediumpurple3	0.0374712	0.0112686	0.251484	9.05e-07
MEdarkturquoise	0.930267	0.000328964	0.187412	0.000994586
MEfloralwhite	0.690613	4.78e-05	0.108612	3.1e-06
MEmagenta	1.23e-19	0.498916	0.684825	0.0512059
MEblue	1.8e-08	0.861098	0.399753	0.000581673
MEpurple	3.16e-05	0.612517	0.119572	1.24e-06
MEbrown	0.00261422	0.801563	0.00687906	1.08e-07
MEgreen	0.0406996	0.243716	0.00261943	5.56e-12
MEivory	0.668905	0.0203336	0.000327018	1.37e-05
MEpaleturquoise	0.985333	0.179615	1.44e-05	1.09e-05
MEyellowgreen	0.414486	0.289656	1.09e-05	3.36e-08
MEcyan	0.864695	0.00248033	0.0339789	0.000174179
MEsienna3	0.00493579	0.0913429	0.149509	9.82e-08
MEskyblue3	0.113891	0.0452223	0.0714131	3.41e-06
MEdarkred	0.00194018	0.091947	0.452036	0.900602
MEwhite	0.0507081	0.136408	0.26987	0.272868
MEtan	0.568126	0.506754	0.33486	0.119886
MEblack	0.404632	0.666123	0.528165	0.191726
MEturquoise	0.445859	0.746897	0.70088	0.322144
MEsaddlebrown	0.128468	0.189754	0.0688012	0.000203361
MEgrey60	0.0717814	0.179575	0.019244	9.63e-07
MEsalmon	0.251033	0.227669	0.0664677	0.0011927
MEskyblue	0.0836243	0.111399	0.0225675	2.93e-07
MEviolet	0.160218	0.191217	0.0486393	0.000164083
MEgreenyellow	0.406869	0.678194	0.41468	0.149814
MEroyalblue	0.506295	0.636272	0.452333	0.187792
MEsteelblue	0.198075	0.313911	0.113514	0.00346
MEdarkorange	0.458195	0.513487	0.341209	0.0973819
MEmidnightblue	0.482739	0.648822	0.339081	0.135146
MEred	0.558147	0.706364	0.551427	0.281782
MEorangered4	0.310531	0.353577	0.192263	0.0179589
MEplum1	0.658169	0.569653	0.462775	0.22317
MElightcyan1	0.249867	0.310766	0.170608	0.00913191
MElightyellow	0.43958	0.439912	0.328041	0.0740566
MEorange	0.234138	0.339899	0.149341	0.00786848
MElightcyan	0.198222	0.604005	0.178842	0.0222435
MEyellow	0.37506	0.315266	0.132615	0.0121625
MEdarkgreen	0.0397504	0.0689383	0.0132106	3.84e-18
MEdarkolivegreen	0.0721012	0.0997031	0.0227525	7.68e-08
MEdarkgrey	0.112038	0.177767	0.0367421	2.73e-05
MElightsteelblue1	0.084595	0.137075	0.0252476	1.3e-06
MEgrey	0.750751	0.907663	0.0881125	0.259466
