# Supplementary material for: Coexpression analysis identifies nuclear reprogramming barriers of somatic cell nuclear transfer embryos
Source: Oncotarget. 2017 Jul 22;8(39):65847–59. doi: 10.18632/oncotarget.19504 (PMC5630377; doi:10.18632/oncotarget.19504)
Supplement: Supplementary file 5 [file oncotarget-08-65847-s005.xlsx]

## Sheet: Cutoff=0.74
	Oocyte		Total_1257				BBNT		Total_711			XBNT		Total_328					SC					Total_1165
9	2	10	TBC1D31		34	8	23	44	DDX24		36	31	43	KIAA1143		22	33	24	41	28	17	29	32	CUL7
magenta(368)	blue(533)	purple(356)	ZNF618		darkmagenta(119)	pink(373)	darkturquoise(278)	floralwhite(60)	ABCF1		yellowgreen(111)	paleturquoise(131)	ivory(86)	ZFP91		darkgreen(173)	darkolivegreen(128)	darkgrey(153)	lightsteelblue1(97)	skyblue(146)	grey60(196)	saddlebrown(143)	violet(131)	WDFY2
TBC1D31	UBE2M	TEAD1	SLC6A11		DDX24	ADRB2	TSPAN15	CHEK1	NOP2		KIAA1143	FAM50A	C19H17orf75	GATA3		CUL7	LOC100335357	CPNE1	BAG3	BOLA-DMB	GSKIP	CLTB	LOC101903028	C25H16orf52
ZNF618	INTS9	C1H8orf42	STC1		ABCF1	FAM45A	NUDT4	EBNA1BP2	NMB		ZFP91	SLC25A17	HN1L	UBLCP1		WDFY2	TMEM184B	GPATCH2L	CYSTM1	SBF2	SEL1L	CKAP2	KIAA1217	NCOR2
SLC6A11	TSPAN13	ARIH1	FLVCR2		NOP2	SCO1	FAR1	SPAG5	ESRP2		GATA3	LOC789258	PSRC1	ZDHHC13		C25H16orf52	CSAD	GZF1	SYNE1	KIAA0182	CHST14	ASL	LIMA1	SNX3
STC1	PPFIA1	LIMCH1	GPR37		NMB	CPSF6	TTI2	ACTN4	DAP3		UBLCP1	RALB	RNF20	RPGR		NCOR2	IARS2	LOC101904614	PTPRR	FCGRT	TET2	ASPSCR1	ZFYVE26	MED10
FLVCR2	UBXN4	BORA	POLDIP3		ESRP2	IRF1	CHD2	MYH3	LMBR1L		ZDHHC13	AADAT	H2AFX	ARL6IP1		SNX3	PIK3R2	PPP1R18	TMEM234	HS6ST1	PHACTR4	WHSC1L1	VPS25	PALMD
GPR37	NUP133	SAE1	AKAP12		DAP3	LOC100138449	HYLS1	PYGO2	LOC511904		RPGR	BAIAP2L1	LOC512684	UNG		MED10	NXN	LRRN2	LCAT	LOC507820	BAG2	CEACAM1	TM9SF4	SLC39A13
POLDIP3	TMCO3	ZBTB49	CPT2		LMBR1L	CLK1	ARL10	ERAL1	FUS		ARL6IP1	TOMM70A	MBNL3	CASP2		PALMD	RCBTB2	WDR1	OXLD1	MSRB3	CCDC8	B3GNT8	C28H10orf54	PYGL
AKAP12	TMEM243	WDR70	DYNC2LI1		LOC511904	RAB10	ZNF329	SFSWAP	ZCCHC6		UNG	DNAJC8	NME3	C14H8orf76		SLC39A13	LOC101908262	MGST3	HINT2	SNRPB2	VPS4A	MICU1	SGCA	MIR221
CPT2	RAP1A	USP25	MAPKAP1		FUS	NOP56	MKRN1	CCDC97	WNK4		CASP2	NUB1	TMEM209	AKIRIN2		PYGL	PSD3	SCAP	SREBF2	LZTS2	ZNF503	CPPED1	BCDIN3D	VIM
DYNC2LI1	C20H5orf34	BBS2	ERN1		ZCCHC6	FEN1	HIST1H3E	EXOSC10	LRRC47		C14H8orf76	ATP2B4	TM2D3	ARL8A		MIR221	PABPC4	PDCL3	CLN3	UFD1L	ADNP	PDLIM4	SAT2	C11H9orf16
MAPKAP1	ABCC8	HMGXB4	PEX5		WNK4	LOC101909173	LOC516719	ADAT1	JAK3		AKIRIN2	GAS7	PRMT2	EIF4E		VIM	LOC100851604	PCBD2	EPN2	LOC100849002	VPS11	HPS1	DSC3	CLIP2
ERN1	WDR17	ELP4	SETDB2		LRRC47	PTDSS2	TSR1	BCAS2	DHX8		ARL8A	PRPF8	CEP104	GNG12		C11H9orf16	PTK7	KLHL23	SRL	C3H1orf123	HIGD1D	SERINC2	ARL2BP	SCP2
PEX5	NRK	MESDC1	UNKL		JAK3	YRDC	AOC2	SART1	MYH11		EIF4E	TLCD1	EIF3B	PPP2R5E		CLIP2	QSOX2	LIN7C	DIRAS3	SDC2	FNDC3A	SLC7A1	TMEM237	PPIB
SETDB2	PARP16	ARPP21	TOLLIP		DHX8	DIS3L	MYB	PYGM	SLC2A8		GNG12	CCR1	RNF4	UBE2D3		SCP2	KIAA0232	LOC539009	LOC100851547	DAAM2	ASXL1	GCNT2	TLR3	ZNF516
UNKL	FAM168B	SMARCD1	ITPRIPL1		MYH11	NFKBID	SRCAP	EZH2	MRPS7		PPP2R5E	HOMEZ	RRAD	EXOSC8		PPIB	KIRREL	TASP1	EVC2	PJA1	ANO6	ATP9B	RERE	PCSK1N
TOLLIP	SFT2D1	MED20	OAF		SLC2A8	TSC22D1	ZNF304	TCEB1	FAM73B		UBE2D3	AK4	MFAP3	ACLY		ZNF516	YIPF1	MACF1	DCTN3	2016-09-06	RNF26	TMEM214	RNASE4	KLHDC10
ITPRIPL1	TIMM50	BANP	LOC100138424		MRPS7	DMTN	PIAS2	TCTN2	ATG4D		EXOSC8	MRPL42	WIPF2	PHYHIPL		PCSK1N	CTDSP2	AARS	SYNPO	DEK	MSANTD2	MRPL57	COL6A2	TP53BP2
OAF	CCZ1	ENOX1	DAPK3		FAM73B	BCL2L12	SLC7A8	LOC534842	KIAA1310		ACLY	USP34	ZNF415	ARID5B		KLHDC10	ABHD14B	PEX19	GSDMD	PRRX2	DDX6	RPS12	NEK9	RPL28
LOC100138424	METTL9	MPP5	EXOC3		ATG4D	FBXW12	OSER1	CD2AP	RFT1		PHYHIPL	FBXO42	COMMD6	EIF1B		TP53BP2	COL6A3	FUNDC2	MPP1	MBNL2	MLF2	B3GALT4	LOC782991	MAP3K2
DAPK3	SYNE2	ZBED4	MIER2		KIAA1310	IL2RG	PDP2	PITX1	SMARCD2		ARID5B	LRG1	MLX	FAM175B		RPL28	CA13	LOXL2	TMX1	CDC23	GOLGA2	EPB41L1	ARF6	DNASE2
EXOC3	ZBTB5	C1H21orf7	CKAP5		RFT1	TEAD3	METTL16	ZFAND2A	IGFLR1		EIF1B	OLFM4	PLA2G16	CYB5B		MAP3K2	PIGS	ACTA2	ACSF2	PCDH7	CLPTM1L	SSR1	HDAC5	ATP5G1
MIER2	NSD1	BCL10	FLCN		SMARCD2	LOC100847840	LOC100849339	PHLPP2	C24H18orf21		FAM175B	CLK2	RBM34	SEC16B		DNASE2	ANTXR2	ATF5	LEPROTL1	DNLZ	PGD	AAMDC	ACO1	PHPT1
CKAP5	CD97	VRK1	CNOT1		IGFLR1	TAF11	SOAT1	ETV1	CKMT2		CYB5B	FOXO1	C9H6orf203	CAMLG		ATP5G1	GSN	LDOC1L	PPP3CB	ZNF593	CLU	LOC101908896	KIF1B	UBE2A
FLCN	DNMT1	RBPMS	CLCN4		C24H18orf21	BMP2K	SIRT1	WDR59	OVOL2		SEC16B	DGCR8	ATF2	UBE2E1		PHPT1	ANO10	DENR	GSTZ1	CASD1	IQGAP3	ITPKB	ZMIZ1	MET
CNOT1	CALM1	SHANK2	PRKDC		CKMT2	NCBP2	DKK1	TMEM179B	AKAP8		CAMLG	PPP6R3	ABAT	RFK		UBE2A	SNTB2	PRKAG2	GAMT	CHCHD5	LURAP1L	ETS1	SEC23IP	SDHB
CLCN4	MUC15	KAT6A	ITPA		OVOL2	SERPINC1	HINFP	LYPD1	POLR1A		UBE2E1	ASH2L	CDK9	KIAA1598		MET	CAPZA2	HNRPLL	PACS2	NEU1	ORC4	ABCD4	NMNAT1	SDHC
PRKDC	CDH1	CDC5L	MAPK14		AKAP8	ANO8	RQCD1	PATL1	ING2		RFK	KCTD9	CWC15	MAPRE2		SDHB	DNAJC5	HEBP2	ENDOD1	CD82	HECTD1	RELL1	SENP5	SLC16A12
ITPA	MCM5	NAA30	AVL9		POLR1A	BABAM1	ZCCHC8	PPP4C	MMACHC		KIAA1598	LOC101902991	MAP2K4	LMBRD1		SDHC	NOV	MGC148714	SHPK	RBCK1	STEAP3	MARK1	SGPL1	HCFC1R1
MAPK14	MRPS27	LOC101908521	THBS4		ING2	LOC100848357	PNRC1	BAZ2A	EPHX3		MAPRE2	NARF	DPH2	BCL2L14		SLC16A12	CRYZL1	ARL6IP5	IKBKE	JTB	SRBD1	METTL3	PXMP2	RBKS
AVL9	IFT52	UBE2H	CGN		MMACHC	EID3	FRAT2	PDXP	SRSF11		LMBRD1	LOC100848507	TBCB	PPP2CA		HCFC1R1	ECI1	PSAT1	RND3	APMAP	GNPAT	TGM3	KLF5	CD63
THBS4	P4HA3	MTERFD1	GPATCH2		EPHX3	CNR2	P33MONOX	CCDC137	ZNF271		BCL2L14	RFC3	YWHAG	TRIB1		RBKS	MMP11	ZFYVE20	RPS3	UBE2V2	ZMYM4	COMMD10	FGF2	LOC100847946
CGN	USB1	KDM1B	ERP44		SRSF11	LOC101902558	LOC519864	SNAPC2	EIF1AD		PPP2CA	ZNF323	ARHGAP42	ABLIM1		CD63	TBC1D20	C11H9orf142	PSME2	SMAD4	REEP5	NNT	LRP10	CKS2
GPATCH2	METTL22	ORC5	CLDN12		ZNF271	GPCPD1	KLF4	TSPAN33	PRRG2		TRIB1	TMEM135	PELI1	LOC100336013		LOC100847946	LYPLA1	GLTSCR2	C14H8orf33	VEZT	DUSP3	ZAK	FBXO11	ATP5S
ERP44	DNAJC18	NUP98	FETUB		EIF1AD	PPP2R3C	TNPO1	RHEBL1	U2SURP		ABLIM1	GABRA3	CUL4B	CBLB		CKS2	LGALS3	ATL2	NCOA5	OXR1	SORBS3	XYLT2	FBXO11	PRICKLE3
CLDN12	MAP3K4	AFF1	ELP2		PRRG2	AMIGO2	GM2A	NOB1	PRPF31		LOC100336013	LGR4	DNAJB6	GCLC		ATP5S	TIMP2	BTBD7	SOD1	C26H10orf32	CHMP5	RPL21	HECA	FAM63A
FETUB	DDX25	TEX261	DNMBP		U2SURP	PC	NAMPT	HEATR1	LOC100847806		CBLB	ARL1	TRAK2	TMEM178		PRICKLE3	C5H12orf75	RPL10	SH3BGRL3	SSR2	PHIP	LOC100141266	FRS2	ATG4A
ELP2	TIAM2	LSR	UBAC2		PRPF31	RHPN2	DSN1	SLC25A44	XPO4		GCLC	NEK3	CTDSPL2	ICK		FAM63A	PMPCA	LAMTOR1	RTN3	DPP8	LACTB2	EGLN1	GCDH	DYRK2
DNMBP	PPP2R3B	PRICKLE1	INSL3		LOC100847806	STX5	CTCF	C23H6orf136	PHLDA2		TMEM178	RMI2	MPG	MYO1B		ATG4A	CORO1B	ISCA2	PCYOX1	ATP10A	PFDN5	MTX2	BIN1	LOC101905167
UBAC2	ADD3	REV1	OIP5		XPO4	SNX19	CCSAP	CPNE9	CDK13		ICK	MFN2	ASCL1	SNRK		DYRK2	ITGA5	ZFX	KLHL13	REEP3	PPM1F	ZBTB18	FXN	GSTP1
INSL3	HMGB3	HAS2	KDM3A		PHLDA2	ERH	CDCA5	MAX	DNAJB1		MYO1B	MOK	ADAR	PRPF18		LOC101905167	CD47	PLXND1	COMMD9	FIBP	ARHGEF6	LOC614402	MYCBP2	ATP6V1F
OIP5	TMEM104	LMBR1	OAZ2		CDK13	NOL9	CHD2	SYNCRIP	LOC100851134		SNRK	PANX1	ZFP69	NR3C2		GSTP1	ATP6V0D1	NAPG	SIGIRR	SPATS2L	SSB	LOC515358	IBTK	PI4KA
KDM3A	ESPL1	GNA11	CCT2		DNAJB1	KCTD20	GRPEL2	TC2N	ZNF668		PRPF18	SERAC1	HSPA2	ARMC2		ATP6V1F	EMP1	NSF	MIEN1	SLMAP	MIF	COMMD1	TNRC18	RRP7A
OAZ2	LOC613444	USP54	HAUS4		LOC100851134	CYTH2	RAP2A	RHOA	ZNF432		NR3C2	ATF7	DIMT1	HIBCH		PI4KA	NME2	EMX2	NR4A3	YBEY	HRSP12	MCEE	LOC781772	ATP5D
CCT2	PPP1R15A	NUP88	CDC37		ZNF668	IGK	TMEM37	HHATL	CHD1L		ARMC2	TTC1	RAB3D	RALGPS2		RRP7A	PLS3	AEBP2	IFI35	LMF1	SREBF1	TOMM5	LOC782657	PEBP4
HAUS4	PMCH	SEC63	EXOSC9		ZNF432	RCC2	LOC100297185	GDPGP1	RB1CC1		HIBCH	KALRN	C23H6orf106	CEP70		ATP5D	GJA1	POLD4	LOC100849450	GDNF	MON1A	MAP3K6	LOC101907584	KIAA0368
CDC37	POLR3E	STX3	ZNF197		CHD1L	NHP2	SENP2	DYNC1H1	PCDH10		RALGPS2	FAM149A	ABHD16A	HMGN2		PEBP4	PPP1R14B	WDR83OS	ATF4	HSPG2	GABARAP	FAM115A	CST3	RPL12
EXOSC9	RALGPS1	KIF23	TYMS		RB1CC1	BYSL	LMO2	ARRDC2	LOC100847279		CEP70	ZDHHC7	RALBP1	ZFYVE1		KIAA0368	LIX1L	ARHGEF2	HLCS	IFI30	DUS2L	PION	PHF20L1	ACBD6
ZNF197	MCART1	CGNL1	CILP		PCDH10	CD86	HAUS2	POLB	NUPL2		HMGN2	GNA13	GTF2E2	ACTR6		RPL12	FARS2	VPS36	DUSP14	CDC42EP3	SRI	CCL28	HSPA4	SMDT1
TYMS	TTC27	PPCS	ZNF395		LOC100847279	LUC7L	HAUS2	CSPG5	FAM110A		ZFYVE1	PLEKHB1	LSM4	DAPK1		ACBD6	BRD4	FTO	LSM1	WWC2	DERL1	SRA1	LOC101906494	CLP1
CILP	ARFGEF2	GRHL1	UACA		NUPL2	ETNPPL	LOC541180	SETD1A	C20H5orf49		ACTR6	GIGYF2	MAU2	ANKRD17		SMDT1	C1H21orf91	CAMKMT	HAGH	ST3GAL4	TOR4A	NR1H3	S100A13	2016-03-03
ZNF395	RNF111	MRPS31	ZNF318		FAM110A	URGCP	AMMECR1L	PPP1R10	R3HCC1L		DAPK1	OXSR1	PPPDE2	MIER3		CLP1	GORAB	FAF1	ANKRD23	CLEC11A	IER5L	FTL	ASNSD1	FAM126B
UACA	FRZB	ST6GAL1	UROC1		C20H5orf49	KIAA1279	ALYREF	TMEM92	SLX4		ANKRD17	OSBPL2	THOC1	SHOC2		2016-03-03	FAM210B	NIPAL3	RILPL1	SAMM50	RBPJ	SIAH2	ZNF623	STUB1
ZNF318	ADPRHL2	LOC101908690	TAC1		R3HCC1L	GPATCH3	TRIM68	NRF1	DAXX		MIER3	SNRNP40	SLC25A32	GSK3B		FAM126B	PTS	PRDX1	ABHD14A	EEF1B2	CNKSR3	CENPB	LOC101909383	ST6GALNAC6
UROC1	MUC13	PDRG1	PDXDC1		SLX4	ZCCHC17	MRS2	UHRF1BP1L	NXF1		SHOC2	DUSP10	UPF2	TMEM41A		STUB1	C21H14orf28	FUNDC1	ARL6IP4	PBX1	REPS2	COPS4	PCID2	CUL3
TAC1	PPARGC1A	BCL6B	GPM6B		DAXX	CCDC138	PIK3C3	RBM15B	ING1		GSK3B	GAPVD1	MPHOSPH8	RAB11A		ST6GALNAC6	TAX1BP3	RPS5	LOC100849739	PCSK6	BDH2	PHKA1	SHF	COX4I1
PDXDC1	BRI3BP	INTS3	SFTPD		NXF1	CHTOP	DIEXF	SNAI1	DDX56		TMEM41A	NUDCD2	FOXK2	HSPH1		CUL3	LOC100848689	MDFIC	RHOBTB2	TIMM17B	TES	LOC101904413	ARHGEF17	ANXA1
GPM6B	LOC101905228	IRF8	NR0B1		ING1	KRI1	TCERG1	LOC510852	WRAP53		RAB11A	ZSCAN26	PIEZO1	RRP15		COX4I1	LOC101904810	AASDHPPT	RRAS	ST3GAL5	QKI	SPON2	MGST1	TAGLN
SFTPD	MYH2	CTDP1	PPP1CB		DDX56	MARF1	ERBB2IP	ATP5F1	LOC521207		HSPH1	VIPAS39	MED24	C20H5orf51		ANXA1	CTSD	HLTF	KIAA0196	HDAC9	HES1	OSGIN1	SS18L2	DSG1
NR0B1	HSPA8	CSGALNACT2	NCOA1		WRAP53	ZNF410	SLC39A10	CREB1	RREB1		RRP15	RNMTL1	MRPL44	NUDT15		TAGLN	ANKRD29	TUSC3	TAPBP	H1FX	MBTPS1	SDHAF2	ARID4B	HTRA1
PPP1CB	GGA2	AGMAT	MFSD11		LOC521207	CCDC59	TRMT1L		GNMT		C20H5orf51	IWS1	C19H17orf42	ARHGEF12		DSG1	DPYSL2	AGA	PLIN3	PAAF1	ANKS1A	LARP7	ADM	CCND1
NCOA1	PHB2	FBXO34	LRBA		RREB1	PUM1	ZNF134		POLR3A		NUDT15	FAM118B	METTL18	BCL7C		HTRA1	PSMB9	ENO2	MRPS18A	TSPAN31	DCAF4	TMCO2	ZBED5	EXOSC4
MFSD11	FAM13A	GINS3	RPS6KA5		GNMT	ZNF207	ASXL2		PMM1		ARHGEF12	SYT9	GDI2	DPP3		CCND1	RXRA	SIDT2	RNF217	MECR	PSME3	ISLR	EVA1A	VGLL4
LRBA	AARSD1	PRR14L	PRKRA		POLR3A	SLC39A2	RSRC2		SMG9		BCL7C	INTS6	BAX	SEC23A		EXOSC4	RGS19	C11H2orf18	CLPP	ALG8	FAM171B	SP3	NRP2	PPP1R2
RPS6KA5	CCDC162P	PGM5	C8H9orf40		PMM1	GTPBP3	ZBTB10		KCNT1		DPP3	SSH2	TOR1AIP2	ARID1A		VGLL4	PAFAH1B2	GARS	ARHGEF10L	CRTC3	BTAF1	DHRSX	GPR108	BIVM
PRKRA	RASGRP3	TMEM159	SLC1A4		SMG9	PYROXD1	TAF1		MRTO4		SEC23A	RARS	CDC6	DPH5		PPP1R2	PIGO	ZDHHC12	PRICKLE2	NDUFA7	ZBTB4	FAM173A	MYLPF	BRMS1L
C8H9orf40	C26H10orf137	HKDC1	AHCTF1		KCNT1	CXADR	LOC101908442		LOC615312		ARID1A	STX17	CHAF1B	FKBP5		BIVM	SERPINH1	DPM2	MRPL46	MRPL21	C8H9orf89	WSB1	NAV1	DDX1
SLC1A4	MCCC1	PHF3	C26H10orf88		MRTO4	UBAP1	TFRC		DNTTIP2		DPH5	JOSD1	FH	STAG3		BRMS1L	FADS3	SLMO2	LONP1	CXXC5	SNX8	RNF187	FRYL	FAM104A
AHCTF1	ACTR8	LOC101910056	TPR		LOC615312	ZNF131	KDM2A		GRP		FKBP5	TMEM185A	CDC25C	LZIC		DDX1	ZNF782	MBLAC1	VPS28	TNFRSF12A	TAX1BP1	MAGED4B	ADHFE1	C21H14orf126
C26H10orf88	SNCA	PROSER1	RIPK4		DNTTIP2	TESK2	CDC7		NEFM		STAG3	PDSS1	CCT8	SH3GL2		FAM104A	ANGPTL2	RABEPK	PRKCDBP	RASSF4	DCAF11	VPS51	CAPZA1	RPS6KA4
TPR	RAB27B	NAE1	CHST7		GRP	MFSD8	DDX21		AQP3		LZIC	AMPH	NIF3L1	CHAMP1		C21H14orf126	ENC1	HNRNPUL1	IFT27	PRSS23	PIK3IP1	MTFP1	EPDR1	BOLA1
RIPK4	PGRMC1	OLA1	PDCD2L		NEFM	DUOXA2	ZNF641		LIX1		SH3GL2	ADCK3	WSB2	TTC9C		RPS6KA4	ARHGEF40	SLC35F2	DCN	DDX19B	CRIM1	ACAA1	HERC2	AASDHPPT
CHST7	UROS	POLD3	KIAA1211		AQP3	PCNT	DR1		TCEB3		CHAMP1	USP30	ZNF34	SOCS4		BOLA1	THUMPD3	VTA1	PFN1	SEC11C	ZNF521	PTPN23	ABHD12	HERPUD1
PDCD2L	MIF4GD	ADAMTS4	ENPP5		LIX1	PTGR2	FICD		PES1		TTC9C	RFX5	NUFIP1	DNMT3A		AASDHPPT	RUFY3	DGCR6	NUPR1	RFTN1	MSL1	ATP13A3	HCK	SLC30A6
KIAA1211	DNAJA3	RNF19B	AUH		TCEB3	IFRD1	CDK1		SPAG4		SOCS4	DYNLL1	USP10	LOC527068		HERPUD1	HSPB8	SNRNP48	ITPR1	FBXW9	C29H11orf68	HDGFRP3	IFIT5	ZNF106
ENPP5	EIF2D	PER2	CSNK2A2		PES1	ZNF518A	FYTTD1		INPP5K		DNMT3A	PSMD1	PGAP1	AP3M1		SLC30A6	WFDC1	SLC3A2	C8H9orf152	CDK3	AQR	LOC100848894	IGFBP7	DHRS7
AUH	APEX1	KIF2C	MT1E		SPAG4	ASPH	SNAP25		NFYA		LOC527068	SMURF1	RASGEF1B	WAC		ZNF106	TMEM200B	DEXI	PSME1	APEH	PDE4D	PEMT	PUM2	EHD2
CSNK2A2	NRAS	CDR2	NBR1		INPP5K	NEURL4	RBM4		LOC100336184		AP3M1	ALX1	SAP130	DCTD		DHRS7	LOC784603	PPP1CA	NPHP1	MTHFD2	NELFE	HMBS	LOC100847770	ALG12
MT1E	CCDC14	GID4	OSBPL1A		NFYA	DUS3L	RIF1		SERF1A		WAC	LOC100335177	ARL6	RABL3		EHD2	LOC100848491	SCYL2	STAM	ITGA7	UBE2A	FAM98C	LOC100847622	GALK1
NBR1	MRPS35	OTUD3	SLC22A3		LOC100336184	ELL3	UBE2J2		ITPKA		DCTD	SLC4A1AP	BRIX1	USP28		ALG12	CTSK	PSMD13	LOC510362	CDK5RAP3	TP53INP2	LIMS2	TRPV2	DNPEP
OSBPL1A	DCP1A	COG6	HSPBAP1		SERF1A	VPS52	EIF3J		TFIP11		RABL3	FBXL5	LOC101908443	LOC514234		GALK1	SULF2	VPS33A	ANKH	GFRA4	ZHX2	TUT1	UAP1	RPP25L
SLC22A3	UBE2G1	ZBTB40	ARHGAP17		ITPKA	KANSL2	MAPT		CCDC86		USP28	GMPS	ABT1	HOXD10		DNPEP	PON2	STEAP2	SLC46A1	B3GNT9	TBC1D2	VTI1B	GGTA1	AP2A2
HSPBAP1	POGZ	RAB3C	RASAL2		TFIP11	CSRP2BP	PNMA2		EMG1		LOC514234	GPR21	LOC100850906	NABP1		RPP25L	SLC19A3	NECAP2	TANGO6	STT3A	NSA2	BZRAP1	GTF2IRD2	MAP7D1
ARHGAP17	CSPP1	GBGT1	MGC152281		CCDC86	ARHGAP1	PRPF39		ZNF574		HOXD10	PLA2G4A	PSKH1	LOC101909380		AP2A2	PLEKHF1	C7H19orf70	CNKSR2	CYB5RL	EHD4	ALDH3B1	PCSK7	RYBP
RASAL2	UTP15	SLC25A22	TPD52L1		EMG1	ATG12	NOP10		DHDDS		NABP1	CSNK1G1	UBE2R2	TPCN1		MAP7D1	FOXN3	SMIM19	RHBG	IKBIP	ANKHD1	RHBDL1	SPAM1	RNPS1
MGC152281	FANCI	EXOSC3	IVD		ZNF574	LOC785769	ORC1		FKBP15		LOC101909380	KIF3C	C28H10orf35	RNF2		RYBP	DCP1B	TGFB1I1	KCTD15	CHMP4A	FBXL15	COQ6	GSTT1	ALDH16A1
TPD52L1	ETFDH	HOXB4	CDC42BPB		DHDDS	YLPM1	ESCO1		ZNF408		TPCN1	TAB3	OAZ1	MCOLN2		RNPS1	2016-09-10	MIOS	STX10	MDK	MRPL43	HSF2BP	ITM2B	CAPN2
IVD	PCNA	EYA1	TBCEL		FKBP15	ACSS1	PITX2		EIF4A3		RNF2	OLFML1		ZNF596		ALDH16A1	DPCD	LOC100335806	GDF11	GRB10	MRPS10	C3H1orf226	TUBB4A	GLB1L
CDC42BPB	NHSL1	MOB1B	FECH		ZNF408	PPRC1	C21H15orf39		NOL6		MCOLN2	WDPCP		ZC2HC1A		CAPN2	PARP3	USP15	FAM127C	SEC14L1	FUK	PITPNC1	ST6GALNAC4	NDUFC2
TBCEL	RCHY1	FAM133A	PSMA6		EIF4A3	ULK1	E2F1		MFSD2A		ZNF596	SNX11		GAD1		GLB1L	MDP-1	PTPLA	GAS8	ALDH5A1	BUB1	MED11	TNS3	ITSN1
FECH	UCP3	FAM120B	INPP5F		NOL6	RPF2	KIF22		ASB6		ZC2HC1A	TDP1		FAM189A2		NDUFC2	MT2A	LOC101907435	LOC101909596	KIF13A	DNAJC4	TLN1	ASPN	PSMB6
PSMA6	SGPP2	WDR41	PPP4R1		MFSD2A	PRMT5	ZNF677		FAM207A		GAD1	NEIL2		IKZF2		ITSN1	MBTPS2	ACSS3	DAK	CRYAB	CENPA	FAM213B	DLC1	PPP3R1
INPP5F	TDP2	HERPUD2	NUP214		ASB6	HECTD3	LOC100296211		ELAVL3		FAM189A2	EPB41		EHMT1		PSMB6	AHNAK2	UBE2J1	KIAA0930	TXNL4A	ATP6V0E2	AKR1C4	ME3	ZCCHC7
PPP4R1	PHAX	EIF3L	MTMR3		FAM207A	SORD	ZBTB9		LOC513486		IKZF2	C26H10orf76		NAALADL2		PPP3R1	KCNAB1	TMBIM6	MVD	LOC100848872	KLHL2	DOM3Z	VPS13D	EYA3
NUP214	SEH1L	TRABD	SMN1		ELAVL3	APPBP2	ERI1		CENPM		EHMT1	VPS8		ESRP1		ZCCHC7	GALNT14	DPY19L1	PPP3CA	NAT1	ACADS	KRCC1	ALKBH8	WDR81
MTMR3	LOC780963	CLDN10	TRAPPC3		LOC513486	AGPAT5	GSPT1		JMJD6		NAALADL2	ABI2		CDCA8		EYA3	GRIP2	LUZP6	BLVRB	RAB31	ZNF48	WDR5B	AIG1	TXLNG
SMN1	CDC26	PHF6	ZNF613		CENPM	CCNE2	GPN3		FNDC3B		ESRP1	UBR1		TPD52		WDR81	DDX31	IPO7	QPCT	G6PC3	ZNF358	SMOX	LOC507696	CDK2
TRAPPC3	LRRC70	RAB35	ACVR1		JMJD6	CHD1	IL6R		IGF2BP1		CDCA8	HOXA11		ASF1A		TXLNG	TMEM47	EPRS	LAMTOR4	COL3A1	SNX13	LOC100297815	TMEM53	NOL10
ZNF613	TCEA1	AATK	CHRNA1		FNDC3B	IER5	NUP50		KIAA1045		TPD52	FAM192A		LOC101909904		CDK2	NTN4	DCAF10		ZYX	TMEM115	FES	CA5B	B3GAT3
ACVR1	GCH1	TXNDC9	SEMA4D		IGF2BP1	C20H5orf22	MTF1		ZNF384		ASF1A	SETDB1		ISL1		NOL10	RETSAT	RORA		IDH3G	NSMAF	LOC101908014	TSPAN32	HSD17B8
CHRNA1	ZDHHC16	ZNF75D	EMC3		KIAA1045	IL33	TERF1		LOC101909890		LOC101909904	TMEM156		SFT2D3		B3GAT3	ACADL	TTC13		FHL1	MAGOHB	METRNL	TTLL3	LOC100849885
SEMA4D	CLIP4	UTP20	SRGN		ZNF384	LOC101902159	SPINK7		LOC100848861		ISL1	WNT2B		ITPK1		HSD17B8	TIMM8B	LOC101903586		C16H1orf174	C1H21orf59	TSPAN18	ITPRIP	EIF2C2
EMC3	CD3G	FAM19A2	SORL1		LOC101909890	HSD17B6	NAA50		GTF3C5		SFT2D3	ZNF830		LOC100847211		LOC100849885	MLEC	CNNM3		RAMP2	PRAF2	GPRC5B	SSBP2	ENO3
SRGN	MSH6	LOC101908790	FZD5		LOC100848861	SNAPC1	ZMAT2		BRMS1		ITPK1	EIF4H		MAL2		EIF2C2	SH3BP4	ATP5G2		BAG6	AGPAT2	TPGS1	DCAF6	C10H15orf52
SORL1	RNPC3	NDEL1	APOB		GTF3C5	SCAF11	UMPS		TAF1D		LOC100847211	CNNM2		FBXW11		ENO3	LEPRE1	LRRC28		ACAA2	PCMT1	UBR4	AP1G1	ALKBH2
FZD5	DNAH11	AMN1	LOC785570		BRMS1	ZNF350	ZBTB14		UCK2		MAL2	GOLGA7B		GKAP1		C10H15orf52	LOC100847895	TMA16		RN45S	ZGPAT	CSF2RA	ATL3	BRP44
APOB	ANKRD10	RP2	HDAC8		TAF1D	ING3	GATA6		NICN1		FBXW11	STRADB		RRAS2		ALKBH2	TMEM44	RENBP		GNB1	FABP5	NFU1	MIR568	ALDOA
LOC785570	ARHGAP18	SOCS1	PIGH		UCK2	DUSP1	N4BP2L2		SEPHS1		GKAP1	EVX2		HNRNPD		BRP44	TRAPPC2L	ZSCAN21		CIT	HSPA1A	C1GALT1C1	CNR1	RPL29
HDAC8	LOC101902999	MOB3B	DARS2		NICN1	PRPF38A	ARL14EP		ZNF263		RRAS2	CEP57L1		PRKACB		ALDOA	LOC539132	CHST1		LOC101908909	ARPC1B	MAVS	MPI	ENO1
PIGH	USP33	DMGDH	SETD3		SEPHS1	LOC100174924	TRAPPC13		SREK1		HNRNPD	AKAP10		PDE6A		RPL29	CKAP4	GPC1		CCDC90B	CD2BP2	PLXNB3	PGPEP1	DDRGK1
DARS2	CPE	SOS1	RGL1		ZNF263	TET1	HIRIP3		C2H2orf47		PRKACB	RACGAP1		FAM50A		ENO1	PEPD	TRPT1		PNKP	FAIM2	TMEM219	ZADH2	VAT1
SETD3	NEB	FAM184A	THNSL2		SREK1	NFAT5	LOC515278		DRG2		PDE6A	SYF2		SLC25A17		DDRGK1	MFAP2	COX15		KIAA1199	USP18	AP2A1	FAM53B	PGLS
RGL1	ELAVL1	LINGO2	RABGAP1L		C2H2orf47	LOC100847995	C29H11orf82		BOP1			OSBPL10		LOC789258		VAT1	OSTC	FARSB		ILVBL	KAT8	UBQLN2	LOC100300806	TXN
THNSL2	CCDC62	CAMSAP1	APTX		DRG2	TYW3	KIAA0020		ELAC2			LOC508492		RALB		PGLS	PACSIN3	CXCR7		KCTD11	NRBP1	PLEKHA4	TRIM16	RAB12
RABGAP1L	KIFC1	REXO2	NDUFAF7		BOP1	CSNK1A1	PBDC1		PPIL2			LOC407195		AADAT		TXN	MARVELD1	CDKN1A		PANK4	NAPRT1	PERM1	FBP2	UQCRC1
APTX	PROX1	RASA1	SLC41A2		ELAC2	LOC100848149	ESCO1		TAF1C			ADAL		BAIAP2L1		RAB12	FAM129B	SH3BGRL		SPSB1	EIF3K	PI4K2A	HIVEP2	NFATC2
NDUFAF7	CPS1	FSD1L	PCGF5		PPIL2	LOC615263	LYSMD1		VDAC1			LOC101905369		TOMM70A		UQCRC1	TPI1	NARS2		LOC512005	SUB1	SULF1	CLDN15	CALD1
SLC41A2	CTAGE5	ZMYND8	HOGA1		TAF1C	BRWD3	WDR43		SMG5			ASCC1		DNAJC8		NFATC2	VMP1	TGFBR1		MEF2A	BIRC5	SLCO4A1	SQRDL	FN1
PCGF5	RAB3IP	TMEM39A	CREM		VDAC1	KIAA0391	DDX52		ADRB2			ZMYM6NB		NUB1		CALD1	EVA1B	EFHA1		PDIA3	VAC14	PTAFR	PDGFRB	C21H14orf2
HOGA1	LOC100297540	DVL2	ROS1		SMG5	GJA5	UBE2O		FAM45A			SRGAP1		ATP2B4		FN1	SLC17A9	ATP5L		RUNDC3A	RBM22	ABHD2	N4BP3	TMEM98
CREM	STAT3	NUDT10	LOC100848595			GABRA1	FGG		SCO1			TRIM32		GAS7		C21H14orf2	C15H11orf96	PSMB7		LOC100337325	MON2	ALG10	CHAC2	PARM1
ROS1	C11H9orf78	MTPAP	ZBTB44			GPD1L	CLNS1A		CPSF6			HHIP		PRPF8		TMEM98	HSBP1	INO80C		IL10RB	FAM120C	HCN4	LOC531945	LOC101909021
LOC100848595	HELZ	PTPLAD2	SSTR1			ZBTB24	EXOSC2		IRF1			SVOPL		TLCD1		PARM1	ELOF1	CMPK1		FZD1	COG1	FAT4	AIFM1	FANCE
ZBTB44	CBS	NEDD1	GPR52			ZNF654	LOC787693		LOC100138449			ZNF583		CCR1		LOC101909021	TEAD2	WARS		ZC3H7B	TMEM186	CLCF1	TBC1D9B	ANXA5
SSTR1	VIMP	SNCAIP	FPGT			TTC33	RLIM		CLK1			ZSCAN20		HOMEZ		FANCE	VEGFC	MYL6		ANKRD27	HAUS1	ZNF175	SFRP4	TMEM126A
GPR52	FBL	PPIH	GABRA4			MTMR14	PELI2		RAB10			CUL1		AK4		ANXA5	DBI	SENP6		CEP41	TUBGCP2	CYLD	TOM1L2	AHCYL1
FPGT	PTRH2	RAB22A	ACSL3			DBF4	LOC618696		NOP56			EIF5B		MRPL42		TMEM126A	LRRFIP1	YAP1		CDH11	PIN4	PARP8	PFKP	SMURF2
GABRA4	ZW10	RADIL	ZNF295			USPL1	LOC100336448		FEN1			AGFG1		USP34		AHCYL1	IMPA1	ATG4C		FKBP10	POLR2I	NPHP4	ARL2	DVL3
ACSL3	RNF149	GTF2H3	GJB5			NUDT5	NRROS		LOC101909173			BLMH		FBXO42		SMURF2	2016-09-09	SCHIP1		TNFRSF6B	CORO7	SSC5D	TCF12	CTTNBP2
ZNF295	LANCL1	HHAT	SIX1			ZNF543	SPRTN		PTDSS2			ENTPD6		LRG1		DVL3		LOC100847759		GLIS2	ADSS	STRBP	LOC100848725	SVIP
GJB5	LOC101909901	LOC514189	TMBIM4			LOC540312	RPP30		YRDC			PPME1		OLFM4		CTTNBP2		DKKL1		SERPINB1	METTL15	HHIPL1	LPCAT1	GALNT1
SIX1	SESTD1	PLEKHG1	FMR1NB			CEP95	CENPC1		DIS3L			HRH1		CLK2		SVIP		SPTLC2		RNF19A	FILIP1L	LACE1	GPX1	SPDL1
TMBIM4	MYH8	NUP155	C9H6orf70			JAM2	C15H11orf57		NFKBID					FOXO1		GALNT1		MB21D2		ARSI	FGGY	RAB7L1		MEGF8
FMR1NB	ATP6V0A2	EFHD1	BRD1			ENPP6	LOC100337252		TSC22D1					DGCR8		SPDL1		CCDC23		LOC100296324	DYNC2H1	C5H12orf57		DNAJC19
C9H6orf70	KDF1	YTHDF1	GAL			DHRS11	RAD54B		DMTN					PPP6R3		MEGF8		NDUFA12		ADAM12	NMT1	LOC101902760		MSL3
BRD1	PPM1D	ATP6V1G1	ANKRD31			LOC787057	UBE2C		BCL2L12					ASH2L		DNAJC19		MAP3K3		SGCE	RHOQ	CSDA		CALHM2
GAL	AKAP11	SCUBE3	THNSL1			GK	HIST1H1C		FBXW12					KCTD9		MSL3		MRPL27		PDGFC	C21H15orf40	GMPR2		NIPSNAP3A
ANKRD31	RNFT1	C21H15orf63	GPRIN3			ZNF608	CCNE1		IL2RG					LOC101902991		CALHM2		NDUFS7		HMG20B	CD9	SAYSD1		FKBP7
THNSL1	USP16	UNC13B	MDM2			RSBN1	BRPF1		TEAD3					NARF		NIPSNAP3A		CRYL1		FMOD	CBX6	THBS3		PPP1R3B
GPRIN3	KIAA1731	RABGAP1	SCNN1G			ATF3	CCRN4L		LOC100847840					LOC100848507		FKBP7		C29H11orf83		TMEM248	CDKN2AIPNL	ENOSF1		ZDHHC2
MDM2	ACN9	SRPK2	RPAIN			ADPRM	POLE3		TAF11					RFC3		PPP1R3B		MORN4		SLC35B1	DYNLT1	WDR45L		SUCLG1
SCNN1G	CLTA	CASP6	ZNF470			PRDM10	FAM210A		BMP2K					ZNF323		ZDHHC2		PLXNB2		CCDC3	RCOR3	AUP1		HS3ST6
RPAIN	CAPRIN2	YAF2	ACTR3B			DHFR	SLC25A40		NCBP2					TMEM135		SUCLG1		PIGK		ARAP1	BMP1	AK1		GPR173
ZNF470	JPH1	RAB25	RAB11FIP2			ZNF26	LOC100850016		SERPINC1					GABRA3		HS3ST6		PSMG4		USP14	MBOAT7	TXNDC12		SOX2
ACTR3B	DDX10	ATP11B	PAN2			PARD3	SPTY2D1		ANO8					LGR4		GPR173		RNASEH2B		FAN1	CCDC124			INO80
RAB11FIP2	LOC100850082	RPIA	NKX2-2			ACBD3	LRIF1		BABAM1					ARL1		SOX2		LOC783461		NUCB2	TNS1			LOC100852084
PAN2	TEX9	BCNT2	OXT			ZNF567	UBXN2A		LOC100848357					NEK3		INO80		ATPIF1		HM13	D2HGDH			FAM83D
NKX2-2	LRCH1	BCL7B	SIN3A			LARP4	MED26		EID3					RMI2		LOC100852084		TSPAN6			CHD9			CDC73
OXT	ORAOV1	POC1B	USP31			BHLHB9	UBASH3B		CNR2					MFN2		FAM83D		STX2			LRRC20			SNRPC
SIN3A	GPR155	PACSIN2	CLASP2			TNRC6C	CRYM		LOC101902558					MOK		CDC73		CRIP2			FAM3A			OSTF1
USP31	MCM10	COQ7	CMTR2			ERBB3	MOV10		GPCPD1					PANX1		SNRPC		EMC10			MYO19			FLRT2
CLASP2	RARS2	IKZF3	ANGEL1			KCNMB4	BCO2		PPP2R3C					SERAC1		OSTF1		ZDHHC4			RNPEPL1			FXR1
CMTR2	SESN1	ARGLU1	TRMT12			MPLKIP	CCNT1		AMIGO2					ATF7		FLRT2					SNX2			P4HB
ANGEL1	TBC1D5	PGAM5	ARSB			SDAD1	LOC100847947		PC					TTC1		FXR1					EFHA2			NANS
TRMT12	PPP1R21	PIM3	MYCBP			FAM109A	ACAP1		RHPN2					KALRN		P4HB					POLL			IMMT
ARSB	SPAG6	SRPK1	TTC17			PSMD10	IGSF5		STX5					FAM149A		NANS					FAM92A1			UQCRH
MYCBP	B3GALT1	MED4	LOC100847382			RASL11B	KITLG		SNX19					ZDHHC7		IMMT					SLC19A1			EMC4
TTC17	LOC616612	GNPDA2	THAP6			ELL2	SELK		ERH					GNA13		UQCRH					STXBP3			EEF1G
LOC100847382	TAOK3	C5H12orf35	LOC101906581			CHRD	MBIP		NOL9					PLEKHB1		EMC4					LOC786383			S100A11
THAP6	WRAP73	NAF1	MED14			SETD2	POLR2D		KCTD20					GIGYF2		EEF1G					HPS6			ATP5I
LOC101906581	POLE2	OOEP	ALDH1A2			FUBP1			CYTH2					OXSR1		S100A11					BOLA-DRB3			EVL
MED14	LOC101907574	TMEFF1	KIAA0586			SRRT			IGK					OSBPL2		ATP5I					UBE2Z			GANAB
ALDH1A2	SAFB2	TADA2A	LOC790270			RPS6KB2			RCC2					SNRNP40		EVL					DNAJC10			COA3
KIAA0586	ARHGEF7	IQGAP2	BICC1			TMEM33			NHP2					DUSP10		GANAB					CDK19			ST3GAL2
LOC790270	NOM1	CLUAP1	LOC614914			SAR1A			BYSL					GAPVD1		COA3					BLOC1S1			VDAC2
BICC1	ANAPC10	LEO1	LOC101905297			ATG2A			CD86					NUDCD2		ST3GAL2					RHOJ			GPX4
LOC614914	KIAA0753	PRIMPOL	ADH4			LOC514490			LUC7L					ZSCAN26		VDAC2					FBXO22			ATP6V0B
LOC101905297	NUDCD1	CEP44	DMD			IRF3			ETNPPL					VIPAS39		GPX4					VPS29			RPL22
ADH4	CRELD2	RNF219	ATXN2			TICAM2			URGCP					RNMTL1		ATP6V0B					DNASE1L1			GNAI2
DMD	ZNF451	FBXO25	NUDT3			CSRNP1			KIAA1279					IWS1		RPL22					ACOT2			ANXA2
ATXN2	ARAF	MGST2	LOC100849638			NCLN			GPATCH3					FAM118B		GNAI2					F2RL1			GPX1
NUDT3	PTPN3	KIAA0922	DZIP3			RTN2			ZCCHC17					SYT9		ANXA2					SPECC1			2016-09-05
LOC100849638	TDRD9	PAXIP1	IFT57			LOC101908723			CCDC138					INTS6		GPX1					MMP2			LOC100335357
DZIP3	BRWD1	ZNF7	TMEM242			PRKAB1			CHTOP					SSH2		2016-09-05					GNL3L			TMEM184B
IFT57	GRAMD2	TPD52L2	SIPA1L1			ARPC5L			KRI1					RARS							TACC2			CSAD
TMEM242	SERPINA6	CRNKL1	SLC15A1			TNPO3			MARF1					STX17							KIF1C			IARS2
SIPA1L1	PGGT1B	CPSF4	RAPGEF6			AAMP			ZNF410					JOSD1							LOC618488			PIK3R2
SLC15A1	METTL21A	OXSM	DNAJC13			RBBP6			CCDC59					TMEM185A							MIPEP			NXN
RAPGEF6	TFCP2	KRBA2	STAT5B			LOC100851168			PUM1					PDSS1							ALG3			RCBTB2
DNAJC13	ANKIB1	OSGIN2	GLS2			LOC100296550			ZNF207					AMPH							HMGCL			LOC101908262
STAT5B	UPP2	GTDC1	FBXO18			KDM5B			SLC39A2					ADCK3							TMEM132A			PSD3
GLS2	GTF2A1	MLF1	CBR4			LOC100847567			GTPBP3					USP30							EIF3H			PABPC4
FBXO18	PSMD5	NUP107	UBE2F			UTP6			PYROXD1					RFX5							LOC787340			LOC100851604
CBR4	MYO9B	SALL2	BAP1			MFAP1			CXADR					DYNLL1							EZR			PTK7
UBE2F	MTMR2	ZRSR2	CBL			FAM219A			UBAP1					PSMD1							NIFK			QSOX2
BAP1	RLF	FREM1	IL17D			SLC25A28			ZNF131					SMURF1							TCN2			KIAA0232
CBL	NSUN7	LOC101905145	LOC511420			PRR5			TESK2					ALX1							LONP2			KIRREL
IL17D	POU2AF1	B4GALT6	TOR3A			SURF2			MFSD8					LOC100335177							DAZAP2			YIPF1
LOC511420	RBM6	PTRHD1	MYD88			AQP11			DUOXA2					SLC4A1AP							RNF10			CTDSP2
TOR3A	NCAPG	TRERF1	TPP2			VBP1			PCNT					FBXL5							SLC39A1			ABHD14B
MYD88	LMNB1	MERTK	RPAP3			ELOVL6			PTGR2					GMPS							YWHAE			COL6A3
TPP2	TAF4	LOC100296901	SUN2			EPG5			IFRD1					GPR21							PAFAH1B3			CA13
RPAP3	MANBA	AFAP1L2	MYSM1			IRGQ			ZNF518A					PLA2G4A							ARMCX6			PIGS
SUN2	C6H4orf22	CLEC4G	NSL1			LOC528802			ASPH					CSNK1G1							TMEM259			ANTXR2
MYSM1	PTPN9	ENY2	LOC100852295			FOXA2			NEURL4					KIF3C							KXD1			GSN
NSL1	PLEKHG4	TOR2A	POLA1			LYZ			DUS3L					TAB3							HEMK1			ANO10
LOC100852295	TESC	CENPP	CUL5			FCF1			ELL3					OLFML1							2016-09-07			SNTB2
POLA1	TBC1D7	SHISA2	MRC1			CDADC1			VPS52					WDPCP										CAPZA2
CUL5	ILF2	PCGF6	AMFR			PDE8A			KANSL2					SNX11										DNAJC5
MRC1	THAP2	LOC785042	ZNF292			SLC34A2			CSRP2BP					TDP1										NOV
AMFR	RHOT1	CA8	DHX57			WLS			ARHGAP1					NEIL2										CRYZL1
ZNF292	PALB2	SLC25A19	LDB3			SPSB3			ATG12					EPB41										ECI1
DHX57	EIF4G3	LOC785691	NOA1			SPATA5L1			LOC785769					C26H10orf76										MMP11
LDB3	FZD3	C17H22orf13	SERINC5			C19H17orf59			YLPM1					VPS8										TBC1D20
NOA1	ACAD11	DDX42	ANKRA2			TMEM11			ACSS1					ABI2										LYPLA1
SERINC5	CEPT1	MYF6	FANCM			METAP2			PPRC1					UBR1										LGALS3
ANKRA2	PPP4R2	ATF6B	PHF13			SYT11			ULK1					HOXA11										TIMP2
FANCM	ZNF805	CRKL	CCDC6			THAP4			RPF2					FAM192A										C5H12orf75
PHF13	C17H4orf29	C24H18orf8	TMEM206			TTC14			PRMT5					SETDB1										PMPCA
CCDC6	IFT43	TRAFD1	FRAS1			C6H4orf19			HECTD3					TMEM156										CORO1B
TMEM206	DTWD2	EGLN3	MAML3			C13H20orf7			SORD					WNT2B										ITGA5
FRAS1	PAN3	NR4A1	EIF2AK4			RPRD1A			APPBP2					ZNF830										CD47
MAML3	METTL6	TPK1	TBC1D14			LOC101908495			AGPAT5					EIF4H										ATP6V0D1
EIF2AK4	PTPRB	FYN	SYVN1			IER2			CCNE2					CNNM2										EMP1
TBC1D14	URM1	AMDHD1	SLC12A7			LOC782107			CHD1					GOLGA7B										NME2
SYVN1	DDX55	WWP1	AATF			DHX16			IER5					STRADB										PLS3
SLC12A7	APLF	DAB1	TMEM22			FSD2			C20H5orf22					EVX2										GJA1
AATF	CDK16	LCMT2	SMYD4			KIRREL2			IL33					CEP57L1										PPP1R14B
TMEM22	ZNF814	ASB3	COL21A1			TRIM41			LOC101902159					AKAP10										LIX1L
SMYD4	SNX24	CUX2	PXMP4			MOG			HSD17B6					RACGAP1										FARS2
COL21A1	FNBP1L	NUP43	SLC9A7			KLHL11			SNAPC1					SYF2										BRD4
PXMP4	LOC516074	PIF1	HACL1			RBM47			SCAF11					OSBPL10										C1H21orf91
SLC9A7	NIPBL	PRSS35	ZNF774			METTL2B			ZNF350					LOC508492										GORAB
HACL1	MAB21L1	UTP18	LOC101909942			PSMC6			ING3					LOC407195										FAM210B
ZNF774	AMPD3	PRPF40A	GIMAP8			SLC25A33			DUSP1					ADAL										PTS
LOC101909942	NSFL1C	GALNT13	CYBRD1			LOC531059			PRPF38A					LOC101905369										C21H14orf28
GIMAP8	CETN3	RIMS4	ATRX			TDH			LOC100174924					ASCC1										TAX1BP3
CYBRD1	PTPN5	TRIM37	SWT1			SLC25A25			TET1					ZMYM6NB										LOC100848689
ATRX	ANKRD28	TTC12	THEMIS2			RBM10			NFAT5					SRGAP1										LOC101904810
SWT1	SNRPD2	TAF1A	RTTN			GART			LOC100847995					TRIM32										CTSD
THEMIS2	LRRC8C	CD3EAP	C25H16orf59			SLC5A6			TYW3					HHIP										ANKRD29
RTTN	CCDC66	IL17RB	TYW1			PDCD11			CSNK1A1					SVOPL										DPYSL2
C25H16orf59	WDR47	XXYLT1	LOC781384			DDX47			LOC100848149					ZNF583										PSMB9
TYW1	SPAG9	OTUD6B	RDH14			SNRPB			LOC615263					ZSCAN20										RXRA
LOC781384	JAKMIP1	EME1	HPS5			HNRNPA1			BRWD3					CUL1										RGS19
RDH14	WDR19	LOC101909970	LRIG3			CCNDBP1			KIAA0391					EIF5B										PAFAH1B2
HPS5	PTPN11	TTLL5	TRNP1			SLC1A1			GJA5					AGFG1										PIGO
LRIG3	PSMC5	MSH5	UPF3A			ZNF12			GABRA1					BLMH										SERPINH1
TRNP1	TBC1D13	ABHD10	CEP290			TNFAIP1			GPD1L					ENTPD6										FADS3
UPF3A	PNOC	CENPE	TRDMT1			TFAM			ZBTB24					PPME1										ZNF782
CEP290	PPIP5K2	KIF4A	DGKZ			MRPS30			ZNF654					HRH1										ANGPTL2
TRDMT1	TAT	LOC101907041	LOC508529			EPM2AIP1			TTC33					C19H17orf75										ENC1
DGKZ	LOC100174927	SLC20A1	PSMD3			THPO			MTMR14					HN1L										ARHGEF40
LOC508529	CAPN7	NUP35	MXD1			JMJD4			DBF4					PSRC1										THUMPD3
PSMD3	MOCS2	EIF3CL	AHSG			SLC44A4			USPL1					RNF20										RUFY3
MXD1	ATP5SL	TSPAN19	NTPCR			KLHL28			NUDT5					H2AFX										HSPB8
AHSG	TCF20	CCDC150	FBXO9			KCNIP2			ZNF543					LOC512684										WFDC1
NTPCR	TXNDC11	USP37	TIPARP			KRR1			LOC540312					MBNL3										TMEM200B
FBXO9	HBS1L	XRCC1	ERCC4			RPRD2			CEP95					NME3										LOC784603
TIPARP	SLC15A4	ING4	TAL1			ATF7IP			JAM2					TMEM209										LOC100848491
ERCC4	TMEM38B	CHRNA3	NADKD1			SMEK1			ENPP6					TM2D3										CTSK
TAL1	TBRG4	CSMD3	BNIP1			MED31			DHRS11					PRMT2										SULF2
NADKD1	HOOK2	LOC616041	RPS7			MYCN			LOC787057					CEP104										PON2
BNIP1	LOC100849947	GRM7	CAND1			NOL11			GK					EIF3B										SLC19A3
RPS7	WDR18	CCNA2	VWA8			NRBF2			ZNF608					RNF4										PLEKHF1
CAND1	MZB1	UXS1	ZBTB33			CLDN6			RSBN1					RRAD										FOXN3
VWA8	GNPNAT1	MAEL	SERPINA14			NAA25			ATF3					MFAP3										DCP1B
ZBTB33	PPP4R4	GPR27	MFSD6			GMEB1			ADPRM					WIPF2										2016-09-10
SERPINA14	MED16	TMEM145	ATAD5			PDE12			PRDM10					ZNF415										DPCD
MFSD6	SRPX	LOC101904490	A1CF			MIS12			DHFR					COMMD6										PARP3
ATAD5	TBL3	IGSF11	ALG13			CIRH1A			ZNF26					MLX										MDP-1
A1CF	MRPL28	AAK1	DLK2			PDZD8			PARD3					PLA2G16										MT2A
ALG13	ANKRD6	CASP8AP2	SIX5			C3H1orf52			ACBD3					RBM34										MBTPS2
DLK2	KIAA1522	ZNF341	TPST2			KPNA4			ZNF567					C9H6orf203										AHNAK2
SIX5	RIOK1	NPL	POLR2H			IPMK			LARP4					ATF2										KCNAB1
TPST2	PTCD2	TTC39C	KIAA1468			TRA2B			BHLHB9					ABAT										GALNT14
POLR2H	PMS1	ZNF462	LSM14A			LOC101902918			TNRC6C					CDK9										GRIP2
KIAA1468	LY75	NXPH1	MRPS9			SPIN2			ERBB3					CWC15										DDX31
LSM14A	PEX1	ZNF706	NSMCE2			GPR89			KCNMB4					MAP2K4										TMEM47
MRPS9	CEP76	EDN3	LOC100337293			ZNF259			MPLKIP					DPH2										NTN4
NSMCE2	FOXA1	RHBDF2	USP43			SLC17A6			SDAD1					TBCB										RETSAT
LOC100337293	CNTRL	ALMS1	PARP2			HS3ST5			FAM109A					YWHAG										ACADL
USP43	PLK3	ABCF2	LOC525275			WDR90			PSMD10					ARHGAP42										TIMM8B
PARP2	SLMO1	KIAA0664	TEX30			FBXL12			RASL11B					PELI1										MLEC
LOC525275	RASD1	TLE1	FHOD3			NFE2L2			ELL2					CUL4B										SH3BP4
TEX30	MKNK1	MTMR12	TP63			SLC39A6			CHRD					DNAJB6										LEPRE1
FHOD3	ERAS	LOC100296255	POLG2			TACR3			SETD2					TRAK2										LOC100847895
TP63	PRPSAP2	FAM169A	FAM216A			ELF4			FUBP1					CTDSPL2										TMEM44
POLG2	KIAA1715	LRRC16A	FAM102B			ASB7			SRRT					MPG										TRAPPC2L
FAM216A	SKIL	TAB1	SLCO4C1			TRPV1			RPS6KB2					ASCL1										LOC539132
FAM102B	SSBP1	GARNL3	MXRA5			SRSF2			TMEM33					ADAR										CKAP4
SLCO4C1	PAPOLB	TRIP13	FAM116A			C7H5orf30			SAR1A					ZFP69										PEPD
MXRA5	TMEM176B	LOC783497	PLAC1			KIAA1462			ATG2A					HSPA2										MFAP2
FAM116A	PCGF1	DOCK2	RUNDC1			POP1			LOC514490					DIMT1										OSTC
PLAC1	VPS13B	XK	SLC6A1			BRD8			IRF3					RAB3D										PACSIN3
RUNDC1	INTS12	BCL9	CEP112			DRG1			TICAM2					C23H6orf106										MARVELD1
SLC6A1	FURIN	HOXA9	ABHD17C			ZC3H10			CSRNP1					ABHD16A										FAM129B
CEP112	LYRM9	CCDC181	EDC4			LOC101903253			NCLN					RALBP1										TPI1
ABHD17C	ASAP1	SREK1IP1	TMEM117			POLR1C			RTN2					GTF2E2										VMP1
EDC4	NASP	MKLN1	GDPD1			HCCS			LOC101908723					LSM4										EVA1B
TMEM117	ARL5A	CRTC2	WDR35			SEMA6C			PRKAB1					MAU2										SLC17A9
GDPD1	ATP9A	FAM108B1	ZDHHC5			RNF185			ARPC5L					PPPDE2										C15H11orf96
WDR35	MPST	SGOL2	ABTB2			FZD9			TNPO3					THOC1										HSBP1
ZDHHC5	NRD1	TMEM52	BCORL1			C3H1orf162			AAMP					SLC25A32										ELOF1
ABTB2	IPCEF1	UHRF1	PRKAA2			TRIM11			RBBP6					UPF2										TEAD2
BCORL1	PTPN21	CA3	ZNF572			PWWP2A			LOC100851168					MPHOSPH8										VEGFC
PRKAA2	RNASEH2C	CEP85	RHOBTB1			TMEM45B			LOC100296550					FOXK2										DBI
ZNF572	AP1S2	LOC100335178	EBPL			EDC3			KDM5B					PIEZO1										LRRFIP1
RHOBTB1	NCKAP5L	LOC100335178	SNUPN			NF2			LOC100847567					MED24										IMPA1
EBPL	TLR7	TEX14	ANKLE2			ZNF189			UTP6					MRPL44										2016-09-09
SNUPN	IPP	DENND4A	SEMA4B			MAP7D3			MFAP1					C19H17orf42										CPNE1
ANKLE2	ARID2	SNX10	ZNF710			ETF1			FAM219A					METTL18										GPATCH2L
SEMA4B	PPT2	SLAIN1	GPN2			SCML1			SLC25A28					GDI2										GZF1
ZNF710	LOC515828	LOC101909010	CHCHD1			TUSC1			PRR5					BAX										LOC101904614
GPN2	LOC101908777	TMSB10	ME1			MCAT			SURF2					TOR1AIP2										PPP1R18
CHCHD1	COBLL1	BIVM	EEPD1			ZNF217			AQP11					CDC6										LRRN2
ME1	ATP11A	PIGW	PRDX2			NPAT			VBP1					CHAF1B										WDR1
EEPD1	RCBTB1	PSTPIP2	TLL2			C7H19orf25			ELOVL6					FH										MGST3
PRDX2	CMTM4	RBM17	CHKA			HEATR3			EPG5					CDC25C										SCAP
TLL2	DDX59	MCTP2	XRCC4			C19H17orf80			IRGQ					CCT8										PDCL3
CHKA	RPRM	NR2C1	SUPV3L1			ANKRD50			LOC528802					NIF3L1										PCBD2
XRCC4	SSFA2	UTP23	YES1			LRRC14			FOXA2					WSB2										KLHL23
SUPV3L1	ARIH2	NCAPH	SIK3			KIAA0895			LYZ					ZNF34										LIN7C
YES1	KCTD5	ECT2	AGTPBP1			LIN28B			FCF1					NUFIP1										LOC539009
SIK3	NFS1	CMAS	SPTB			PHF21B			CDADC1					USP10										TASP1
AGTPBP1	NEIL1	MICAL2	ABCC4			STAC3			PDE8A					PGAP1										MACF1
SPTB	NLE1	PLAA	RNF168			SLC30A2			SLC34A2					RASGEF1B										AARS
ABCC4	HPS3	IMMP2L	LOC505502			MED18			WLS					SAP130										PEX19
RNF168	XPR1	KIAA1147	MCMBP			TMED5			SPSB3					ARL6										FUNDC2
LOC505502	FEM1B	USP53	HHEX			URI1			SPATA5L1					BRIX1										LOXL2
MCMBP	TUBGCP5	ANKRD49	WDFY1			TSEN54			C19H17orf59					LOC101908443										ACTA2
HHEX	ATG2B	TPX2	LOC100300938			ZCCHC10			TMEM11					ABT1										ATF5
WDFY1	HES4	TAF5	FLT3			TAF6L			METAP2					LOC100850906										LDOC1L
LOC100300938	LINS	FGF19	SMAD5			YPEL2			SYT11					PSKH1										DENR
FLT3	UBE2L3	LOC100336690	TMEM168			PAK1IP1			THAP4					UBE2R2										PRKAG2
SMAD5	NPM3	TIFA	CENPI			METAP1			TTC14					C28H10orf35										HNRPLL
TMEM168	BBS5	ZUFSP	FAM177B			GUCA2A			C6H4orf19					OAZ1										HEBP2
CENPI	SPOP	SLC5A9	ANAPC4			ZNF79			C13H20orf7															MGC148714
FAM177B	CSRP2	ZNF705A	TBC1D30			ALG2			RPRD1A															ARL6IP5
ANAPC4	FAM188A	FBXL8	MED23			TRIM31			LOC101908495															PSAT1
TBC1D30	LRRC57	GTF2A2	SLC27A2			ELOVL1			IER2															ZFYVE20
MED23	TMEM35	MNAT1	ARHGAP26			HK2			LOC782107															C11H9orf142
SLC27A2	MTF2	RAB6B	FAM134B			LXN			DHX16															GLTSCR2
ARHGAP26	TRIP12	DHX36	LOC790350			HARS2			FSD2															ATL2
FAM134B	GFM2	LOC100140518	GPALPP1			LOC101908859			KIRREL2															BTBD7
LOC790350	SYTL2	AACS	SLC6A20			PGBD2			TRIM41															RPL10
GPALPP1	SNRPA	C10H15orf23	PKIB			CLDN2			MOG															LAMTOR1
SLC6A20	RAP1GAP2	C10H14orf166	DAAM1			LOC101907603			KLHL11															ISCA2
PKIB	BRCA1	ORC6	HEPHL1			OGFOD1			RBM47															ZFX
DAAM1	RTN1	TIPIN	JMJD1C			SRSF4			METTL2B															PLXND1
HEPHL1	PRG4	PPP2R1B	ECSIT			SLC13A2			PSMC6															NAPG
JMJD1C	EGLN2	ARHGEF3	UBE2T			MAP3K8			SLC25A33															NSF
ECSIT	RDH12	RAB9A	RPAP2			PARS2			LOC531059															EMX2
UBE2T	TRNT1	ZNF22	ERCC6			EXOSC1			TDH															AEBP2
RPAP2	PPP5C	EIF2S2	POT1			SLC31A1			SLC25A25															POLD4
ERCC6	EIF3D	EEF1A1	FASTKD3			DNAAF2			RBM10															WDR83OS
POT1	YWHAQ	RPL4	FBXO48			ERI2			GART															ARHGEF2
FASTKD3	SUCLG2	BEX4	C10H14orf21			ZNF473			SLC5A6															VPS36
FBXO48	MYPN	DYNC1I1	BRCC3			SLC39A9			PDCD11															FTO
C10H14orf21	CDIPT	SNW1	LOC100851369			ZNF132			DDX47															CAMKMT
BRCC3	EPB41L2	CRCP	TMEM68			LACTB			SNRPB															FAF1
LOC100851369	MRPL9	THOC3	MATN2			CMC2			HNRNPA1															NIPAL3
TMEM68	DGAT2	UPK1B	C21H14orf132			RPRD1B			CCNDBP1															PRDX1
MATN2	POLR1D	CCNB2	LOC100300830			ISG20L2			SLC1A1															FUNDC1
C21H14orf132	DDX50	PIAS1	CDC42BPG			TRIM35			ZNF12															RPS5
LOC100300830	NUDT9	SDCCAG3	CCDC127			MAP3K12			TNFAIP1															MDFIC
CDC42BPG	ROBO1	RNF38	LIFR			P2RY1			TFAM															AASDHPPT
CCDC127	MAP3K13		CSTF2			YIF1B			MRPS30															HLTF
LIFR	PEX2		MICAL3			GRWD1			EPM2AIP1															TUSC3
CSTF2	MTMR6		MEGF10			ASCC2			THPO															AGA
MICAL3	LRRC1		ATF6			CTU1			JMJD4															ENO2
MEGF10	CEP78		F3			MRPL1			SLC44A4															SIDT2
ATF6	CCBL2		G0S2			PRPS1			KLHL28															C11H2orf18
F3	CCDC93		DUSP12			LMO4			KCNIP2															GARS
G0S2	HSPB11		LOC100849494			ADM5			KRR1															ZDHHC12
DUSP12	FSBP		MTIF2			RITA1			RPRD2															DPM2
LOC100849494	ESF1		GPR172A			LOC790312			ATF7IP															SLMO2
MTIF2	LOC788499		UBE2M			MRPS18B			SMEK1															MBLAC1
GPR172A	CCNJL		INTS9			HNRNPAB			MED31															RABEPK
	TMTC2		TSPAN13			SLC2A3			MYCN															HNRNPUL1
	CEP120		PPFIA1			HAX1			NOL11															SLC35F2
	KCNH8		UBXN4			HAT1			NRBF2															VTA1
	EPHA2		NUP133			CTNNBL1			CLDN6															DGCR6
	RBM28		TMCO3			COL9A2			NAA25															SNRNP48
	FLOT1		TMEM243						GMEB1															SLC3A2
	ZFAT		RAP1A						PDE12															DEXI
	TMEM8A		C20H5orf34						MIS12															PPP1CA
	MED6		ABCC8						CIRH1A															SCYL2
	LETMD1		WDR17						PDZD8															PSMD13
	FOXF2		NRK						C3H1orf52															VPS33A
	ELF5		PARP16						KPNA4															STEAP2
	ATG7		FAM168B						IPMK															NECAP2
	ACTL6A		SFT2D1						TRA2B															C7H19orf70
	FRRS1		TIMM50						LOC101902918															SMIM19
	ERCC6L2		CCZ1						SPIN2															TGFB1I1
	STK33		METTL9						GPR89															MIOS
	PUS7		SYNE2						ZNF259															LOC100335806
	NAV3		ZBTB5						SLC17A6															USP15
	RAB9B		NSD1						HS3ST5															PTPLA
	PIGF		CD97						WDR90															LOC101907435
	ATP13A5		DNMT1						FBXL12															ACSS3
	LOC100298968		CALM1						NFE2L2															UBE2J1
	TDRD7		MUC15						SLC39A6															TMBIM6
	CRLS1		CDH1						TACR3															DPY19L1
	ORC2		MCM5						ELF4															LUZP6
	PIBF1		MRPS27						ASB7															IPO7
	KIAA1109		IFT52						TRPV1															EPRS
	AP5M1		P4HA3						SRSF2															DCAF10
	LOC782437		USB1						C7H5orf30															RORA
	OVCH1		METTL22						KIAA1462															TTC13
	CCDC132		DNAJC18						POP1															LOC101903586
	LOC789374		MAP3K4						BRD8															CNNM3
	COL24A1		DDX25						DRG1															ATP5G2
	CWC22		TIAM2						ZC3H10															LRRC28
	RAD51B		PPP2R3B						LOC101903253															TMA16
	APIP		ADD3						POLR1C															RENBP
	SLITRK1		HMGB3						HCCS															ZSCAN21
	BUB1B		TMEM104						SEMA6C															CHST1
	TTC18		ESPL1						RNF185															GPC1
	CDC45		LOC613444						FZD9															TRPT1
	SP2		PPP1R15A						C3H1orf162															COX15
	BAI3		PMCH						TRIM11															FARSB
	UTP14A		POLR3E						PWWP2A															CXCR7
	KLF2		RALGPS1						TMEM45B															CDKN1A
	OTOGL		MCART1						EDC3															SH3BGRL
	WDR16		TTC27						NF2															NARS2
	MYOM3		ARFGEF2						ZNF189															TGFBR1
	LDLRAD4		RNF111						MAP7D3															EFHA1
	IPO4		FRZB						ETF1															ATP5L
	MTBP		ADPRHL2						SCML1															PSMB7
	MTERF		MUC13						TUSC1															INO80C
	DONSON		PPARGC1A						MCAT															CMPK1
	FERMT3		BRI3BP						ZNF217															WARS
	G3BP2		LOC101905228						NPAT															MYL6
	KRAS		MYH2						C7H19orf25															SENP6
	B3GNT4		HSPA8						HEATR3															YAP1
	LOC100851955		GGA2						C19H17orf80															ATG4C
	AASDH		PHB2						ANKRD50															SCHIP1
	LOC507494		FAM13A						LRRC14															LOC100847759
	SLC46A2		AARSD1						KIAA0895															DKKL1
	XRN2		CCDC162P						LIN28B															SPTLC2
	ABCG4		RASGRP3						PHF21B															MB21D2
	FBXL17		C26H10orf137						STAC3															CCDC23
	MXD3		MCCC1						SLC30A2															NDUFA12
	C14H8orf37		ACTR8						MED18															MAP3K3
	SLC27A6		SNCA						TMED5															MRPL27
	SLC17A5		RAB27B						URI1															NDUFS7
	POC5		PGRMC1						TSEN54															CRYL1
	SLC39A12		UROS						ZCCHC10															C29H11orf83
	BUB3		MIF4GD						TAF6L															MORN4
	LOC517833		DNAJA3						YPEL2															PLXNB2
	FUT8		EIF2D						PAK1IP1															PIGK
	FAM76B		APEX1						METAP1															PSMG4
	FEZ2		NRAS						GUCA2A															RNASEH2B
	RINT1		CCDC14						ZNF79															LOC783461
	GPR1		MRPS35						ALG2															ATPIF1
	MARS2		DCP1A						TRIM31															TSPAN6
	THG1L		UBE2G1						ELOVL1															STX2
	VWA9		POGZ						HK2															CRIP2
	PIM1		CSPP1						LXN															EMC10
	SOSTDC1		UTP15						HARS2															ZDHHC4
	APAF1		FANCI						LOC101908859															BAG3
	MCM2		ETFDH						PGBD2															CYSTM1
	RIMS1		PCNA						CLDN2															SYNE1
	SLC4A9		NHSL1						LOC101907603															PTPRR
	SORCS3		RCHY1						OGFOD1															TMEM234
	ATL1		UCP3						SRSF4															LCAT
	NEDD8		SGPP2						SLC13A2															OXLD1
	BICD1		TDP2						MAP3K8															HINT2
	CASC5		PHAX						PARS2															SREBF2
	NRIP3		SEH1L						EXOSC1															CLN3
	TDRD6		LOC780963						SLC31A1															EPN2
	THSD7B		CDC26						DNAAF2															SRL
	AKIP1		LRRC70						ERI2															DIRAS3
	PARG		TCEA1						ZNF473															LOC100851547
	TRIM36		GCH1						SLC39A9															EVC2
	BARX2		ZDHHC16						ZNF132															DCTN3
	PLK5		CLIP4						LACTB															SYNPO
	OMA1		CD3G						CMC2															GSDMD
	CA9		MSH6						RPRD1B															MPP1
	MGC139603		RNPC3						ISG20L2															TMX1
	SECISBP2		DNAH11						TRIM35															ACSF2
	BDP1		ANKRD10						MAP3K12															LEPROTL1
	CLDN23		ARHGAP18						P2RY1															PPP3CB
	CALM		LOC101902999						YIF1B															GSTZ1
	KCNN2		USP33						GRWD1															GAMT
	LNP1		CPE						ASCC2															PACS2
	LOC512899		NEB						CTU1															ENDOD1
	ZNF248		ELAVL1						MRPL1															SHPK
	INTS7		CCDC62						PRPS1															IKBKE
	NUP54		KIFC1						LMO4															RND3
	VSIG1		PROX1						ADM5															RPS3
	ARFIP1		CPS1						RITA1															PSME2
	GID8		CTAGE5						LOC790312															C14H8orf33
	WRN		RAB3IP						MRPS18B															NCOA5
	RHOU		LOC100297540						HNRNPAB															SOD1
	PRKAA1		STAT3						SLC2A3															SH3BGRL3
	LOC782145		C11H9orf78						HAX1															RTN3
	SETD9		HELZ						HAT1															PCYOX1
	SLC25A30		CBS						CTNNBL1															KLHL13
	PASK		VIMP						COL9A2															COMMD9
	ATAD2		FBL						TSPAN15															SIGIRR
	GPR83		PTRH2						NUDT4															MIEN1
	ATP7B		ZW10						FAR1															NR4A3
	PURB		RNF149						TTI2															IFI35
	TMA7		LANCL1						CHD2															LOC100849450
	LOC507142		LOC101909901						HYLS1															ATF4
	C18H16orf80		SESTD1						ARL10															HLCS
	DDHD1		MYH8						ZNF329															DUSP14
	NUP160		ATP6V0A2						MKRN1															LSM1
	XRCC6BP1		KDF1						HIST1H3E															HAGH
	CTR9		PPM1D						LOC516719															ANKRD23
	HAUS8		AKAP11						TSR1															RILPL1
	GRB7		RNFT1						AOC2															ABHD14A
	PACRGL		USP16						MYB															ARL6IP4
	CAPN15		KIAA1731						SRCAP															LOC100849739
	PIGX		ACN9						ZNF304															RHOBTB2
	MTHFD1		CLTA						PIAS2															RRAS
	EIF2B2		CAPRIN2						SLC7A8															KIAA0196
	PLCG1		JPH1						OSER1															TAPBP
	ABRA		DDX10						PDP2															PLIN3
	CLINT1		LOC100850082						METTL16															MRPS18A
	TTC5		TEX9						LOC100849339															RNF217
	NDUFB9		LRCH1						SOAT1															CLPP
	DDHD2		ORAOV1						SIRT1															ARHGEF10L
	CTNNA1		GPR155						DKK1															PRICKLE2
	MBD1		MCM10						HINFP															MRPL46
	TIMM21		RARS2						RQCD1															LONP1
	PIGY		SESN1						ZCCHC8															VPS28
	MTA3		TBC1D5						PNRC1															PRKCDBP
	YPEL1		PPP1R21						FRAT2															IFT27
	ANKRD32		SPAG6						P33MONOX															DCN
	PDCD5		B3GALT1						LOC519864															PFN1
	PPARG		LOC616612						KLF4															NUPR1
	DOCK9		TAOK3						TNPO1															ITPR1
	SNRNP27		WRAP73						GM2A															C8H9orf152
	MRPL38		POLE2						NAMPT															PSME1
	CDC2L1		LOC101907574						DSN1															NPHP1
	STK11		SAFB2						CTCF															STAM
	CPA1		ARHGEF7						CCSAP															LOC510362
	SEC13		NOM1						CDCA5															ANKH
	PKMYT1		ANAPC10						CHD2															SLC46A1
	KNG1		KIAA0753						GRPEL2															TANGO6
	ZNF23		NUDCD1						RAP2A															CNKSR2
			CRELD2						TMEM37															RHBG
			ZNF451						LOC100297185															KCTD15
			ARAF						SENP2															STX10
			PTPN3						LMO2															GDF11
			TDRD9						HAUS2															FAM127C
			BRWD1						HAUS2															GAS8
			GRAMD2						LOC541180															LOC101909596
			SERPINA6						AMMECR1L															DAK
			PGGT1B						ALYREF															KIAA0930
			METTL21A						TRIM68															MVD
			TFCP2						MRS2															PPP3CA
			ANKIB1						PIK3C3															BLVRB
			UPP2						DIEXF															QPCT
			GTF2A1						TCERG1															LAMTOR4
			PSMD5						ERBB2IP															BOLA-DMB
			MYO9B						SLC39A10															SBF2
			MTMR2						TRMT1L															KIAA0182
			RLF						ZNF134															FCGRT
			NSUN7						ASXL2															HS6ST1
			POU2AF1						RSRC2															LOC507820
			RBM6						ZBTB10															MSRB3
			NCAPG						TAF1															SNRPB2
			LMNB1						LOC101908442															LZTS2
			TAF4						TFRC															UFD1L
			MANBA						KDM2A															LOC100849002
			C6H4orf22						CDC7															C3H1orf123
			PTPN9						DDX21															SDC2
			PLEKHG4						ZNF641															DAAM2
			TESC						DR1															PJA1
			TBC1D7						FICD															2016-09-06
			ILF2						CDK1															DEK
			THAP2						FYTTD1															PRRX2
			RHOT1						SNAP25															MBNL2
			PALB2						RBM4															CDC23
			EIF4G3						RIF1															PCDH7
			FZD3						UBE2J2															DNLZ
			ACAD11						EIF3J															ZNF593
			CEPT1						MAPT															CASD1
			PPP4R2						PNMA2															CHCHD5
			ZNF805						PRPF39															NEU1
			C17H4orf29						NOP10															CD82
			IFT43						ORC1															RBCK1
			DTWD2						ESCO1															JTB
			PAN3						PITX2															APMAP
			METTL6						C21H15orf39															UBE2V2
			PTPRB						E2F1															SMAD4
			URM1						KIF22															VEZT
			DDX55						ZNF677															OXR1
			APLF						LOC100296211															C26H10orf32
			CDK16						ZBTB9															SSR2
			ZNF814						ERI1															DPP8
			SNX24						GSPT1															ATP10A
			FNBP1L						GPN3															REEP3
			LOC516074						IL6R															FIBP
			NIPBL						NUP50															SPATS2L
			MAB21L1						MTF1															SLMAP
			AMPD3						TERF1															YBEY
			NSFL1C						SPINK7															LMF1
			CETN3						NAA50															GDNF
			PTPN5						ZMAT2															HSPG2
			ANKRD28						UMPS															IFI30
			SNRPD2						ZBTB14															CDC42EP3
			LRRC8C						GATA6															WWC2
			CCDC66						N4BP2L2															ST3GAL4
			WDR47						ARL14EP															CLEC11A
			SPAG9						TRAPPC13															SAMM50
			JAKMIP1						HIRIP3															EEF1B2
			WDR19						LOC515278															PBX1
			PTPN11						C29H11orf82															PCSK6
			PSMC5						KIAA0020															TIMM17B
			TBC1D13						PBDC1															ST3GAL5
			PNOC						ESCO1															HDAC9
			PPIP5K2						LYSMD1															H1FX
			TAT						WDR43															PAAF1
			LOC100174927						DDX52															TSPAN31
			CAPN7						UBE2O															MECR
			MOCS2						FGG															ALG8
			ATP5SL						CLNS1A															CRTC3
			TCF20						EXOSC2															NDUFA7
			TXNDC11						LOC787693															MRPL21
			HBS1L						RLIM															CXXC5
			SLC15A4						PELI2															TNFRSF12A
			TMEM38B						LOC618696															RASSF4
			TBRG4						LOC100336448															PRSS23
			HOOK2						NRROS															DDX19B
			LOC100849947						SPRTN															SEC11C
			WDR18						RPP30															RFTN1
			MZB1						CENPC1															FBXW9
			GNPNAT1						C15H11orf57															CDK3
			PPP4R4						LOC100337252															APEH
			MED16						RAD54B															MTHFD2
			SRPX						UBE2C															ITGA7
			TBL3						HIST1H1C															CDK5RAP3
			MRPL28						CCNE1															GFRA4
			ANKRD6						BRPF1															B3GNT9
			KIAA1522						CCRN4L															STT3A
			RIOK1						POLE3															CYB5RL
			PTCD2						FAM210A															IKBIP
			PMS1						SLC25A40															CHMP4A
			LY75						LOC100850016															MDK
			PEX1						SPTY2D1															GRB10
			CEP76						LRIF1															SEC14L1
			FOXA1						UBXN2A															ALDH5A1
			CNTRL						MED26															KIF13A
			PLK3						UBASH3B															CRYAB
			SLMO1						CRYM															TXNL4A
			RASD1						MOV10															LOC100848872
			MKNK1						BCO2															NAT1
			ERAS						CCNT1															RAB31
			PRPSAP2						LOC100847947															G6PC3
			KIAA1715						ACAP1															COL3A1
			SKIL						IGSF5															ZYX
			SSBP1						KITLG															IDH3G
			PAPOLB						SELK															FHL1
			TMEM176B						MBIP															C16H1orf174
			PCGF1						POLR2D															RAMP2
			VPS13B						floralwhite															BAG6
			INTS12						CHEK1															ACAA2
			FURIN						EBNA1BP2															RN45S
			LYRM9						SPAG5															GNB1
			ASAP1						ACTN4															CIT
			NASP						MYH3															LOC101908909
			ARL5A						PYGO2															CCDC90B
			ATP9A						ERAL1															PNKP
			MPST						SFSWAP															KIAA1199
			NRD1						CCDC97															ILVBL
			IPCEF1						EXOSC10															KCTD11
			PTPN21						ADAT1															PANK4
			RNASEH2C						BCAS2															SPSB1
			AP1S2						SART1															LOC512005
			NCKAP5L						PYGM															MEF2A
			TLR7						EZH2															PDIA3
			IPP						TCEB1															RUNDC3A
			ARID2						TCTN2															LOC100337325
			PPT2						LOC534842															IL10RB
			LOC515828						CD2AP															FZD1
			LOC101908777						PITX1															ZC3H7B
			COBLL1						ZFAND2A															ANKRD27
			ATP11A						PHLPP2															CEP41
			RCBTB1						ETV1															CDH11
			CMTM4						WDR59															FKBP10
			DDX59						TMEM179B															TNFRSF6B
			RPRM						LYPD1															GLIS2
			SSFA2						PATL1															SERPINB1
			ARIH2						PPP4C															RNF19A
			KCTD5						BAZ2A															ARSI
			NFS1						PDXP															LOC100296324
			NEIL1						CCDC137															ADAM12
			NLE1						SNAPC2															SGCE
			HPS3						TSPAN33															PDGFC
			XPR1						RHEBL1															HMG20B
			FEM1B						NOB1															FMOD
			TUBGCP5						HEATR1															TMEM248
			ATG2B						SLC25A44															SLC35B1
			HES4						C23H6orf136															CCDC3
			LINS						CPNE9															ARAP1
			UBE2L3						MAX															USP14
			NPM3						SYNCRIP															FAN1
			BBS5						TC2N															NUCB2
			SPOP						RHOA															HM13
			CSRP2						HHATL															GSKIP
			FAM188A						GDPGP1															SEL1L
			LRRC57						DYNC1H1															CHST14
			TMEM35						ARRDC2															TET2
			MTF2						POLB															PHACTR4
			TRIP12						CSPG5															BAG2
			GFM2						SETD1A															CCDC8
			SYTL2						PPP1R10															VPS4A
			SNRPA						TMEM92															ZNF503
			RAP1GAP2						NRF1															ADNP
			BRCA1						UHRF1BP1L															VPS11
			RTN1						RBM15B															HIGD1D
			PRG4						SNAI1															FNDC3A
			EGLN2						LOC510852															ASXL1
			RDH12						ATP5F1															ANO6
			TRNT1						CREB1															RNF26
			PPP5C																					MSANTD2
			EIF3D																					DDX6
			YWHAQ																					MLF2
			SUCLG2																					GOLGA2
			MYPN																					CLPTM1L
			CDIPT																					PGD
			EPB41L2																					CLU
			MRPL9																					IQGAP3
			DGAT2																					LURAP1L
			POLR1D																					ORC4
			DDX50																					HECTD1
			NUDT9																					STEAP3
			ROBO1																					SRBD1
			MAP3K13																					GNPAT
			PEX2																					ZMYM4
			MTMR6																					REEP5
			LRRC1																					DUSP3
			CEP78																					SORBS3
			CCBL2																					CHMP5
			CCDC93																					PHIP
			HSPB11																					LACTB2
			FSBP																					PFDN5
			ESF1																					PPM1F
			LOC788499																					ARHGEF6
			CCNJL																					SSB
			TMTC2																					MIF
			CEP120																					HRSP12
			KCNH8																					SREBF1
			EPHA2																					MON1A
			RBM28																					GABARAP
			FLOT1																					DUS2L
			ZFAT																					SRI
			TMEM8A																					DERL1
			MED6																					TOR4A
			LETMD1																					IER5L
			FOXF2																					RBPJ
			ELF5																					CNKSR3
			ATG7																					REPS2
			ACTL6A																					BDH2
			FRRS1																					TES
			ERCC6L2																					QKI
			STK33																					HES1
			PUS7																					MBTPS1
			NAV3																					ANKS1A
			RAB9B																					DCAF4
			PIGF																					PSME3
			ATP13A5																					FAM171B
			LOC100298968																					BTAF1
			TDRD7																					ZBTB4
			CRLS1																					C8H9orf89
			ORC2																					SNX8
			PIBF1																					TAX1BP1
			KIAA1109																					DCAF11
			AP5M1																					PIK3IP1
			LOC782437																					CRIM1
			OVCH1																					ZNF521
			CCDC132																					MSL1
			LOC789374																					C29H11orf68
			COL24A1																					AQR
			CWC22																					PDE4D
			RAD51B																					NELFE
			APIP																					UBE2A
			SLITRK1																					TP53INP2
			BUB1B																					ZHX2
			TTC18																					TBC1D2
			CDC45																					NSA2
			SP2																					EHD4
			BAI3																					ANKHD1
			UTP14A																					FBXL15
			KLF2																					MRPL43
			OTOGL																					MRPS10
			WDR16																					FUK
			MYOM3																					BUB1
			LDLRAD4																					DNAJC4
			IPO4																					CENPA
			MTBP																					ATP6V0E2
			MTERF																					KLHL2
			DONSON																					ACADS
			FERMT3																					ZNF48
			G3BP2																					ZNF358
			KRAS																					SNX13
			B3GNT4																					TMEM115
			LOC100851955																					NSMAF
			AASDH																					MAGOHB
			LOC507494																					C1H21orf59
			SLC46A2																					PRAF2
			XRN2																					AGPAT2
			ABCG4																					PCMT1
			FBXL17																					ZGPAT
			MXD3																					FABP5
			C14H8orf37																					HSPA1A
			SLC27A6																					ARPC1B
			SLC17A5																					CD2BP2
			POC5																					FAIM2
			SLC39A12																					USP18
			BUB3																					KAT8
			LOC517833																					NRBP1
			FUT8																					NAPRT1
			FAM76B																					EIF3K
			FEZ2																					SUB1
			RINT1																					BIRC5
			GPR1																					VAC14
			MARS2																					RBM22
			THG1L																					MON2
			VWA9																					FAM120C
			PIM1																					COG1
			SOSTDC1																					TMEM186
			APAF1																					HAUS1
			MCM2																					TUBGCP2
			RIMS1																					PIN4
			SLC4A9																					POLR2I
			SORCS3																					CORO7
			ATL1																					ADSS
			NEDD8																					METTL15
			BICD1																					FILIP1L
			CASC5																					FGGY
			NRIP3																					DYNC2H1
			TDRD6																					NMT1
			THSD7B																					RHOQ
			AKIP1																					C21H15orf40
			PARG																					CD9
			TRIM36																					CBX6
			BARX2																					CDKN2AIPNL
			PLK5																					DYNLT1
			OMA1																					RCOR3
			CA9																					BMP1
			MGC139603																					MBOAT7
			SECISBP2																					CCDC124
			BDP1																					TNS1
			CLDN23																					D2HGDH
			CALM																					CHD9
			KCNN2																					LRRC20
			LNP1																					FAM3A
			LOC512899																					MYO19
			ZNF248																					RNPEPL1
			INTS7																					SNX2
			NUP54																					EFHA2
			VSIG1																					POLL
			ARFIP1																					FAM92A1
			GID8																					SLC19A1
			WRN																					STXBP3
			RHOU																					LOC786383
			PRKAA1																					HPS6
			LOC782145																					BOLA-DRB3
			SETD9																					UBE2Z
			SLC25A30																					DNAJC10
			PASK																					CDK19
			ATAD2																					BLOC1S1
			GPR83																					RHOJ
			ATP7B																					FBXO22
			PURB																					VPS29
			TMA7																					DNASE1L1
			LOC507142																					ACOT2
			C18H16orf80																					F2RL1
			DDHD1																					SPECC1
			NUP160																					MMP2
			XRCC6BP1																					GNL3L
			CTR9																					TACC2
			HAUS8																					KIF1C
			GRB7																					LOC618488
			PACRGL																					MIPEP
			CAPN15																					ALG3
			PIGX																					HMGCL
			MTHFD1																					TMEM132A
			EIF2B2																					EIF3H
			PLCG1																					LOC787340
			ABRA																					EZR
			CLINT1																					NIFK
			TTC5																					TCN2
			NDUFB9																					LONP2
			DDHD2																					DAZAP2
			CTNNA1																					RNF10
			MBD1																					SLC39A1
			TIMM21																					YWHAE
			PIGY																					PAFAH1B3
			MTA3																					ARMCX6
			YPEL1																					TMEM259
			ANKRD32																					KXD1
			PDCD5																					HEMK1
			PPARG																					2016-09-07
			DOCK9																					CLTB
			SNRNP27																					CKAP2
			MRPL38																					ASL
			CDC2L1																					ASPSCR1
			STK11																					WHSC1L1
			CPA1																					CEACAM1
			SEC13																					B3GNT8
			PKMYT1																					MICU1
			KNG1																					CPPED1
			ZNF23																					PDLIM4
			TEAD1																					HPS1
			C1H8orf42																					SERINC2
			ARIH1																					SLC7A1
			LIMCH1																					GCNT2
			BORA																					ATP9B
			SAE1																					TMEM214
			ZBTB49																					MRPL57
			WDR70																					RPS12
			USP25																					B3GALT4
			BBS2																					EPB41L1
			HMGXB4																					SSR1
			ELP4																					AAMDC
			MESDC1																					LOC101908896
			ARPP21																					ITPKB
			SMARCD1																					ETS1
			MED20																					ABCD4
			BANP																					RELL1
			ENOX1																					MARK1
			MPP5																					METTL3
			ZBED4																					TGM3
			C1H21orf7																					COMMD10
			BCL10																					NNT
			VRK1																					ZAK
			RBPMS																					XYLT2
			SHANK2																					RPL21
			KAT6A																					LOC100141266
			CDC5L																					EGLN1
			NAA30																					MTX2
			LOC101908521																					ZBTB18
			UBE2H																					LOC614402
			MTERFD1																					LOC515358
			KDM1B																					COMMD1
			ORC5																					MCEE
			NUP98																					TOMM5
			AFF1																					MAP3K6
			TEX261																					FAM115A
			LSR																					PION
			PRICKLE1																					CCL28
			REV1																					SRA1
			HAS2																					NR1H3
			LMBR1																					FTL
			GNA11																					SIAH2
			USP54																					CENPB
			NUP88																					COPS4
			SEC63																					PHKA1
			STX3																					LOC101904413
			KIF23																					SPON2
			CGNL1																					OSGIN1
			PPCS																					SDHAF2
			GRHL1																					LARP7
			MRPS31																					TMCO2
			ST6GAL1																					ISLR
			LOC101908690																					SP3
			PDRG1																					DHRSX
			BCL6B																					FAM173A
			INTS3																					WSB1
			IRF8																					RNF187
			CTDP1																					MAGED4B
			CSGALNACT2																					VPS51
			AGMAT																					MTFP1
			FBXO34																					ACAA1
			GINS3																					PTPN23
			PRR14L																					ATP13A3
			PGM5																					HDGFRP3
			TMEM159																					LOC100848894
			HKDC1																					PEMT
			PHF3																					HMBS
			LOC101910056																					FAM98C
			PROSER1																					LIMS2
			NAE1																					TUT1
			OLA1																					VTI1B
			POLD3																					BZRAP1
			ADAMTS4																					ALDH3B1
			RNF19B																					RHBDL1
			PER2																					COQ6
			KIF2C																					HSF2BP
			CDR2																					C3H1orf226
			GID4																					PITPNC1
			OTUD3																					MED11
			COG6																					TLN1
			ZBTB40																					FAM213B
			RAB3C																					AKR1C4
			GBGT1																					DOM3Z
			SLC25A22																					KRCC1
			EXOSC3																					WDR5B
			HOXB4																					SMOX
			EYA1																					LOC100297815
			MOB1B																					FES
			FAM133A																					LOC101908014
			FAM120B																					METRNL
			WDR41																					TSPAN18
			HERPUD2																					GPRC5B
			EIF3L																					TPGS1
			TRABD																					UBR4
			CLDN10																					CSF2RA
			PHF6																					NFU1
			RAB35																					C1GALT1C1
			AATK																					MAVS
			TXNDC9																					PLXNB3
			ZNF75D																					TMEM219
			UTP20																					AP2A1
			FAM19A2																					UBQLN2
			LOC101908790																					PLEKHA4
			NDEL1																					PERM1
			AMN1																					PI4K2A
			RP2																					SULF1
			SOCS1																					SLCO4A1
			MOB3B																					PTAFR
			DMGDH																					ABHD2
			SOS1																					ALG10
			FAM184A																					HCN4
			LINGO2																					FAT4
			CAMSAP1																					CLCF1
			REXO2																					ZNF175
			RASA1																					CYLD
			FSD1L																					PARP8
			ZMYND8																					NPHP4
			TMEM39A																					SSC5D
			DVL2																					STRBP
			NUDT10																					HHIPL1
			MTPAP																					LACE1
			PTPLAD2																					RAB7L1
			NEDD1																					C5H12orf57
			SNCAIP																					LOC101902760
			PPIH																					CSDA
			RAB22A																					GMPR2
			RADIL																					SAYSD1
			GTF2H3																					THBS3
			HHAT																					ENOSF1
			LOC514189																					WDR45L
			PLEKHG1																					AUP1
			NUP155																					AK1
			EFHD1																					TXNDC12
			YTHDF1																					LOC101903028
			ATP6V1G1																					KIAA1217
			SCUBE3																					LIMA1
			C21H15orf63																					ZFYVE26
			UNC13B																					VPS25
			RABGAP1																					TM9SF4
			SRPK2																					C28H10orf54
			CASP6																					SGCA
			YAF2																					BCDIN3D
			RAB25																					SAT2
			ATP11B																					DSC3
			RPIA																					ARL2BP
			BCNT2																					TMEM237
			BCL7B																					TLR3
			POC1B																					RERE
			PACSIN2																					RNASE4
			COQ7																					COL6A2
			IKZF3																					NEK9
			ARGLU1																					LOC782991
			PGAM5																					ARF6
			PIM3																					HDAC5
			SRPK1																					ACO1
			MED4																					KIF1B
			GNPDA2																					ZMIZ1
			C5H12orf35																					SEC23IP
			NAF1																					NMNAT1
			OOEP																					SENP5
			TMEFF1																					SGPL1
			TADA2A																					PXMP2
			IQGAP2																					KLF5
			CLUAP1																					FGF2
			LEO1																					LRP10
			PRIMPOL																					FBXO11
			CEP44																					FBXO11
			RNF219																					HECA
			FBXO25																					FRS2
			MGST2																					GCDH
			KIAA0922																					BIN1
			PAXIP1																					FXN
			ZNF7																					MYCBP2
			TPD52L2																					IBTK
			CRNKL1																					TNRC18
			CPSF4																					LOC781772
			OXSM																					LOC782657
			KRBA2																					LOC101907584
			OSGIN2																					CST3
			GTDC1																					PHF20L1
			MLF1																					HSPA4
			NUP107																					LOC101906494
			SALL2																					S100A13
			ZRSR2																					ASNSD1
			FREM1																					ZNF623
			LOC101905145																					LOC101909383
			B4GALT6																					PCID2
			PTRHD1																					SHF
			TRERF1																					ARHGEF17
			MERTK																					MGST1
			LOC100296901																					SS18L2
			AFAP1L2																					ARID4B
			CLEC4G																					ADM
			ENY2																					ZBED5
			TOR2A																					EVA1A
			CENPP																					NRP2
			SHISA2																					GPR108
			PCGF6																					MYLPF
			LOC785042																					NAV1
			CA8																					FRYL
			SLC25A19																					ADHFE1
			LOC785691																					CAPZA1
			C17H22orf13																					EPDR1
			DDX42																					HERC2
			MYF6																					ABHD12
			ATF6B																					HCK
			CRKL																					IFIT5
			C24H18orf8																					IGFBP7
			TRAFD1																					PUM2
			EGLN3																					LOC100847770
			NR4A1																					LOC100847622
			TPK1																					TRPV2
			FYN																					UAP1
			AMDHD1																					GGTA1
			WWP1																					GTF2IRD2
			DAB1																					PCSK7
			LCMT2																					SPAM1
			ASB3																					GSTT1
			CUX2																					ITM2B
			NUP43																					TUBB4A
			PIF1																					ST6GALNAC4
			PRSS35																					TNS3
			UTP18																					ASPN
			PRPF40A																					DLC1
			GALNT13																					ME3
			RIMS4																					VPS13D
			TRIM37																					ALKBH8
			TTC12																					AIG1
			TAF1A																					LOC507696
			CD3EAP																					TMEM53
			IL17RB																					CA5B
			XXYLT1																					TSPAN32
			OTUD6B																					TTLL3
			EME1																					ITPRIP
			LOC101909970																					SSBP2
			TTLL5																					DCAF6
			MSH5																					AP1G1
			ABHD10																					ATL3
			CENPE																					MIR568
			KIF4A																					CNR1
			LOC101907041																					MPI
			SLC20A1																					PGPEP1
			NUP35																					ZADH2
			EIF3CL																					FAM53B
			TSPAN19																					LOC100300806
			CCDC150																					TRIM16
			USP37																					FBP2
			XRCC1																					HIVEP2
			ING4																					CLDN15
			CHRNA3																					SQRDL
			CSMD3																					PDGFRB
			LOC616041																					N4BP3
			GRM7																					CHAC2
			CCNA2																					LOC531945
			UXS1																					AIFM1
			MAEL																					TBC1D9B
			GPR27																					SFRP4
			TMEM145																					TOM1L2
			LOC101904490																					PFKP
			IGSF11																					ARL2
			AAK1																					TCF12
			CASP8AP2																					LOC100848725
			ZNF341																					LPCAT1
			NPL																					GPX1
			TTC39C
			ZNF462
			NXPH1
			ZNF706
			EDN3
			RHBDF2
			ALMS1
			ABCF2
			KIAA0664
			TLE1
			MTMR12
			LOC100296255
			FAM169A
			LRRC16A
			TAB1
			GARNL3
			TRIP13
			LOC783497
			DOCK2
			XK
			BCL9
			HOXA9
			CCDC181
			SREK1IP1
			MKLN1
			CRTC2
			FAM108B1
			SGOL2
			TMEM52
			UHRF1
			CA3
			CEP85
			LOC100335178
			LOC100335178
			TEX14
			DENND4A
			SNX10
			SLAIN1
			LOC101909010
			TMSB10
			BIVM
			PIGW
			PSTPIP2
			RBM17
			MCTP2
			NR2C1
			UTP23
			NCAPH
			ECT2
			CMAS
			MICAL2
			PLAA
			IMMP2L
			KIAA1147
			USP53
			ANKRD49
			TPX2
			TAF5
			FGF19
			LOC100336690
			TIFA
			ZUFSP
			SLC5A9
			ZNF705A
			FBXL8
			GTF2A2
			MNAT1
			RAB6B
			DHX36
			LOC100140518
			AACS
			C10H15orf23
			C10H14orf166
			ORC6
			TIPIN
			PPP2R1B
			ARHGEF3
			RAB9A
			ZNF22
			EIF2S2
			EEF1A1
			RPL4
			BEX4
			DYNC1I1
			SNW1
			CRCP
			THOC3
			UPK1B
			CCNB2
			PIAS1
			SDCCAG3
			RNF38
