# Supplementary material for: Coexpression analysis identifies nuclear reprogramming barriers of somatic cell nuclear transfer embryos
Source: Oncotarget. 2017 Jul 22;8(39):65847–59. doi: 10.18632/oncotarget.19504 (PMC5630377; doi:10.18632/oncotarget.19504)
Supplement: Supplementary file 6 [file oncotarget-08-65847-s006.xls]

## Sheet: Oocyte_GO-379
Category	Term	Count	%	PValue	Genes	List Total	Pop Hits	Pop Total	Fold Enrichment	Bonferroni	Benjamini	FDR
GOTERM_CC_FAT	GO:0070013~intracellular organelle lumen	174	15.847	1.27e-13	MRPS35, PKMYT1, SNRPD2, MED23, CCT2, INTS3, XRCC1, MCM10, MED20, INTS9, ESF1, APOB, SIN3A, OIP5, PGRMC1, INTS7, FOXF2, SMARCD1, CCNA2, FECH, TADA2A, SUCLG2, HKDC1, MYH2, ANAPC4, MED14, GRHL1, PPARGC1A, PPP1CB, RPAIN, MED16, SIX1, NLE1, PIAS1, XRN2, ME1, KIF4A, SYVN1, LMNB1, TDRD7, AHCTF1, ANAPC10, TAL1, VRK1, NOM1, POLE2, IVD, EIF3L, HOXA9, NPM3, LEO1, SUPV3L1, NUP54, MAML3, NKX2-2, DNAJA3, DDX42…	728	1779	12782	1.71728	6.85e-11	6.85e-11	1.85e-10
GOTERM_CC_FAT	GO:0043233~organelle lumen	176	16.0291	2.39e-13	MRPS35, PKMYT1, SNRPD2, MED23, CCT2, INTS3, XRCC1, MCM10, MED20, INTS9, ESF1, APOB, SIN3A, OIP5, PGRMC1, INTS7, FOXF2, SMARCD1, CCNA2, FECH, TADA2A, SUCLG2, HKDC1, MYH2, ANAPC4, MED14, GRHL1, PPARGC1A, PPP1CB, RPAIN, MED16, SIX1, NLE1, PIAS1, XRN2, ME1, KIF4A, SYVN1, LMNB1, TDRD7, AHCTF1, ANAPC10, TAL1, VRK1, NOM1, POLE2, IVD, EIF3L, HOXA9, NPM3, LEO1, SUPV3L1, NUP54, MAML3, NKX2-2, SRGN, DNAJA3,…	728	1820	12782	1.69789	1.29e-10	6.43e-11	3.48e-10
GOTERM_CC_FAT	GO:0031974~membrane-enclosed lumen	177	16.1202	7.03e-13	MRPS35, PKMYT1, SNRPD2, MED23, CCT2, INTS3, XRCC1, MCM10, MED20, INTS9, ESF1, APOB, SIN3A, OIP5, PGRMC1, INTS7, FOXF2, SMARCD1, CCNA2, FECH, TADA2A, SUCLG2, HKDC1, MYH2, ANAPC4, MED14, GRHL1, PPARGC1A, PPP1CB, RPAIN, MED16, SIX1, NLE1, PIAS1, XRN2, ME1, KIF4A, SYVN1, LMNB1, TDRD7, AHCTF1, ANAPC10, TAL1, VRK1, NOM1, POLE2, IVD, EIF3L, HOXA9, NPM3, LEO1, SUPV3L1, NUP54, MAML3, NKX2-2, SRGN, DNAJA3,…	728	1856	12782	1.67441	3.78e-10	1.26e-10	1.02e-09
GOTERM_CC_FAT	GO:0031981~nuclear lumen	147	13.388	1.28e-12	SNRPD2, PKMYT1, MED23, CCT2, INTS3, XRCC1, MCM10, MED20, ESF1, INTS9, SIN3A, OIP5, PGRMC1, INTS7, FOXF2, SMARCD1, CCNA2, TADA2A, HKDC1, ANAPC4, MYH2, MED14, GRHL1, PPARGC1A, PPP1CB, RPAIN, MED16, SIX1, NLE1, PIAS1, XRN2, ME1, KIF4A, SYVN1, LMNB1, AHCTF1, ANAPC10, TAL1, VRK1, NOM1, POLE2, EIF3L, NPM3, LEO1, HOXA9, NUP54, MAML3, NKX2-2, DDX42, PRPF40A, UTP23, TBL3, TAF4, CSTF2, TAF5, SMAD5, EME1, N…	728	1450	12782	1.77999	6.87e-10	1.72e-10	1.86e-09
GOTERM_CC_FAT	GO:0005654~nucleoplasm	101	9.19854	1.14e-11	SNRPD2, PKMYT1, MED23, INTS3, MCM10, XRCC1, MED20, ESF1, INTS9, SIN3A, OIP5, INTS7, SMARCD1, FOXF2, CCNA2, TADA2A, ANAPC4, MED14, PPP1CB, PPARGC1A, RPAIN, MED16, SIX1, PIAS1, AHCTF1, ANAPC10, TAL1, POLE2, LEO1, HOXA9, EIF3L, NUP54, MAML3, PRPF40A, DDX42, TAF4, TAF5, SMAD5, TEAD1, NR4A1, INTS12, WRN, CDC26, BRCA1, CTR9, ATF6, POLD3, PPIH, PAXIP1, PCNA, HDAC8, PARP2, ENY2, KIF23, TAF1A, CRNKL1, TIM…	728	882	12782	2.01057	6.16e-09	1.23e-09	1.67e-08
GOTERM_BP_FAT	GO:0006974~response to DNA damage stimulus	58	5.28233	2.15e-10	MRPS35, XRCC4, APLF, TP63, INTS3, XRCC1, FANCM, FANCI, PARG, NSMCE2, POLG2, CCNA2, PMS1, REV1, BRCC3, RINT1, NEIL1, GTF2H3, APTX, PPP1CB, EEPD1, XRCC6BP1, EYA1, UHRF1, RPAIN, MRPS9, FBXO18, PPP1R15A, ING4, TIPIN, POLA1, PRKDC, TTC5, SESN1, TYMS, ERCC6, POLE2, RNF168, AATF, APEX1, ERCC4, TRIP13, MSH6, MSH5, EME1, ATAD5, WRN, BRCA1, PTPN11, NAE1, POLD3, ATRX, MNAT1, UACA, MAPK14, PCNA, DGKZ, PARP2	843	373	13528	2.49531	6.58e-07	6.58e-07	3.88e-07
GOTERM_CC_FAT	GO:0043228~non-membrane-bounded organelle	216	19.6721	6.16e-10	KIFC1, XRCC4, SNCA, DYNC2LI1, PTPN21, CCT2, HOOK2, SIN3A, CEP290, ABRA, MRPL38, CHRNA3, TADA2A, HKDC1, MYH2, ESPL1, CTNNA1, MYH8, PGM5, SPAG6, CGN, NLE1, NUP43, ADD3, EIF2AK4, DNAH11, KIF4A, LMNB1, TDRD6, TDRD7, AKAP12, AHCTF1, MYO9B, AKAP11, TAL1, VRK1, NOM1, DMD, SUPV3L1, NKX2-2, UTP23, EME1, ALMS1, RPS7, CSPP1, SYNE2, PCNA, ACAD11, UTP14A, UTP20, PARP2, CDC42BPB, ZBTB33, TAF1A, UTP18, FERMT3, …	728	2596	12782	1.46089	3.31e-07	5.52e-08	8.96e-07
GOTERM_CC_FAT	GO:0043232~intracellular non-membrane-bounded organelle	216	19.6721	6.16e-10	KIFC1, XRCC4, SNCA, DYNC2LI1, PTPN21, CCT2, HOOK2, SIN3A, CEP290, ABRA, MRPL38, CHRNA3, TADA2A, HKDC1, MYH2, ESPL1, CTNNA1, MYH8, PGM5, SPAG6, CGN, NLE1, NUP43, ADD3, EIF2AK4, DNAH11, KIF4A, LMNB1, TDRD6, TDRD7, AKAP12, AHCTF1, MYO9B, AKAP11, TAL1, VRK1, NOM1, DMD, SUPV3L1, NKX2-2, UTP23, EME1, ALMS1, RPS7, CSPP1, SYNE2, PCNA, ACAD11, UTP14A, UTP20, PARP2, CDC42BPB, ZBTB33, TAF1A, UTP18, FERMT3, …	728	2596	12782	1.46089	3.31e-07	5.52e-08	8.96e-07
GOTERM_MF_FAT	GO:0000166~nucleotide binding	194	17.6685	8.77e-08	FASTKD3, STK33, KIFC1, RAB9A, RAB9B, RP2, GNA11, HBS1L, PASK, PKMYT1, RBM6, CCT2, TPK1, CSNK2A2, MAP3K4, DDX25, AAK1, ERAS, DHX36, RAB25, ZRSR2, DDX10, EIF2B2, RAB27B, ROS1, PMS1, PAN3, SUCLG2, HKDC1, MYH2, PIM1, MTPAP, TBRG4, OLA1, PIM3, NAV3, PPARGC1A, MYH8, RBPMS, FBXO18, ATP9A, SNRPA, RIPK4, EIF2AK4, DNAH11, ME1, CHKA, GPN2, KIF4A, ACTR3B, STK11, TDRD9, MYO9B, MTIF2, RIOK1, GFM2, VRK1, KRAS, …	790	2245	12983	1.42015	8.41e-05	8.41e-05	0.000138
GOTERM_CC_FAT	GO:0005635~nuclear envelope	33	3.00546	1.72e-07	NUP98, NUP160, LMNB1, POLA1, AHCTF1, ANKLE2, NUP214, SEH1L, NUP54, TPR, MTMR6, NUP35, NUP133, NUP88, SNUPN, SUN2, ATP11B, NAV3, NUP155, TMEM38B, ATF6, SYNE2, UACA, NDEL1, PRICKLE1, BNIP1, IPO4, ERN1, PCNA, SEC13, NUP107, NUP43, UBXN4	728	205	12782	2.82636	9.27e-05	1.32e-05	0.000251
GOTERM_CC_FAT	GO:0031080~Nup107-160 complex	8	0.728597	1.93e-07	NUP133, NUP98, NUP160, SEH1L, SEC13, AHCTF1, NUP107, NUP43	728	10	12782	14.0462	0.000104	1.3e-05	0.000281
GOTERM_CC_FAT	GO:0000776~kinetochore	19	1.73042	2.16e-07	NUP133, NUP98, NUP160, AHCTF1, CASC5, CENPE, KIF2C, SIN3A, NDEL1, SEH1L, NSL1, BUB1B, SEC13, CLASP2, NUP107, TPR, NUP43, BUB3, ZW10	728	77	12782	4.33242	0.000116	1.29e-05	0.000314
GOTERM_BP_FAT	GO:0033554~cellular response to stress	68	6.19308	2.38e-07	XRCC4, MRPS35, APLF, SNCA, TP63, PRDX2, INTS3, XRCC1, FANCM, MAP3K4, FANCI, PARG, NSMCE2, POLG2, CCNA2, PMS1, REV1, BRCC3, RINT1, NEIL1, GTF2H3, APTX, PPP1CB, XRCC6BP1, EEPD1, EYA1, UHRF1, CRKL, RPAIN, MRPS9, FBXO18, ERN1, AMFR, MAP3K13, PPP1R15A, EIF2AK4, ING4, TIPIN, POLA1, PRKDC, TTC5, SESN1, TYMS, ERCC6, POLE2, RNF168, AATF, APEX1, ERCC4, TRIP13, MSH6, MSH5, EME1, TAOK3, ATAD5, WRN, BRCA1, PT…	843	566	13528	1.92796	0.000728	0.000364	0.000429
GOTERM_MF_FAT	GO:0032555~purine ribonucleotide binding	162	14.7541	4.39e-07	FASTKD3, KIFC1, STK33, RAB9A, RAB9B, GNA11, RP2, HBS1L, PASK, PKMYT1, CCT2, TPK1, CSNK2A2, MAP3K4, AAK1, DDX25, RAB25, ERAS, DHX36, DDX10, EIF2B2, RAB27B, ROS1, PMS1, PAN3, SUCLG2, HKDC1, MYH2, MTPAP, PIM1, TBRG4, OLA1, PIM3, MYH8, FBXO18, ATP9A, RIPK4, EIF2AK4, ME1, DNAH11, CHKA, GPN2, KIF4A, ACTR3B, STK11, TDRD9, MYO9B, RIOK1, MTIF2, GFM2, VRK1, KRAS, RHOBTB1, SUPV3L1, DHX57, DDX42, EEF1A1, RAR…	790	1836	12983	1.45007	0.000421	0.00021	0.000689
GOTERM_MF_FAT	GO:0032553~ribonucleotide binding	162	14.7541	4.39e-07	FASTKD3, KIFC1, STK33, RAB9A, RAB9B, GNA11, RP2, HBS1L, PASK, PKMYT1, CCT2, TPK1, CSNK2A2, MAP3K4, AAK1, DDX25, RAB25, ERAS, DHX36, DDX10, EIF2B2, RAB27B, ROS1, PMS1, PAN3, SUCLG2, HKDC1, MYH2, MTPAP, PIM1, TBRG4, OLA1, PIM3, MYH8, FBXO18, ATP9A, RIPK4, EIF2AK4, ME1, DNAH11, CHKA, GPN2, KIF4A, ACTR3B, STK11, TDRD9, MYO9B, RIOK1, MTIF2, GFM2, VRK1, KRAS, RHOBTB1, SUPV3L1, DHX57, DDX42, EEF1A1, RAR…	790	1836	12983	1.45007	0.000421	0.00021	0.000689
GOTERM_BP_FAT	GO:0006403~RNA localization	22	2.00364	6.9e-07	ENY2, NUP133, NUP98, NUP160, NUP88, CKAP5, G3BP2, NUP155, BICD1, UPF3A, ATXN2, PHAX, HHEX, NUP214, SEH1L, DDX25, NUP54, NUP107, NUP35, TPR, NUP43, THOC3	843	100	13528	3.53044	0.00211167	0.000704	0.00124523
GOTERM_BP_FAT	GO:0022403~cell cycle phase	53	4.82696	9.42e-07	KIF23, KIFC1, MAEL, OSGIN2, PKMYT1, RHOU, KIF2C, CUL5, OIP5, SEH1L, MTBP, USP16, CCNA2, ZW10, SGOL2, ANAPC4, PIM1, TPX2, TBRG4, ESPL1, PPP1CB, PPM1D, NSL1, BUB1B, MDM2, HAUS8, NUP43, ACVR1, PPP5C, HAUS4, PPP2R3B, CEP120, CETN3, TIPIN, POLA1, ANAPC10, NCAPH, NIPBL, NCAPG, CLASP2, BUB3, TRIP13, MSH6, CKAP5, MSH5, SUN2, TPD52L1, CENPE, CDC26, MNAT1, NEDD1, CCNB2, ZNF318	843	414	13528	2.05438	0.00288225	0.000721	0.00170028
GOTERM_BP_FAT	GO:0000278~mitotic cell cycle	49	4.46266	9.78e-07	KIF23, KIFC1, PKMYT1, RHOU, KIF2C, CUL5, OIP5, SEH1L, MTBP, PSMD3, PSMD5, USP16, CCNA2, ZW10, ANAPC4, TPX2, PIM1, TBRG4, ESPL1, PPP1CB, PPM1D, PSMA6, NSL1, BUB1B, MDM2, HAUS8, NUP43, ACVR1, PPP5C, HAUS4, PPP2R3B, TIPIN, POLA1, CETN3, ANAPC10, NCAPH, NIPBL, NCAPG, CLASP2, BUB3, CKAP5, SUN2, TPD52L1, CENPE, CDC26, MNAT1, NEDD1, PSMC5, CCNB2	843	370	13528	2.1252	0.00299346	0.000599	0.00176598
GOTERM_MF_FAT	GO:0017076~purine nucleotide binding	166	15.1184	1.01e-06	FASTKD3, KIFC1, STK33, RAB9A, RAB9B, GNA11, RP2, HBS1L, PASK, PKMYT1, CCT2, TPK1, CSNK2A2, MAP3K4, AAK1, DDX25, RAB25, ERAS, DHX36, DDX10, EIF2B2, RAB27B, ROS1, PMS1, PAN3, SUCLG2, HKDC1, MYH2, MTPAP, PIM1, TBRG4, OLA1, PIM3, MYH8, FBXO18, ATP9A, RIPK4, EIF2AK4, ME1, DNAH11, CHKA, GPN2, KIF4A, ACTR3B, STK11, TDRD9, MYO9B, RIOK1, MTIF2, GFM2, VRK1, KRAS, IVD, RHOBTB1, SUPV3L1, DHX57, DDX42, EEF1A1…	790	1918	12983	1.42235	0.000971	0.000324	0.00159265
GOTERM_CC_FAT	GO:0000775~chromosome, centromeric region	23	2.09472	1.67e-06	NUP133, NUP98, NUP160, SGOL2, CENPP, AHCTF1, CASC5, CENPE, CENPI, KIF2C, SIN3A, NDEL1, OIP5, SEH1L, NSL1, BUB1B, SEC13, CLASP2, NUP107, TPR, NUP43, BUB3, ZW10	728	124	12782	3.25667	0.000897	8.97e-05	0.0024269
GOTERM_BP_FAT	GO:0050657~nucleic acid transport	21	1.91257	1.72e-06	ENY2, NUP133, NUP98, NUP160, NUP88, CKAP5, G3BP2, NUP155, UPF3A, ATXN2, PHAX, HHEX, NUP214, SEH1L, DDX25, NUP54, NUP107, NUP35, TPR, NUP43, THOC3	843	97	13528	3.47419	0.00524561	0.000876	0.00309811
GOTERM_BP_FAT	GO:0051236~establishment of RNA localization	21	1.91257	1.72e-06	ENY2, NUP133, NUP98, NUP160, NUP88, CKAP5, G3BP2, NUP155, UPF3A, ATXN2, PHAX, HHEX, NUP214, SEH1L, DDX25, NUP54, NUP107, NUP35, TPR, NUP43, THOC3	843	97	13528	3.47419	0.00524561	0.000876	0.00309811
GOTERM_BP_FAT	GO:0050658~RNA transport	21	1.91257	1.72e-06	ENY2, NUP133, NUP98, NUP160, NUP88, CKAP5, G3BP2, NUP155, UPF3A, ATXN2, PHAX, HHEX, NUP214, SEH1L, DDX25, NUP54, NUP107, NUP35, TPR, NUP43, THOC3	843	97	13528	3.47419	0.00524561	0.000876	0.00309811
GOTERM_BP_FAT	GO:0022402~cell cycle process	65	5.91985	2.08e-06	KIF23, KIFC1, RPRM, MAEL, PKMYT1, OSGIN2, RHOU, KIF2C, CUL5, SEH1L, OIP5, MTBP, PSMD3, PSMD5, USP16, CCNA2, ZW10, SGOL2, ANAPC4, PIM1, TPX2, TBRG4, ESPL1, PPP1CB, PPM1D, PSMA6, NSL1, ERN1, BUB1B, MDM2, HAUS8, NUP43, PPP1R15A, ACVR1, PPP5C, HAUS4, ING4, PPP2R3B, CEP120, STK11, CETN3, TIPIN, POLA1, ANAPC10, SESN1, MLF1, NCAPH, NIPBL, NCAPG, CLASP2, BUB3, TRIP13, MSH6, CKAP5, MSH5, SUN2, TPD52L1, CE…	843	565	13528	1.84617	0.00636044	0.000911	0.00375863
GOTERM_MF_FAT	GO:0005524~ATP binding	133	12.1129	2.29e-06	FASTKD3, STK33, KIFC1, RP2, PASK, PKMYT1, CCT2, TPK1, CSNK2A2, MAP3K4, DDX25, AAK1, DHX36, DDX10, EIF2B2, ROS1, PMS1, PAN3, SUCLG2, HKDC1, MYH2, MTPAP, PIM1, OLA1, TBRG4, PIM3, MYH8, FBXO18, ATP9A, RIPK4, EIF2AK4, DNAH11, CHKA, KIF4A, ACTR3B, STK11, TDRD9, MYO9B, RIOK1, VRK1, SUPV3L1, DHX57, DDX42, RARS2, PIF1, TAOK3, ATP11B, ATAD2, ATP11A, ATAD5, WRN, AARSD1, CPS1, UBE2L3, ABCG4, ATP13A5, EPHA2,…	790	1477	12983	1.47985	0.00218972	0.000548	0.00359222
GOTERM_BP_FAT	GO:0007049~cell cycle	82	7.46812	2.45e-06	KIF23, KIFC1, MAEL, RPRM, PKMYT1, OSGIN2, RHOU, RCBTB1, KIF2C, CDC45, CUL5, CASP8AP2, SEH1L, OIP5, FANCI, MTBP, PSMD3, PSMD5, USP16, CCNA2, ZW10, SGOL2, RINT1, ANAPC4, PIM1, TPX2, TBRG4, ESPL1, BANP, CDC5L, MCM2, PPP1CB, HHEX, PPM1D, UHRF1, PSMA6, NSL1, ERN1, BUB1B, MDM2, G0S2, HAUS8, PPP1R15A, NUP43, PPP5C, ACVR1, HAUS4, ING4, PPP2R3B, CEP120, RABGAP1, STK11, CETN3, POLA1, TIPIN, ANAPC10, SESN1,…	843	776	13528	1.69574	0.00747657	0.000938	0.00442066
GOTERM_BP_FAT	GO:0006281~DNA repair	40	3.64299	2.56e-06	XRCC4, APLF, POLA1, PRKDC, INTS3, TTC5, XRCC1, TYMS, FANCM, ERCC6, POLE2, FANCI, NSMCE2, RNF168, POLG2, ERCC4, APEX1, PMS1, TRIP13, MSH6, REV1, BRCC3, MSH5, EME1, NEIL1, GTF2H3, APTX, WRN, BRCA1, EEPD1, XRCC6BP1, ATRX, POLD3, MNAT1, UHRF1, EYA1, RPAIN, FBXO18, PCNA, PARP2	843	284	13528	2.2602	0.00779811	0.000869	0.00461152
GOTERM_MF_FAT	GO:0032559~adenyl ribonucleotide binding	134	12.204	2.85e-06	FASTKD3, STK33, KIFC1, RP2, PASK, PKMYT1, CCT2, TPK1, CSNK2A2, MAP3K4, DDX25, AAK1, DHX36, DDX10, EIF2B2, ROS1, PMS1, PAN3, SUCLG2, HKDC1, MYH2, MTPAP, PIM1, OLA1, TBRG4, PIM3, MYH8, FBXO18, ATP9A, RIPK4, EIF2AK4, DNAH11, ME1, CHKA, KIF4A, ACTR3B, STK11, TDRD9, MYO9B, RIOK1, VRK1, SUPV3L1, DHX57, DDX42, RARS2, PIF1, TAOK3, ATP11B, ATAD2, ATP11A, ATAD5, WRN, AARSD1, CPS1, UBE2L3, ABCG4, ATP13A5, E…	790	1497	12983	1.47106	0.00273307	0.000547	0.00448479
GOTERM_BP_FAT	GO:0006259~DNA metabolic process	59	5.37341	4.33e-06	XRCC4, APLF, MAEL, INTS3, XRCC1, MCM10, FANCM, CDC45, FANCI, NSMCE2, POLG2, PMS1, REV1, BRCC3, SSBP1, NEIL1, GTF2H3, APTX, MCM2, EEPD1, XRCC6BP1, MCM5, EYA1, UHRF1, RPAIN, KRBA2, FBXO18, XRN2, ING4, NUP98, TIPIN, POLA1, PRKDC, TTC5, POT1, TYMS, ERCC6, POLE2, TRDMT1, RNF168, APEX1, ERCC4, DNAJA3, TRIP13, MSH6, NASP, GINS3, MSH5, EME1, WRN, BRCA1, NAE1, POLD3, ATRX, MNAT1, PCNA, DNMT1, APAF1, PARP2	843	506	13528	1.87115	0.0131732	0.00132519	0.00781118
GOTERM_BP_FAT	GO:0015931~nucleobase, nucleoside, nucleotide and nucleic acid transport	22	2.00364	5.49e-06	ENY2, NUP133, NUP98, NUP160, NUP88, CKAP5, G3BP2, NUP155, UPF3A, ATXN2, PHAX, HHEX, NUP214, SEH1L, DDX25, SLC25A19, NUP54, NUP107, NUP35, TPR, NUP43, THOC3	843	113	13528	3.12428	0.0166758	0.00152759	0.0099055
GOTERM_MF_FAT	GO:0030554~adenyl nucleotide binding	138	12.5683	6.27e-06	FASTKD3, STK33, KIFC1, RP2, PASK, PKMYT1, CCT2, TPK1, CSNK2A2, MAP3K4, DDX25, AAK1, DHX36, DDX10, EIF2B2, ROS1, PMS1, PAN3, SUCLG2, HKDC1, MYH2, MTPAP, PIM1, TBRG4, OLA1, PIM3, MYH8, FBXO18, ATP9A, RIPK4, EIF2AK4, DNAH11, ME1, CHKA, KIF4A, ACTR3B, STK11, TDRD9, MYO9B, RIOK1, VRK1, IVD, SUPV3L1, DHX57, DDX42, RARS2, PIF1, TAOK3, ATP11B, ATAD2, ATP11A, ATAD5, WRN, AARSD1, CPS1, UBE2L3, ABCG4, ATP13…	790	1577	12983	1.43812	0.00599824	0.00100222	0.0098586
GOTERM_CC_FAT	GO:0005694~chromosome	51	4.64481	7.34e-06	XRCC4, MAEL, KIF2C, SIN3A, FANCI, OIP5, SEH1L, POLG2, TPR, ZW10, NUP133, TADA2A, SGOL2, APTX, MCM2, PURB, NDEL1, NSL1, BUB1B, NUP107, NUP43, ADD3, NUP98, HMGB3, NUP160, TIPIN, POLA1, AHCTF1, POT1, TAL1, NCAPH, A1CF, NCAPG, RNF168, CLASP2, ERCC4, BUB3, MSH6, MSH5, PIF1, CENPP, SUN2, CASC5, CENPE, CENPI, BRCA1, ATRX, POLD3, PCNA, SEC13, HDAC8	728	460	12782	1.94661	0.00394143	0.000359	0.010679
GOTERM_MF_FAT	GO:0001882~nucleoside binding	140	12.7505	8.04e-06	FASTKD3, STK33, KIFC1, RP2, PASK, PKMYT1, CCT2, TPK1, CSNK2A2, MAP3K4, DDX25, AAK1, DHX36, DDX10, EIF2B2, ROS1, PMS1, PAN3, SUCLG2, HKDC1, MYH2, MTPAP, PIM1, TBRG4, OLA1, PIM3, MYH8, FBXO18, ATP9A, RIPK4, EIF2AK4, DNAH11, ME1, CHKA, KIF4A, ACTR3B, STK11, TDRD9, MYO9B, RIOK1, VRK1, KRAS, IVD, SUPV3L1, DHX57, DDX42, RARS2, PIF1, TAOK3, ATP11B, ATAD2, ATP11A, ATAD5, WRN, AARSD1, CPS1, UBE2L3, ABCG4,…	790	1612	12983	1.42729	0.00768407	0.00110136	0.0126399
GOTERM_MF_FAT	GO:0001883~purine nucleoside binding	139	12.6594	9.05e-06	FASTKD3, STK33, KIFC1, RP2, PASK, PKMYT1, CCT2, TPK1, CSNK2A2, MAP3K4, DDX25, AAK1, DHX36, DDX10, EIF2B2, ROS1, PMS1, PAN3, SUCLG2, HKDC1, MYH2, MTPAP, PIM1, TBRG4, OLA1, PIM3, MYH8, FBXO18, ATP9A, RIPK4, EIF2AK4, DNAH11, ME1, CHKA, KIF4A, ACTR3B, STK11, TDRD9, MYO9B, RIOK1, VRK1, KRAS, IVD, SUPV3L1, DHX57, DDX42, RARS2, PIF1, TAOK3, ATP11B, ATAD2, ATP11A, ATAD5, WRN, AARSD1, CPS1, UBE2L3, ABCG4,…	790	1601	12983	1.42683	0.0086424	0.00108441	0.0142231
GOTERM_CC_FAT	GO:0044451~nucleoplasm part	58	5.28233	9.62e-06	ENY2, TAF1A, CRNKL1, TIMM50, MED23, INTS3, MED20, INTS9, SIN3A, BARX2, GTF2A1, OIP5, INTS7, GTF2A2, FOXF2, ELP4, ELP2, TADA2A, GTF2H3, MED14, TLE1, CDC5L, ECSIT, MBD1, PPARGC1A, PPP1CB, SMN1, MED6, CD3EAP, MED4, RPAIN, MED16, SIX1, PIAS1, POLR2H, ING4, CREM, PRKDC, TAL1, ERCC6, LEO1, HOXA9, ACTL6A, MAML3, PRPF40A, DDX42, BRD1, TAF4, TAF5, SMAD5, TEAD1, INTS12, CTR9, MNAT1, PHAX, PPIH, PAXIP1, HDA…	728	555	12782	1.83486	0.00516059	0.000431	0.0139905
GOTERM_CC_FAT	GO:0005815~microtubule organizing center	33	3.00546	1.76e-05	HAUS4, KIFC1, PPP4R2, BBS5, RABGAP1, CEP120, CEP76, CEP78, CETN3, TTLL5, AKAP11, RAB3IP, PCGF5, HOOK2, CDC45, TUBGCP5, CEP290, CLASP2, APEX1, CKAP5, FLOT1, ALMS1, ESPL1, WRN, BRCA1, CSPP1, BBS2, NEDD1, NDEL1, IFT57, BUB1B, HAUS8, CALM1	728	253	12782	2.29013	0.00945038	0.00073	0.0256741
GOTERM_BP_FAT	GO:0051028~mRNA transport	18	1.63934	2.14e-05	ENY2, NUP133, NUP98, NUP160, NUP88, G3BP2, NUP155, UPF3A, HHEX, NUP214, SEH1L, DDX25, NUP54, NUP107, NUP35, TPR, NUP43, THOC3	843	87	13528	3.32016	0.0635906	0.00546024	0.0386958
GOTERM_BP_FAT	GO:0019941~modification-dependent protein catabolic process	62	5.64663	2.61e-05	DZIP3, UBE2G1, BAP1, SAE1, USP53, CUL5, USP54, ATG7, WWP1, FBXO25, MTBP, PSMD3, NSMCE2, PSMD5, RNF149, USP16, FBXL17, PAN2, BRCC3, SOCS1, ANAPC4, UBE2F, UBE2H, UHRF1, PSMA6, FBXL8, FBXO18, UBE2M, BUB1B, MDM2, ASB3, CAND1, AMFR, PIAS1, USP25, UBE2T, SYVN1, NEDD8, ANAPC10, FEM1B, ARIH1, ARIH2, USP37, RNF168, USP33, FBXO9, TRIP12, MYSM1, BUB3, USP31, SPOP, CBL, UBE2L3, CDC26, BRCA1, NAE1, URM1, PSMC…	843	574	13528	1.73335	0.0769758	0.00614258	0.0471732
GOTERM_BP_FAT	GO:0043632~modification-dependent macromolecule catabolic process	62	5.64663	2.61e-05	DZIP3, UBE2G1, BAP1, SAE1, USP53, CUL5, USP54, ATG7, WWP1, FBXO25, MTBP, PSMD3, NSMCE2, PSMD5, RNF149, USP16, FBXL17, PAN2, BRCC3, SOCS1, ANAPC4, UBE2F, UBE2H, UHRF1, PSMA6, FBXL8, FBXO18, UBE2M, BUB1B, MDM2, ASB3, CAND1, AMFR, PIAS1, USP25, UBE2T, SYVN1, NEDD8, ANAPC10, FEM1B, ARIH1, ARIH2, USP37, RNF168, USP33, FBXO9, TRIP12, MYSM1, BUB3, USP31, SPOP, CBL, UBE2L3, CDC26, BRCA1, NAE1, URM1, PSMC…	843	574	13528	1.73335	0.0769758	0.00614258	0.0471732
GOTERM_CC_FAT	GO:0005643~nuclear pore	16	1.45719	3.25e-05	NUP133, NUP98, NUP160, NUP88, SNUPN, AHCTF1, NUP155, NUP214, SEH1L, IPO4, SEC13, NUP54, NUP107, NUP35, TPR, NUP43	728	79	12782	3.55599	0.0173376	0.00124848	0.0472845
GOTERM_CC_FAT	GO:0000793~condensed chromosome	21	1.91257	3.86e-05	XRCC4, NUP133, SGOL2, MSH5, SUN2, AHCTF1, CASC5, CENPE, BRCA1, KIF2C, NCAPH, NDEL1, NCAPG, SEH1L, NSL1, BUB1B, CLASP2, NUP107, NUP43, ADD3, ZW10	728	129	12782	2.85823	0.0205761	0.00138509	0.0562068
GOTERM_BP_FAT	GO:0000280~nuclear division	31	2.82332	4.13e-05	HAUS4, KIF23, KIFC1, CETN3, TIPIN, PKMYT1, ANAPC10, KIF2C, NCAPH, NIPBL, SEH1L, NCAPG, OIP5, CLASP2, USP16, CCNA2, BUB3, ZW10, CKAP5, ANAPC4, TPX2, ESPL1, CENPE, CDC26, NEDD1, CCNB2, NSL1, BUB1B, HAUS8, NUP43, PPP5C	843	220	13528	2.26123	0.118818	0.00899438	0.0744842
GOTERM_BP_FAT	GO:0007067~mitosis	31	2.82332	4.13e-05	HAUS4, KIF23, KIFC1, CETN3, TIPIN, PKMYT1, ANAPC10, KIF2C, NCAPH, NIPBL, SEH1L, NCAPG, OIP5, CLASP2, USP16, CCNA2, BUB3, ZW10, CKAP5, ANAPC4, TPX2, ESPL1, CENPE, CDC26, NEDD1, CCNB2, NSL1, BUB1B, HAUS8, NUP43, PPP5C	843	220	13528	2.26123	0.118818	0.00899438	0.0744842
GOTERM_CC_FAT	GO:0016591~DNA-directed RNA polymerase II, holoenzyme	16	1.45719	4.42e-05	POLR2H, ELP4, TAF4, ELP2, TAF5, GTF2H3, INTS12, INTS3, PPARGC1A, CTR9, INTS9, MNAT1, GTF2A1, INTS7, GTF2A2, LEO1	728	81	12782	3.46819	0.0234803	0.00148392	0.0642323
GOTERM_BP_FAT	GO:0070647~protein modification by small protein conjugation or removal	25	2.27687	5.19e-05	ENY2, BRCC3, DZIP3, CBL, UBE2F, NEDD8, SAE1, UBE2H, UBE2L3, BRCA1, CTR9, NAE1, WWP1, UBE2M, FBXO25, MDM2, LEO1, CAND1, RNF168, AMFR, USP16, FBXO9, USP33, TRIP12, MYSM1	843	160	13528	2.50741	0.147028	0.0105459	0.0936346
GOTERM_BP_FAT	GO:0000087~M phase of mitotic cell cycle	31	2.82332	5.8e-05	HAUS4, KIF23, KIFC1, CETN3, TIPIN, PKMYT1, ANAPC10, KIF2C, NCAPH, NIPBL, SEH1L, NCAPG, OIP5, CLASP2, USP16, CCNA2, BUB3, ZW10, CKAP5, ANAPC4, TPX2, ESPL1, CENPE, CDC26, NEDD1, CCNB2, NSL1, BUB1B, HAUS8, NUP43, PPP5C	843	224	13528	2.22085	0.162933	0.0110542	0.104712
GOTERM_MF_FAT	GO:0051427~hormone receptor binding	17	1.54827	6.97e-05	STAT5B, PPARG, MED14, NR0B1, PPARGC1A, BRCA1, PTPN11, NCOA1, MED4, PSMC5, MED16, PHB2, KDM3A, PIAS1, JMJD1C, NSD1, TRIP12	790	88	12983	3.17478	0.0646293	0.0073961	0.109427
GOTERM_CC_FAT	GO:0000779~condensed chromosome, centromeric region	14	1.27505	7.27e-05	NUP133, SGOL2, AHCTF1, CASC5, CENPE, KIF2C, NDEL1, SEH1L, NSL1, BUB1B, CLASP2, NUP107, NUP43, ZW10	728	66	12782	3.72436	0.0383403	0.00229704	0.105664
GOTERM_BP_FAT	GO:0000279~M phase	40	3.64299	7.89e-05	HAUS4, KIF23, KIFC1, CEP120, CETN3, TIPIN, MAEL, OSGIN2, PKMYT1, ANAPC10, KIF2C, NCAPH, NIPBL, SEH1L, NCAPG, OIP5, CLASP2, USP16, CCNA2, BUB3, ZW10, TRIP13, MSH6, CKAP5, SGOL2, MSH5, ANAPC4, TPX2, SUN2, CENPE, ESPL1, CDC26, NEDD1, CCNB2, NSL1, BUB1B, ZNF318, HAUS8, NUP43, PPP5C	843	329	13528	1.95106	0.214699	0.0141164	0.14227
GOTERM_CC_FAT	GO:0044427~chromosomal part	42	3.82514	8.23e-05	NUP98, NUP160, POLA1, TIPIN, MAEL, AHCTF1, POT1, KIF2C, TAL1, NCAPH, SIN3A, A1CF, SEH1L, NCAPG, OIP5, CLASP2, TPR, ERCC4, BUB3, ZW10, NUP133, MSH6, SGOL2, PIF1, MSH5, CENPP, SUN2, CASC5, APTX, CENPE, MCM2, CENPI, PURB, ATRX, POLD3, NDEL1, NSL1, PCNA, BUB1B, SEC13, NUP107, NUP43	728	386	12782	1.91042	0.0433284	0.00245781	0.119712
GOTERM_CC_FAT	GO:0000777~condensed chromosome kinetochore	13	1.18397	8.3e-05	NUP133, AHCTF1, CASC5, CENPE, KIF2C, NDEL1, SEH1L, NSL1, BUB1B, CLASP2, NUP107, NUP43, ZW10	728	58	12782	3.93534	0.0436676	0.00234723	0.12067
GOTERM_BP_FAT	GO:0044265~cellular macromolecule catabolic process	72	6.55738	8.45e-05	DZIP3, UBE2G1, BAP1, SAE1, AUH, APOB, USP53, CUL5, USP54, ATG7, WWP1, FBXO25, MTBP, NSMCE2, PSMD3, PSMD5, RNF149, USP16, FBXL17, PAN2, PAN3, BRCC3, SOCS1, ANAPC4, GTF2H3, UBE2F, UBE2H, UHRF1, PSMA6, FBXL8, FBXO18, UBE2M, BUB1B, MDM2, ASB3, CAND1, AMFR, PIAS1, USP25, XRN2, UBE2T, SYVN1, ANAPC10, NEDD8, FEM1B, ARIH1, ARIH2, USP37, RNF168, USP33, FBXO9, ERCC4, TRIP12, MYSM1, BUB3, USP31, SPOP, CBL, …	843	725	13528	1.59368	0.228091	0.0142798	0.152387
GOTERM_BP_FAT	GO:0048285~organelle fission	31	2.82332	8.75e-05	HAUS4, KIF23, KIFC1, CETN3, TIPIN, PKMYT1, ANAPC10, KIF2C, NCAPH, NIPBL, SEH1L, NCAPG, OIP5, CLASP2, USP16, CCNA2, BUB3, ZW10, CKAP5, ANAPC4, TPX2, ESPL1, CENPE, CDC26, NEDD1, CCNB2, NSL1, BUB1B, HAUS8, NUP43, PPP5C	843	229	13528	2.17236	0.235224	0.0140152	0.157847
GOTERM_CC_FAT	GO:0005730~nucleolus	65	5.91985	9.11e-05	ZBTB33, TAF1A, UTP18, UTP15, CCT2, LSR, ESF1, SIN3A, GTF2A1, PGRMC1, SMARCD1, SRPK2, ELP2, EXOSC9, POLR1D, HKDC1, MYH2, TPX2, EXOSC3, APTX, CDC5L, GRHL1, PCGF1, CD3EAP, MED4, CA9, SIX1, NLE1, MDM2, XRN2, POLR2H, ME1, SYVN1, POLA1, VRK1, ERCC6, NOM1, EIF3L, NPM3, AATF, THAP2, RBM28, NKX2-2, BUB3, UTP23, TAF4, TBL3, CSTF2, TAF5, EME1, SNW1, WRN, STAT3, ZNF22, FBL, RPS7, PSMC5, ILF2, DDX50, UTP14A, …	728	698	12782	1.63503	0.0478174	0.00244692	0.132414
GOTERM_BP_FAT	GO:0034660~ncRNA metabolic process	31	2.82332	9.48e-05	NAF1, UTP18, UTP15, MAEL, INTS3, PUS7, INTS9, TRDMT1, TYW1, INTS7, THG1L, NPM3, MARS2, POLG2, TPR, UTP23, TBL3, EXOSC9, RARS2, LCMT2, EXOSC3, INTS12, AARSD1, DARS2, FBL, RPS7, TRNT1, URM1, TRMT12, UTP14A, EIF2AK4	843	230	13528	2.16292	0.252151	0.0144227	0.17101
GOTERM_BP_FAT	GO:0051603~proteolysis involved in cellular protein catabolic process	62	5.64663	9.53e-05	DZIP3, UBE2G1, BAP1, SAE1, USP53, CUL5, USP54, ATG7, WWP1, FBXO25, MTBP, PSMD3, NSMCE2, PSMD5, RNF149, USP16, FBXL17, PAN2, BRCC3, SOCS1, ANAPC4, UBE2F, UBE2H, UHRF1, PSMA6, FBXL8, FBXO18, UBE2M, BUB1B, MDM2, ASB3, CAND1, AMFR, PIAS1, USP25, UBE2T, SYVN1, NEDD8, ANAPC10, FEM1B, ARIH1, ARIH2, USP37, RNF168, USP33, FBXO9, TRIP12, MYSM1, BUB3, USP31, SPOP, CBL, UBE2L3, CDC26, BRCA1, NAE1, URM1, PSMC…	843	600	13528	1.65824	0.253353	0.0138162	0.171956
GOTERM_BP_FAT	GO:0044257~cellular protein catabolic process	62	5.64663	0.00011	DZIP3, UBE2G1, BAP1, SAE1, USP53, CUL5, USP54, ATG7, WWP1, FBXO25, MTBP, PSMD3, NSMCE2, PSMD5, RNF149, USP16, FBXL17, PAN2, BRCC3, SOCS1, ANAPC4, UBE2F, UBE2H, UHRF1, PSMA6, FBXL8, FBXO18, UBE2M, BUB1B, MDM2, ASB3, CAND1, AMFR, PIAS1, USP25, UBE2T, SYVN1, NEDD8, ANAPC10, FEM1B, ARIH1, ARIH2, USP37, RNF168, USP33, FBXO9, TRIP12, MYSM1, BUB3, USP31, SPOP, CBL, UBE2L3, CDC26, BRCA1, NAE1, URM1, PSMC…	843	603	13528	1.64999	0.285676	0.0151754	0.197977
GOTERM_BP_FAT	GO:0006396~RNA processing	57	5.19126	0.000153	NAF1, CRNKL1, UTP18, UTP15, SNRPD2, RBM6, INTS3, INTS9, INTS7, ZRSR2, SRPK2, EXOSC9, SNUPN, MTPAP, EXOSC3, CDC5L, PPARGC1A, SRPK1, BICD1, SMN1, RBPMS, TRMT12, ERN1, SNRPA, CPSF4, THOC3, XRN2, POLR2H, PPP4R2, PUS7, A1CF, TRDMT1, TYW1, PRKRA, THG1L, NPM3, RBM28, PRPF40A, SPOP, UTP23, TBL3, CSTF2, LCMT2, INTS12, SNW1, FBL, RPS7, TRNT1, PAPOLB, URM1, PHAX, PPIH, RNPC3, SNRNP27, CWC22, UTP14A, RBM17	843	547	13528	1.67222	0.373472	0.0201235	0.275047
GOTERM_MF_FAT	GO:0016251~general RNA polymerase II transcription factor activity	12	1.0929	0.000164	MED6, TAF4, MED4, TAF1A, GTF2A1, GTF2A2, GTF2H3, MED14, TCEA1, PPARGC1A, TRERF1, MED20	790	50	12983	3.9442	0.145229	0.0155697	0.256822
GOTERM_CC_FAT	GO:0005813~centrosome	28	2.55009	0.000178	HAUS4, KIFC1, PPP4R2, RABGAP1, CEP120, CEP76, CEP78, CETN3, AKAP11, RAB3IP, PCGF5, HOOK2, CDC45, TUBGCP5, CEP290, CLASP2, APEX1, CKAP5, FLOT1, ALMS1, ESPL1, WRN, CSPP1, NEDD1, NDEL1, BUB1B, HAUS8, CALM1	728	224	12782	2.19471	0.0914648	0.00455728	0.259056
GOTERM_MF_FAT	GO:0008134~transcription factor binding	53	4.82696	0.000186	ENY2, PPARG, MED23, SIN3A, GTF2A1, CASP8AP2, GTF2A2, SMARCD1, ABRA, USP16, BCL10, POU2AF1, TADA2A, PIM1, TLE1, MED14, MXD1, NR0B1, MBD1, TRERF1, PPARGC1A, PROX1, PURB, MED6, HHEX, NCOA1, MED4, MED16, JMJD1C, PIAS1, NSD1, ING4, CREM, PRKDC, TCF20, MYCBP, MAML3, SKIL, APEX1, DNAJA3, TRIP12, MYSM1, TRIP13, TAF4, MSH5, BRCA1, STAT3, ATF6, PSMC5, PRICKLE1, YAF2, DNMT1, HDAC8	790	513	12983	1.69788	0.16336	0.0160839	0.291859
GOTERM_MF_FAT	GO:0035257~nuclear hormone receptor binding	15	1.36612	0.000195	STAT5B, PPARG, MED14, NR0B1, PPARGC1A, BRCA1, NCOA1, MED4, MED16, PHB2, KDM3A, PIAS1, JMJD1C, NSD1, TRIP12	790	77	12983	3.20146	0.170649	0.0154718	0.306157
GOTERM_MF_FAT	GO:0003713~transcription coactivator activity	28	2.55009	0.000245	ENY2, ING4, CREM, MED23, TCF20, GTF2A1, GTF2A2, SMARCD1, ABRA, MYCBP, MAML3, USP16, APEX1, MYSM1, BCL10, POU2AF1, TAF4, MED14, PPARGC1A, TRERF1, BRCA1, ATF6, MED6, NCOA1, MED4, YAF2, MED16, PIAS1	790	214	12983	2.15027	0.20905	0.0178782	0.383577
GOTERM_BP_FAT	GO:0030163~protein catabolic process	62	5.64663	0.000258	DZIP3, UBE2G1, BAP1, SAE1, USP53, CUL5, USP54, ATG7, WWP1, FBXO25, MTBP, PSMD3, NSMCE2, PSMD5, RNF149, USP16, FBXL17, PAN2, BRCC3, SOCS1, ANAPC4, UBE2F, UBE2H, UHRF1, PSMA6, FBXL8, FBXO18, UBE2M, BUB1B, MDM2, ASB3, CAND1, AMFR, PIAS1, USP25, UBE2T, SYVN1, NEDD8, ANAPC10, FEM1B, ARIH1, ARIH2, USP37, RNF168, USP33, FBXO9, TRIP12, MYSM1, BUB3, USP31, SPOP, CBL, UBE2L3, CDC26, BRCA1, NAE1, URM1, PSMC…	843	622	13528	1.59959	0.5465	0.0324114	0.464728
GOTERM_BP_FAT	GO:0009057~macromolecule catabolic process	74	6.73953	0.000282	DZIP3, UBE2G1, BAP1, SAE1, AUH, APOB, USP53, CUL5, USP54, ATG7, WWP1, FBXO25, MTBP, NSMCE2, PSMD3, PSMD5, RNF149, USP16, FBXL17, PAN2, PAN3, BRCC3, SOCS1, ANAPC4, GTF2H3, UBE2F, UBE2H, UHRF1, PSMA6, FBXL8, FBXO18, UBE2M, BUB1B, MDM2, ASB3, CAND1, AMFR, PIAS1, USP25, XRN2, UBE2T, SYVN1, ANAPC10, NEDD8, FEM1B, ARIH1, ARIH2, USP37, RNF168, USP33, FBXO9, ERCC4, TRIP12, MYSM1, BUB3, USP31, SPOP, CBL, …	843	781	13528	1.5205	0.578113	0.0339317	0.507086
GOTERM_CC_FAT	GO:0046930~pore complex	16	1.45719	0.000285	NUP133, NUP98, NUP160, NUP88, SNUPN, AHCTF1, NUP155, NUP214, SEH1L, IPO4, SEC13, NUP54, NUP107, NUP35, TPR, NUP43	728	95	12782	2.95709	0.142358	0.00695608	0.414421
GOTERM_MF_FAT	GO:0005083~small GTPase regulator activity	33	3.00546	0.000287	RABGAP1, ASAP1, RABGAP1L, IQGAP2, MYO9B, ARFGEF2, RIMS1, RGL1, PLEKHG4, RASAL2, GARNL3, DOCK2, PLEKHG1, RASGRP3, TIAM2, TBC1D14, SOS1, TBC1D13, TBC1D5, TBC1D7, TBC1D30, RASA1, DNAJA3, ARHGEF3, ARHGEF7, DOCK9, ECT2, ARHGAP26, DNMBP, CDC42BPG, SYTL2, NRK, CDC42BPB	790	274	12983	1.9793	0.240401	0.0194487	0.449578
GOTERM_MF_FAT	GO:0003712~transcription cofactor activity	40	3.64299	0.000373	ENY2, ING4, CREM, MED23, TCF20, SIN3A, CASP8AP2, GTF2A1, SMARCD1, GTF2A2, ABRA, MYCBP, MAML3, SKIL, USP16, APEX1, MYSM1, TRIP13, BCL10, POU2AF1, TAF4, TADA2A, MED14, TLE1, NR0B1, MXD1, PROX1, MBD1, TRERF1, PPARGC1A, BRCA1, MED6, ATF6, MED4, NCOA1, PSMC5, YAF2, MED16, PIAS1, NSD1	790	363	12983	1.81093	0.300713	0.0235642	0.584449
GOTERM_BP_FAT	GO:0007059~chromosome segregation	15	1.36612	0.000431	KIFC1, SGOL2, CENPE, ESPL1, SRPK1, BRCA1, NCAPH, NDEL1, NIPBL, NCAPG, SEH1L, NSL1, NUP43, BUB3, ZW10	843	81	13528	2.97175	0.733323	0.0495647	0.775558
GOTERM_BP_FAT	GO:0000075~cell cycle checkpoint	16	1.45719	0.000462	BRCC3, RINT1, TIPIN, CENPE, INTS3, BRCA1, NAE1, PTPN11, CDC45, MAPK14, BUB1B, DGKZ, TPR, CCNA2, BUB3, ZW10	843	91	13528	2.82153	0.757658	0.0511424	0.831474
GOTERM_BP_FAT	GO:0051056~regulation of small GTPase mediated signal transduction	31	2.82332	0.000474	RABGAP1, ASAP1, RABGAP1L, IQGAP2, ARFGEF2, RGL1, PLEKHG4, RASAL2, GARNL3, KRAS, PLEKHG1, RASGRP3, TIAM2, TBC1D14, SOS1, TBC1D13, TBC1D5, RAPGEF6, ABRA, TBC1D7, RAP1GAP2, TBC1D30, RASA1, ARHGEF3, ARHGEF7, ECT2, DNMBP, NRAS, NDEL1, SIPA1L1, DGKZ	843	252	13528	1.97409	0.766312	0.0505955	0.852713
GOTERM_BP_FAT	GO:0032446~protein modification by small protein conjugation	20	1.82149	0.000518	DZIP3, CBL, UBE2F, NEDD8, SAE1, UBE2H, UBE2L3, BRCA1, CTR9, NAE1, WWP1, UBE2M, FBXO25, MDM2, LEO1, CAND1, RNF168, AMFR, FBXO9, TRIP12	843	132	13528	2.43143	0.795417	0.0532465	0.930367
GOTERM_CC_FAT	GO:0000151~ubiquitin ligase complex	15	1.36612	0.000527	BRCC3, ANAPC4, ANAPC10, CDC26, UBE2L3, BRCA1, ARIH1, CUL5, WWP1, FBXO25, BUB1B, CAND1, RNF168, FBXO9, USP33	728	90	12782	2.92628	0.246846	0.0122498	0.763674
GOTERM_BP_FAT	GO:0006261~DNA-dependent DNA replication	12	1.0929	0.000781	POLD3, CDC45, REV1, RPAIN, POLE2, POLA1, TIPIN, WRN, MCM2, POLG2, DNAJA3, MCM5	843	58	13528	3.32016	0.908844	0.0767356	1.40102
GOTERM_BP_FAT	GO:0006511~ubiquitin-dependent protein catabolic process	29	2.64117	0.0011266	SYVN1, UBE2G1, BAP1, ANAPC10, NEDD8, ARIH1, USP53, CUL5, ARIH2, USP54, USP37, PSMD3, PSMD5, USP16, USP33, BUB3, USP31, PAN2, ANAPC4, UBE2H, CDC26, UBE2L3, PSMC5, PSMA6, BUB1B, MDM2, AMFR, USP43, USP25	843	242	13528	1.92304	0.968376	0.105432	2.014
GOTERM_MF_FAT	GO:0005099~Ras GTPase activator activity	15	1.36612	0.00112813	RABGAP1, IQGAP2, RABGAP1L, MYO9B, ARHGAP26, RASAL2, DOCK2, RASGRP3, SOS1, TBC1D14, TBC1D13, TBC1D5, TBC1D7, TBC1D30, RASA1	790	91	12983	2.70893	0.661247	0.0654174	1.75825
GOTERM_BP_FAT	GO:0042770~DNA damage response, signal transduction	14	1.27505	0.00124295	ING4, MSH6, BRCC3, RINT1, TIPIN, TP63, BRCA1, NAE1, PTPN11, ERCC6, UACA, MAPK14, DGKZ, CCNA2	843	80	13528	2.8083	0.977869	0.112269	2.21979
GOTERM_MF_FAT	GO:0000287~magnesium ion binding	45	4.09836	0.00131354	HACL1, CDIPT, STK11, SNCA, RHOU, ADPRHL2, CEPT1, MAP3K4, NUDT9, PRKAA1, PRKAA2, B4GALT6, ERCC4, ACSL3, APEX1, SIK3, SRPK2, MSH6, TESC, REV1, NUDT3, PIF1, EME1, ATP11B, ATP11A, NUDT10, ATP13A5, SRPK1, PRPSAP2, RPS6KA5, TRNT1, ITPA, EYA1, CDC42BPG, PPM1D, PGM5, ATP9A, SLC41A2, ERN1, MAP3K13, FPGT, RDH14, ATP7B, ACVR1, CDC42BPB	790	452	12983	1.63615	0.71649	0.0714653	2.04444
GOTERM_MF_FAT	GO:0005487~nucleocytoplasmic transporter activity	5	0.455373	0.00133301	UPF3A, NUP133, NUP160, NUP54, NUP107	790	9	12983	9.1301	0.721744	0.0686009	2.07446
GOTERM_BP_FAT	GO:0000070~mitotic sister chromatid segregation	9	0.819672	0.00138371	KIFC1, NCAPH, NIPBL, SEH1L, NCAPG, CENPE, ESPL1, BUB3, ZW10	843	36	13528	4.01186	0.98563	0.120643	2.46822
GOTERM_CC_FAT	GO:0005829~cytosol	102	9.28962	0.00138972	XRCC4, CEP76, CEP78, STAT5B, SNCA, SNRPD2, CCT2, EIF3CL, CUL5, MYD88, TIAM2, PACSIN2, CEP290, PDRG1, BCL10, ANAPC4, NRD1, PPARGC1A, EIF2S2, TRAPPC3, SPTB, PPP5C, ME1, ANAPC10, ARFGEF2, CDC37, EIF3D, DOCK2, RPL4, DNAJA3, EEF1A1, MOCS2, CKAP5, SMAD5, ALMS1, ARFIP1, CDC26, RPS7, PTPN11, URM1, NEDD1, UACA, PRICKLE1, PLCG1, RAP1A, APLF, PPARG, PPIP5K2, PEX5, RAB3IP, CASP6, AP1S2, PEX1, MAPKAP1, PSMD3,…	728	1330	12782	1.34653	0.526778	0.0306937	2.00294
GOTERM_BP_FAT	GO:0006302~double-strand break repair	12	1.0929	0.00139025	XRCC4, EYA1, BRCC3, APLF, POLA1, PRKDC, APTX, RNF168, ERCC4, XRCC6BP1, BRCA1, TRIP13	843	62	13528	3.10596	0.985916	0.117832	2.47975
GOTERM_MF_FAT	GO:0016779~nucleotidyltransferase activity	18	1.63934	0.00145562	POLR2H, REV1, POLR1D, CMAS, POLA1, MTPAP, CRCP, MED20, POLR3E, TRNT1, CD3EAP, POLD3, PAPOLB, POLE2, THG1L, POLG2, FPGT, CTDP1	790	125	12983	2.36652	0.752651	0.070886	2.26322
GOTERM_BP_FAT	GO:0051726~regulation of cell cycle	36	3.27869	0.00147831	EDN3, CEP76, STAT5B, TIPIN, RPRM, PKMYT1, AFAP1L2, ANAPC10, INTS3, CDC37, CSNK2A2, CDC45, MTBP, AATF, TPR, CCNA2, BUB3, PGGT1B, HSPA8, ZW10, BRCC3, RINT1, PIM1, CENPE, ESPL1, PIM3, PROX1, PPP1CB, BRCA1, NAE1, PTPN11, MNAT1, MAPK14, BUB1B, MDM2, DGKZ	843	331	13528	1.74534	0.98925	0.121475	2.63484
GOTERM_BP_FAT	GO:0051301~cell division	33	3.00546	0.00151907	HAUS4, KIF23, KIFC1, CETN3, TIPIN, AHCTF1, ANAPC10, NCAPH, SEH1L, NCAPG, OIP5, AATF, CLASP2, USP16, CCNA2, RASA1, ZW10, CKAP5, SGOL2, ANAPC4, ESPL1, CENPE, CDC26, PPP1CB, MCM5, HOXB4, NEDD1, CCNB2, RAB35, NSL1, BUB1B, HAUS8, NUP43	843	295	13528	1.79514	0.990514	0.121367	2.70657
GOTERM_MF_FAT	GO:0030695~GTPase regulator activity	41	3.73406	0.00155903	RABGAP1, RALGPS1, ARHGAP18, ASAP1, RABGAP1L, IQGAP2, MYO9B, ARHGAP17, ARFGEF2, RIMS1, RGL1, RAB3IP, PLEKHG4, RASAL2, GARNL3, DOCK2, PLEKHG1, TIAM2, RASGRP3, TBC1D14, SOS1, TBC1D13, RAPGEF6, TBC1D5, TBC1D7, TBC1D30, EIF2B2, RAP1GAP2, RASA1, DNAJA3, ARHGEF3, ARHGEF7, DOCK9, ECT2, ARHGAP26, DNMBP, CDC42BPG, SIPA1L1, SYTL2, NRK, CDC42BPB	790	404	12983	1.66782	0.776038	0.0720839	2.42218
GOTERM_BP_FAT	GO:0000819~sister chromatid segregation	9	0.819672	0.00167068	KIFC1, NCAPH, NIPBL, SEH1L, NCAPG, CENPE, ESPL1, BUB3, ZW10	843	37	13528	3.90343	0.994043	0.129307	2.97286
GOTERM_MF_FAT	GO:0035258~steroid hormone receptor binding	9	0.819672	0.00171987	NCOA1, PHB2, STAT5B, KDM3A, PIAS1, NR0B1, NSD1, PPARGC1A, BRCA1	790	38	12983	3.89231	0.808098	0.0755979	2.6689
GOTERM_CC_FAT	GO:0031967~organelle envelope	54	4.91803	0.00185047	ABCF2, CPT2, TIMM50, ANKLE2, ACN9, EFHD1, IMMP2L, SEH1L, MCCC1, SLC25A22, TPR, NUP35, NUP133, CRLS1, FECH, NUP88, SNUPN, NAV3, MCART1, TMEM38B, SLC25A30, NDEL1, BNIP1, IPO4, ERN1, NUP107, NUP43, NUP98, LMNB1, NUP160, NDUFB9, POLA1, AHCTF1, NUP214, ETFDH, NUP54, MTMR6, ACSL3, ATP11B, SUN2, NUP155, CPS1, ATF6, UACA, SYNE2, PRICKLE1, UCP3, FYN, PHB2, RHOT1, PCNA, SLC25A19, SEC13, UBXN4	728	620	12782	1.52922	0.630821	0.039075	2.6587
GOTERM_CC_FAT	GO:0015630~microtubule cytoskeleton	49	4.46266	0.00190323	HAUS4, KIF23, DNAH11, KIFC1, BBS5, PPP4R2, KIF4A, RABGAP1, CEP120, CEP76, THAP6, DYNC2LI1, CEP78, CETN3, TTLL5, AKAP11, RAB3IP, KIF2C, HOOK2, PCGF5, CDC45, TUBGCP5, CAMSAP1, CEP290, CLASP2, APEX1, ZW10, JAKMIP1, DYNC1I1, CKAP5, FLOT1, TPX2, ALMS1, CENPE, ESPL1, WRN, BRCA1, CSPP1, BBS2, NEDD1, NDEL1, CCNB2, SPAG6, MAPK14, IFT57, BUB1B, HAUS8, ACAD11, CALM1	728	549	12782	1.56708	0.641172	0.0386528	2.73352
GOTERM_BP_FAT	GO:0045184~establishment of protein localization	69	6.28415	0.00193049	CLTA, RAB9A, RAB9B, SLC15A1, PPARG, PEX5, TIMM50, RAB3IP, HOOK2, IMMP2L, APOB, AP1S2, PEX1, SEH1L, ATG7, ABRA, CEP290, RAB25, RAB6B, VPS13B, NUP35, TPR, RAB27B, ZW10, JAKMIP1, NUP133, STX3, CD3G, NUP88, SNUPN, RINT1, RAB11FIP2, RPAIN, IPO4, NUP107, NUP43, SNX10, FRAS1, NUP98, RAB3C, NUP160, AKAP12, RIMS1, CDC37, SEC63, SFT2D1, NUP214, WDR19, EXOC3, SNX24, NUP54, NASP, CENPE, ARFIP1, NUP155, TRNT1…	843	769	13528	1.43989	0.997317	0.144277	3.4276
GOTERM_CC_FAT	GO:0031975~envelope	54	4.91803	0.00197974	ABCF2, CPT2, TIMM50, ANKLE2, ACN9, EFHD1, IMMP2L, SEH1L, MCCC1, SLC25A22, TPR, NUP35, NUP133, CRLS1, FECH, NUP88, SNUPN, NAV3, MCART1, TMEM38B, SLC25A30, NDEL1, BNIP1, IPO4, ERN1, NUP107, NUP43, NUP98, LMNB1, NUP160, NDUFB9, POLA1, AHCTF1, NUP214, ETFDH, NUP54, MTMR6, ACSL3, ATP11B, SUN2, NUP155, CPS1, ATF6, UACA, SYNE2, PRICKLE1, UCP3, FYN, PHB2, RHOT1, PCNA, SLC25A19, SEC13, UBXN4	728	622	12782	1.5243	0.65567	0.0387178	2.84195
GOTERM_MF_FAT	GO:0016563~transcription activator activity	41	3.73406	0.00204051	ENY2, ING4, CREM, PPARG, TP63, CDH1, MED23, TCF20, GTF2A1, SMARCD1, FOXF2, GTF2A2, CEP290, ABRA, HOXA9, MYCBP, MAML3, USP16, APEX1, MYSM1, BCL10, POU2AF1, TAF4, SMAD5, TEAD1, NR4A1, MED14, AFF1, TRERF1, PPARGC1A, BRCA1, STAT3, MED6, ATF6, MED4, NCOA1, YAF2, MED16, CAND1, PIAS1, KLF2	790	410	12983	1.64342	0.858979	0.0851895	3.15904
GOTERM_BP_FAT	GO:0006999~nuclear pore organization	4	0.364299	0.00218509	NUP133, NUP98, SEH1L, AHCTF1	843	5	13528	12.838	0.998772	0.157901	3.87127
GOTERM_BP_FAT	GO:0008104~protein localization	77	7.01275	0.00225204	CLTA, RAB9A, RAB9B, SLC15A1, PPARG, PEX5, TIMM50, RAB3IP, HOOK2, IMMP2L, APOB, AP1S2, PEX1, SEH1L, ATG7, ABRA, CEP290, RAB25, RAB6B, VPS13B, NUP35, TPR, RAB27B, ZW10, JAKMIP1, NUP133, STX3, CD3G, NUP88, SNUPN, SGOL2, RINT1, G3BP2, TMSB10, NR0B1, BBS2, RAB11FIP2, RPAIN, IPO4, NUP107, NUP43, SNX10, FRAS1, NUP98, RAB3C, NUP160, AKAP12, NEDD8, RIMS1, CDC37, SEC63, SFT2D1, NUP214, WDR19, DMD, EXOC3, S…	843	882	13528	1.40097	0.999	0.158611	3.98763
GOTERM_MF_FAT	GO:0060589~nucleoside-triphosphatase regulator activity	41	3.73406	0.00233278	RABGAP1, RALGPS1, ARHGAP18, ASAP1, RABGAP1L, IQGAP2, MYO9B, ARHGAP17, ARFGEF2, RIMS1, RGL1, RAB3IP, PLEKHG4, RASAL2, GARNL3, DOCK2, PLEKHG1, TIAM2, RASGRP3, TBC1D14, SOS1, TBC1D13, RAPGEF6, TBC1D5, TBC1D7, TBC1D30, EIF2B2, RAP1GAP2, RASA1, DNAJA3, ARHGEF3, ARHGEF7, DOCK9, ECT2, ARHGAP26, DNMBP, CDC42BPG, SIPA1L1, SYTL2, NRK, CDC42BPB	790	413	12983	1.63148	0.893515	0.0927894	3.60381
GOTERM_BP_FAT	GO:0015031~protein transport	68	6.19308	0.00241927	CLTA, RAB9A, RAB9B, SLC15A1, PPARG, PEX5, TIMM50, RAB3IP, HOOK2, IMMP2L, APOB, AP1S2, PEX1, SEH1L, ATG7, ABRA, CEP290, RAB25, RAB6B, VPS13B, NUP35, TPR, RAB27B, ZW10, JAKMIP1, NUP133, STX3, CD3G, NUP88, SNUPN, RINT1, RAB11FIP2, RPAIN, IPO4, NUP107, NUP43, SNX10, FRAS1, NUP98, RAB3C, NUP160, AKAP12, RIMS1, CDC37, SEC63, SFT2D1, NUP214, WDR19, EXOC3, NUP54, SNX24, NASP, ARFIP1, NUP155, TRNT1, PHAX,…	843	762	13528	1.43206	0.999402	0.165578	4.27767
GOTERM_MF_FAT	GO:0016881~acid-amino acid ligase activity	24	2.18579	0.00255351	SYVN1, DZIP3, UBE2G1, ANAPC4, CBL, PPCS, UBE2F, TTLL5, ANAPC10, UBE2H, UBE2L3, FEM1B, BRCA1, ARIH1, WWP1, UBE2M, FBXO25, MDM2, RNF168, PIAS1, AMFR, FBXO9, TRIP12, UBE2T	790	201	12983	1.96229	0.913875	0.0971191	3.93842
GOTERM_MF_FAT	GO:0019787~small conjugating protein ligase activity	21	1.91257	0.0026031	DZIP3, UBE2G1, ANAPC4, CBL, UBE2F, ANAPC10, UBE2H, FEM1B, UBE2L3, BRCA1, ARIH1, WWP1, UBE2M, FBXO25, MDM2, RNF168, PIAS1, AMFR, FBXO9, TRIP12, UBE2T	790	166	12983	2.07902	0.917885	0.0951492	4.01345
GOTERM_CC_FAT	GO:0000152~nuclear ubiquitin ligase complex	6	0.546448	0.00270351	BRCC3, ANAPC4, BUB1B, ANAPC10, CDC26, BRCA1	728	18	12782	5.85256	0.766939	0.0506866	3.86202
GOTERM_BP_FAT	GO:0007346~regulation of mitotic cell cycle	20	1.82149	0.00283054	EDN3, STAT5B, RPRM, PKMYT1, AFAP1L2, ESPL1, ANAPC10, CENPE, PIM3, PROX1, NAE1, MTBP, BUB1B, MDM2, DGKZ, AATF, TPR, CCNA2, BUB3, ZW10	843	152	13528	2.11151	0.999831	0.186808	4.98744
GOTERM_BP_FAT	GO:0034470~ncRNA processing	23	2.09472	0.00297581	UTP23, NAF1, TBL3, EXOSC9, UTP18, LCMT2, UTP15, EXOSC3, INTS12, INTS3, PUS7, FBL, RPS7, TRNT1, INTS9, URM1, TRDMT1, TYW1, INTS7, TRMT12, THG1L, NPM3, UTP14A	843	187	13528	1.97375	0.999892	0.191326	5.23695
GOTERM_BP_FAT	GO:0006367~transcription initiation from RNA polymerase II promoter	12	1.0929	0.00298671	POLR2H, MNAT1, TAF4, MED4, GTF2A1, TAF5, MED16, GTF2A2, GTF2H3, MED23, MED14, PPARGC1A	843	68	13528	2.8319	0.999895	0.188032	5.25564
GOTERM_MF_FAT	GO:0016879~ligase activity, forming carbon-nitrogen bonds	26	2.36794	0.00361637	SYVN1, DZIP3, UBE2G1, CBL, ANAPC4, PPCS, TTLL5, UBE2F, ANAPC10, UBE2H, UBE2L3, FEM1B, CPS1, BRCA1, MTHFD1, ARIH1, WWP1, UBE2M, FBXO25, MDM2, RNF168, AMFR, PIAS1, FBXO9, TRIP12, UBE2T	790	231	12983	1.84973	0.969019	0.125086	5.53452
GOTERM_BP_FAT	GO:0006260~DNA replication	23	2.09472	0.00361824	ING4, NUP98, REV1, SSBP1, NASP, GINS3, TIPIN, POLA1, WRN, MCM2, MCM10, POT1, BRCA1, MCM5, NAE1, POLD3, TYMS, CDC45, RPAIN, POLE2, PCNA, POLG2, DNAJA3	843	190	13528	1.94259	0.999985	0.21871	6.333
GOTERM_CC_FAT	GO:0005932~microtubule basal body	8	0.728597	0.00367169	BBS2, NEDD1, BBS5, IFT57, CETN3, TTLL5, ALMS1, RAB3IP	728	36	12782	3.90171	0.861793	0.0659651	5.21097
GOTERM_CC_FAT	GO:0044454~nuclear chromosome part	16	1.45719	0.00385119	MSH6, SGOL2, PIF1, MSH5, SUN2, MAEL, TIPIN, POLA1, MCM2, POT1, PURB, POLD3, ATRX, SIN3A, A1CF, ERCC4	728	122	12782	2.30265	0.874562	0.0668581	5.45913
GOTERM_BP_FAT	GO:0031570~DNA integrity checkpoint	10	0.910747	0.00440058	CDC45, BRCC3, MAPK14, RINT1, TIPIN, DGKZ, CCNA2, BRCA1, PTPN11, NAE1	843	52	13528	3.08605	0.999999	0.254547	7.65158
GOTERM_BP_FAT	GO:0051329~interphase of mitotic cell cycle	15	1.36612	0.00459336	PPP2R3B, ANAPC4, PIM1, POLA1, TBRG4, ANAPC10, TPD52L1, PPP1CB, RHOU, MNAT1, CUL5, PPM1D, MTBP, MDM2, ACVR1	843	103	13528	2.33701	0.999999	0.259284	7.97379
GOTERM_BP_FAT	GO:0007264~small GTPase mediated signal transduction	32	2.91439	0.00484388	RAB9A, RALGPS1, RAB3C, RAB9B, IQGAP2, MYO9B, RHOU, RGL1, ARL5A, DAB1, KRAS, RASGRP3, SOS1, RAPGEF6, RHOBTB1, RAB25, ERAS, RAB6B, RAB27B, DNAJA3, ARHGEF3, ARHGEF7, G3BP2, NRAS, CRKL, MAPK14, RAB35, RAB22A, YWHAQ, RHOT1, RAP1A, RASD1	843	305	13528	1.68367	1	0.266518	8.39094
GOTERM_MF_FAT	GO:0004221~ubiquitin thiolesterase activity	12	1.0929	0.00538918	PAN2, USP53, USP54, BRCC3, BAP1, USP37, USP16, USP25, USP43, USP33, MYSM1, USP31	790	75	12983	2.62947	0.994384	0.174638	8.14162
GOTERM_BP_FAT	GO:0007242~intracellular signaling cascade	101	9.19854	0.00547875	EDN3, RAB9A, RAB9B, GNA11, STAT5B, IQGAP2, TLR7, RGL1, DAB1, MAP3K4, TIAM2, RAPGEF6, RAB25, ERAS, RAB27B, CCNA2, BCL10, SOCS1, RINT1, MED14, PPARGC1A, SPAG9, SSTR1, MED16, ASB3, PIAS1, UNC13B, RALGPS1, TIPIN, MYO9B, AKAP11, ARFGEF2, KRAS, RHOBTB1, DNAJA3, DVL2, GPR155, TBL3, TAOK3, ALMS1, SHANK2, BRCA1, PTPN11, DNMBP, CDC42BPG, UACA, PLCG1, PCNA, RHOT1, RAP1A, CDC42BPB, ZBTB33, TOLLIP, TP63, PRDX…	843	1256	13528	1.29044	1	0.290739	9.44006
GOTERM_MF_FAT	GO:0008408~3'-5' exonuclease activity	7	0.637523	0.00588034	PAN2, EXOSC9, APLF, REXO2, EXOSC3, WRN, APEX1	790	28	12983	4.10854	0.996503	0.182902	8.85191
GOTERM_BP_FAT	GO:0051325~interphase	15	1.36612	0.00594409	PPP2R3B, ANAPC4, PIM1, POLA1, TBRG4, ANAPC10, TPD52L1, PPP1CB, RHOU, MNAT1, CUL5, PPM1D, MTBP, MDM2, ACVR1	843	106	13528	2.27087	1	0.30604	10.2018
GOTERM_BP_FAT	GO:0030521~androgen receptor signaling pathway	8	0.728597	0.00602065	NCOA1, MED4, MED16, KDM3A, MED14, PIAS1, PPARGC1A, BRCA1	843	36	13528	3.5661	1	0.304277	10.3266
GOTERM_BP_FAT	GO:0006399~tRNA metabolic process	16	1.45719	0.00642985	RARS2, LCMT2, DARS2, AARSD1, PUS7, FBL, TRNT1, URM1, TYW1, TRDMT1, TRMT12, THG1L, MARS2, POLG2, TPR, EIF2AK4	843	118	13528	2.17593	1	0.3162	10.9905
GOTERM_CC_FAT	GO:0012505~endomembrane system	62	5.64663	0.00689049	CLTA, RAB9A, ATL1, ANKLE2, RTN1, APOB, AP1S2, PIGF, SEH1L, AAK1, NUP35, RAB27B, TPR, JPH1, NUP133, PIGY, PIGX, NUP88, SNUPN, PIGW, NAV3, TMEM38B, NDEL1, CHST7, BNIP1, IPO4, ERN1, MDM2, AMFR, NUP107, NUP43, TRAPPC3, NUP98, LMNB1, FUT8, NUP160, POLA1, AHCTF1, ARFGEF2, NUP214, CEPT1, NUP54, MTMR6, ST6GAL1, B3GALT1, DOCK9, ATP11B, SUN2, ARFIP1, NUP155, FURIN, ATF6, ERP44, UACA, SYNE2, PRICKLE1, RAB35…	728	782	12782	1.39204	0.975764	0.113077	9.57003
GOTERM_BP_FAT	GO:0016567~protein ubiquitination	16	1.45719	0.00694727	DZIP3, WWP1, CBL, FBXO25, MDM2, LEO1, SAE1, RNF168, CAND1, AMFR, UBE2H, UBE2L3, FBXO9, BRCA1, TRIP12, CTR9	843	119	13528	2.15764	1	0.331709	11.8235
GOTERM_BP_FAT	GO:0045116~protein neddylation	4	0.364299	0.00695821	UBE2M, UBE2F, NEDD8, NAE1	843	7	13528	9.16997	1	0.327124	11.841
GOTERM_MF_FAT	GO:0016887~ATPase activity	33	3.00546	0.00713502	DNAH11, ABCF2, TDRD9, MYO9B, ATP6V1G1, FANCM, ERCC6, PEX1, DDX25, DHX36, DDX10, HSPA8, DDX42, DHX57, MSH6, PIF1, ATP11B, ATAD2, ATP11A, GTF2H3, WRN, ABCG4, ATP13A5, MNAT1, DDX55, PSMC5, FBXO18, ATP9A, DDX59, DDX50, ABCC4, ABCC8, ATP7B	790	334	12983	1.62374	0.998958	0.210846	10.6431
GOTERM_BP_FAT	GO:0051276~chromosome organization	45	4.09836	0.00742219	ENY2, ING4, KIFC1, MAEL, PRKDC, ARID2, POT1, RCBTB1, NCAPH, NIPBL, SEH1L, NCAPG, SMARCD1, LEO1, RNF168, KDM3A, ACTL6A, USP16, ERCC4, MYSM1, BUB3, ZW10, MSH6, BRD1, BRCC3, SETDB2, TADA2A, TAF5, SGOL2, NASP, MSH5, BANP, CENPE, ESPL1, WRN, MCM2, DAPK3, CTR9, RPS6KA5, EYA1, BCORL1, DNMT1, JMJD1C, NSD1, HDAC8	843	485	13528	1.48894	1	0.339677	12.5815
GOTERM_MF_FAT	GO:0004842~ubiquitin-protein ligase activity	18	1.63934	0.00790102	DZIP3, UBE2G1, ANAPC4, CBL, ANAPC10, UBE2H, FEM1B, UBE2L3, BRCA1, WWP1, UBE2M, FBXO25, MDM2, RNF168, AMFR, FBXO9, TRIP12, UBE2T	790	147	12983	2.01235	0.999503	0.223976	11.7204
GOTERM_BP_FAT	GO:0010565~regulation of cellular ketone metabolic process	10	0.910747	0.00816118	FGF19, CPT2, STK11, SNCA, PPARG, PRKAA1, PRKAA2, PROX1, PPARGC1A, BRCA1	843	57	13528	2.81534	1	0.361329	13.7488
GOTERM_BP_FAT	GO:0006470~protein amino acid dephosphorylation	17	1.54827	0.00844197	PTPRB, PTPN9, PPP2R3B, PTPN3, PTPN5, PTPN21, TIMM50, DUSP12, PPP1CB, PTPN11, MTMR2, MTMR3, PPM1D, EYA1, MTMR6, CTDP1, PPP5C	843	133	13528	2.05118	1	0.366008	14.1884
GOTERM_CC_FAT	GO:0005856~cytoskeleton	100	9.10747	0.00852965	KIFC1, CEP76, GNA11, SNCA, CEP78, DYNC2LI1, IQGAP2, PTPN21, HOOK2, ABRA, CEP290, CHRNA3, MYH2, ESPL1, TMSB10, CTNNA1, MYH8, BICD1, CCDC6, NDEL1, TRIM36, PGM5, SPAG6, FNBP1L, CGN, ADD3, SPTB, DNAH11, CGNL1, BBS5, KIF4A, LMNB1, ACTR3B, AKAP12, MYO9B, AKAP11, DOCK2, DMD, CLASP2, DNAJA3, PTPN3, TAF5, CKAP5, ALMS1, WRN, SHANK2, BRCA1, DNMBP, CSPP1, NEDD1, UACA, SYNE2, ACAD11, CDC42BPB, KIF23, FERMT3, …	728	1381	12782	1.27138	0.990035	0.134129	11.7174
GOTERM_BP_FAT	GO:0016570~histone modification	16	1.45719	0.0087022	ENY2, BRD1, ING4, BRCC3, TADA2A, CTR9, RPS6KA5, EYA1, LEO1, RNF168, KDM3A, ACTL6A, USP16, NSD1, HDAC8, MYSM1	843	122	13528	2.10458	1	0.369807	14.594
GOTERM_BP_FAT	GO:0000077~DNA damage checkpoint	9	0.819672	0.00893249	BRCC3, MAPK14, RINT1, TIPIN, DGKZ, CCNA2, BRCA1, PTPN11, NAE1	843	48	13528	3.0089	1	0.372473	14.9514
GOTERM_BP_FAT	GO:0033044~regulation of chromosome organization	7	0.637523	0.00936098	PIF1, SNCA, DNMT1, ESPL1, ERCC4, PPARGC1A, POT1	843	30	13528	3.7444	1	0.381393	15.6126
GOTERM_BP_FAT	GO:0019216~regulation of lipid metabolic process	15	1.36612	0.00959352	FGF19, CPT2, STK11, STAT5B, SNCA, PPARG, GAL, ABCG4, PPARGC1A, PROX1, LSR, BRCA1, APOB, PRKAA1, PRKAA2	843	112	13528	2.14921	1	0.383813	15.9695
GOTERM_BP_FAT	GO:0046907~intracellular transport	57	5.19126	0.00990719	ARSB, CLTA, CPT2, RAB9B, PEX5, RAB3IP, HOOK2, IMMP2L, AP1S2, PEX1, DDX25, ABRA, RAB6B, TPR, CLINT1, ZW10, DYNC1I1, NUP133, STX3, SNUPN, MYH2, SLC25A30, HHEX, NDEL1, RPAIN, IPO4, NUP107, THOC3, TRAPPC3, NUP98, KIF4A, NUP160, AKAP12, MYO9B, RIMS1, CDC37, SEC63, NUP214, WDR19, HMGXB4, NUP54, HSPA8, ARFIP1, NUP155, TRNT1, PHAX, PPIH, PRICKLE1, UCP3, RAB35, RHOT1, YWHAQ, PCNA, SEC13, SYTL2, GGA2, ATP7B	843	657	13528	1.39224	1	0.388627	16.4485
GOTERM_MF_FAT	GO:0003684~damaged DNA binding	9	0.819672	0.00994166	MSH6, REV1, NEIL1, TP63, APTX, GTF2H3, XRCC1, ERCC4, BRCA1	790	50	12983	2.95815	0.999931	0.265885	14.5312
GOTERM_BP_FAT	GO:0051254~positive regulation of RNA metabolic process	44	4.00729	0.0102137	ENY2, STAT5B, PPARG, PRKDC, TP63, AFAP1L2, ERCC6, BARX2, SMARCD1, FOXF2, GTF2A2, ABRA, AATF, TCEA1, MAML3, USP16, MYSM1, NKX2-2, BCL10, TESC, FOXA1, SMAD5, TEAD1, NR4A1, MED14, AFF1, PROX1, TRERF1, PPARGC1A, BRCA1, STAT3, MED6, ATF6, MNAT1, HHEX, NCOA1, PSMC5, ILF2, MAPK14, SIX1, CAND1, ZNF462, PIAS1, NSD1	843	481	13528	1.46796	1	0.393043	16.9141
GOTERM_MF_FAT	GO:0046914~transition metal ion binding	197	17.9417	0.0102851	CDIPT, DZIP3, GBGT1, SNCA, ZNF774, RNF219, ZNF248, ZNF395, ZRSR2, TADA2A, PIM1, NUDT10, ZUFSP, UHRF1, MTF2, EIF2S2, AMFR, PIAS1, UNC13B, ADAMTS4, ZNF613, ASAP1, DUSP12, MYO9B, RIMS1, ZNF618, ARIH1, ARIH2, TCF20, DMD, RCHY1, DHX57, ZBTB49, IKZF3, ZBTB40, SMYD4, CSRP2, ZBTB44, CDC42BPG, BCL6B, SYTL2, TRAFD1, TLL2, KLF2, CDC42BPB, ZNF292, ZBTB33, ZNF295, PPARG, TP63, HELZ, P4HA3, NSMCE2, ZFAT, USP16…	790	2785	12983	1.16249	0.999951	0.266427	14.996
GOTERM_CC_FAT	GO:0000228~nuclear chromosome	18	1.63934	0.01075	MSH6, SGOL2, PIF1, MSH5, SUN2, MAEL, TIPIN, POLA1, MCM2, POT1, PURB, POLD3, ATRX, SIN3A, A1CF, ERCC4, ADD3, HDAC8	728	162	12782	1.95085	0.997017	0.161555	14.5505
GOTERM_MF_FAT	GO:0004672~protein kinase activity	52	4.73588	0.0108197	FASTKD3, STK33, PASK, PKMYT1, CSNK2A2, MAP3K4, AAK1, CDK16, ROS1, SIK3, SRPK2, PAN3, PIM1, TBRG4, GTF2H3, PIM3, DAPK3, XRCC6BP1, SRPK1, CRKL, ERN1, BUB1B, NRK, KCNH8, RIPK4, MAP3K13, EIF2AK4, ACVR1, POLR2H, STK11, PRKDC, MKNK1, RIOK1, VRK1, PRKAA1, PRKAA2, YES1, AATK, FLT3, TAOK3, EPHA2, RPS6KA5, MNAT1, TEX14, CDC42BPG, PLK3, FYN, MAPK14, ARAF, MERTK, FPGT, CDC42BPB	790	606	12983	1.41019	0.999971	0.271043	15.7147
GOTERM_MF_FAT	GO:0004386~helicase activity	17	1.54827	0.0109035	PIF1, TDRD9, HELZ, WRN, ATRX, FANCM, ERCC6, DDX55, FBXO18, DDX25, DDX59, DDX50, DHX36, SUPV3L1, DDX10, DDX42, DHX57	790	140	12983	1.99558	0.999973	0.265989	15.8268
GOTERM_BP_FAT	GO:0016569~covalent chromatin modification	16	1.45719	0.0115698	ENY2, BRD1, ING4, BRCC3, TADA2A, CTR9, RPS6KA5, EYA1, LEO1, RNF168, KDM3A, ACTL6A, USP16, NSD1, HDAC8, MYSM1	843	126	13528	2.03777	1	0.42715	18.9449
GOTERM_BP_FAT	GO:0006986~response to unfolded protein	11	1.00182	0.0120935	ATF6, ERP44, MSH5, ATF6B, ERN1, AMFR, HERPUD2, PPP1R15A, UBXN4, HSPA8, EIF2AK4	843	71	13528	2.48622	1	0.436476	19.7166
GOTERM_MF_FAT	GO:0030145~manganese ion binding	18	1.63934	0.0123069	ME1, CDIPT, B3GALT1, STK11, GBGT1, PIM1, NUDT10, AGMAT, PPP1CB, CEPT1, PPM1D, NUDT9, FYN, REXO2, B4GALT6, GALNT13, ACVR1, PPP5C	790	154	12983	1.92088	0.999993	0.287733	17.6843
GOTERM_BP_FAT	GO:0045935~positive regulation of nucleobase, nucleoside, nucleotide and nucleic acid metabolic process	54	4.91803	0.0125939	ENY2, STAT5B, PPARG, TP63, BARX2, GTF2A2, SMARCD1, FOXF2, ABRA, USP16, CCNA2, BCL10, BRCC3, MED14, PROX1, TRERF1, PPARGC1A, MED6, HHEX, EYA1, NCOA1, SIX1, CAND1, PIAS1, NSD1, ACVR1, PRKDC, AFAP1L2, POT1, ERCC6, TCEA1, KDM3A, AATF, RNF168, MAML3, MYSM1, NKX2-2, MYF6, TESC, FOXA1, SMAD5, TEAD1, NR4A1, AFF1, BRCA1, STAT3, ATF6, MNAT1, PSMC5, ILF2, YAF2, MAPK14, ZNF462, KLF2	843	624	13528	1.38872	1	0.44477	20.4473
GOTERM_MF_FAT	GO:0008047~enzyme activator activity	32	2.91439	0.0128294	RABGAP1, ASAP1, RABGAP1L, IQGAP2, ARHGAP18, AFAP1L2, ARHGAP17, SAE1, MYO9B, RASAL2, PLAA, GARNL3, CTAGE5, DOCK2, CASP8AP2, RASGRP3, TIAM2, TBC1D14, SOS1, PRKRA, TBC1D13, TBC1D5, TBC1D7, RAP1GAP2, TBC1D30, RASA1, BCL10, TAB1, ARHGAP26, SIPA1L1, APAF1, MGST2	790	335	12983	1.56983	0.999996	0.291051	18.3659
GOTERM_MF_FAT	GO:0004674~protein serine/threonine kinase activity	39	3.55191	0.0128691	STK33, STK11, PASK, PRKDC, PKMYT1, MKNK1, RIOK1, CSNK2A2, VRK1, MAP3K4, AAK1, PRKAA1, PRKAA2, CDK16, SIK3, AATK, SRPK2, TAOK3, PIM1, GTF2H3, PIM3, DAPK3, SRPK1, XRCC6BP1, RPS6KA5, MNAT1, CDC42BPG, PLK3, MAPK14, ARAF, ERN1, BUB1B, NRK, RIPK4, FPGT, MAP3K13, EIF2AK4, ACVR1, CDC42BPB	790	430	12983	1.49054	0.999996	0.285175	18.4175
GOTERM_BP_FAT	GO:0006352~transcription initiation	12	1.0929	0.0135423	POLR2H, MNAT1, TAF4, MED4, GTF2A1, TAF5, MED16, GTF2A2, GTF2H3, MED23, MED14, PPARGC1A	843	83	13528	2.32011	1	0.463956	21.8153
GOTERM_MF_FAT	GO:0047485~protein N-terminus binding	11	1.00182	0.0136579	CSNK2A2, MNAT1, NCOA1, ERCC6, TDRD7, YWHAQ, PEX5, APTX, GTF2H3, ERCC4, CALM1	790	74	12983	2.44292	0.999998	0.293235	19.436
GOTERM_MF_FAT	GO:0008270~zinc ion binding	165	15.0273	0.0139691	DZIP3, ZNF451, SNCA, RBM6, MCM10, KDM1B, ZNF774, RNF219, ZNF248, RNF38, ZNF395, CPA1, RNF149, ZRSR2, OMA1, TADA2A, MTA3, NEIL1, ZNF814, NRD1, ZNF7, ZUFSP, TRERF1, TRIM37, UHRF1, RPAIN, TRIM36, CPE, ZNF197, MTF2, NBR1, EIF2S2, PIAS1, AMFR, UNC13B, XRN2, ADAMTS4, ZNF613, SYVN1, ASAP1, DUSP12, MYO9B, RIMS1, ZMYND8, ZNF618, NR2C1, ARIH1, TCF20, ARIH2, DMD, RNFT1, ANKIB1, RNF168, RCHY1, DNAJA3, UNKL, …	790	2311	12983	1.17336	0.999999	0.29243	19.8346
GOTERM_MF_FAT	GO:0004527~exonuclease activity	9	0.819672	0.0139975	PAN2, EXOSC9, APLF, REXO2, APTX, EXOSC3, WRN, APEX1, XRN2	790	53	12983	2.79071	0.999999	0.286776	19.8708
GOTERM_MF_FAT	GO:0003899~DNA-directed RNA polymerase activity	8	0.728597	0.0141342	CD3EAP, POLR2H, POLR1D, POLA1, CRCP, MED20, CTDP1, POLR3E	790	43	12983	3.05752	0.999999	0.283201	20.0452
GOTERM_MF_FAT	GO:0034062~RNA polymerase activity	8	0.728597	0.0141342	CD3EAP, POLR2H, POLR1D, POLA1, CRCP, MED20, CTDP1, POLR3E	790	43	12983	3.05752	0.999999	0.283201	20.0452
GOTERM_BP_FAT	GO:0045893~positive regulation of transcription, DNA-dependent	43	3.91621	0.0142471	ENY2, STAT5B, PPARG, PRKDC, TP63, AFAP1L2, BARX2, SMARCD1, FOXF2, GTF2A2, ABRA, AATF, TCEA1, MAML3, USP16, MYSM1, NKX2-2, BCL10, TESC, FOXA1, SMAD5, TEAD1, NR4A1, MED14, AFF1, PROX1, TRERF1, PPARGC1A, BRCA1, STAT3, MED6, ATF6, MNAT1, HHEX, NCOA1, PSMC5, ILF2, MAPK14, SIX1, CAND1, ZNF462, PIAS1, NSD1	843	477	13528	1.44663	1	0.476163	22.8174
GOTERM_BP_FAT	GO:0016071~mRNA metabolic process	35	3.18761	0.0145869	POLR2H, PPP4R2, CRNKL1, SNRPD2, AUH, A1CF, RBM28, SPOP, PRPF40A, PAN2, SRPK2, PAN3, CSTF2, SNUPN, MTPAP, ELAVL1, SNW1, CDC5L, PPARGC1A, SMN1, SRPK1, UPF3A, PAPOLB, PHAX, PPIH, DCP1A, ERN1, SNRPA, CPSF4, RNPC3, SNRNP27, CWC22, THOC3, XRN2, RBM17	843	370	13528	1.518	1	0.479264	23.2961
GOTERM_MF_FAT	GO:0042623~ATPase activity, coupled	27	2.45902	0.014761	TDRD9, MYO9B, ATP6V1G1, FANCM, ERCC6, PEX1, DDX25, DHX36, DDX10, HSPA8, DDX42, DHX57, PIF1, ATP11B, ATP11A, GTF2H3, WRN, ATP13A5, MNAT1, DDX55, ATP9A, FBXO18, DDX59, DDX50, ABCC4, ABCC8, ATP7B	790	272	12983	1.63133	0.999999	0.287913	20.8404
GOTERM_MF_FAT	GO:0051020~GTPase binding	14	1.27505	0.0147873	DOCK9, MYO9B, DAAM1, ECT2, RIMS1, RAB3IP, RASGRP3, MAPKAP1, RAPGEF6, RAP1A, SYTL2, GGA2, RASA1, CDC42BPB	790	109	12983	2.11081	0.999999	0.282695	20.8736
GOTERM_BP_FAT	GO:0031576~G2/M transition checkpoint	5	0.455373	0.0148523	BRCC3, RINT1, INTS3, CCNA2, BRCA1	843	16	13528	5.01483	1	0.48055	23.6683
GOTERM_BP_FAT	GO:0009077~histidine family amino acid catabolic process	4	0.364299	0.0152037	FRRS1, MTHFD1, AMDHD1, UROC1	843	9	13528	7.1322	1	0.483744	24.1581
GOTERM_BP_FAT	GO:0007164~establishment of tissue polarity	4	0.364299	0.0152037	FOXF2, TP63, FZD3, FZD5	843	9	13528	7.1322	1	0.483744	24.1581
GOTERM_BP_FAT	GO:0006548~histidine catabolic process	4	0.364299	0.0152037	FRRS1, MTHFD1, AMDHD1, UROC1	843	9	13528	7.1322	1	0.483744	24.1581
GOTERM_BP_FAT	GO:0016311~dephosphorylation	18	1.63934	0.0152966	PTPRB, PTPN9, PPP2R3B, PTPN3, PTPN5, PTPN21, TIMM50, DUSP12, PPP1CB, PTPN11, MTMR12, MTMR2, MTMR3, PPM1D, EYA1, MTMR6, CTDP1, PPP5C	843	154	13528	1.87568	1	0.48107	24.2872
GOTERM_MF_FAT	GO:0008026~ATP-dependent helicase activity	13	1.18397	0.0154655	PIF1, TDRD9, WRN, FANCM, DDX55, DDX25, FBXO18, DDX59, DDX50, DHX36, DDX10, DDX42, DHX57	790	98	12983	2.18004	1	0.288025	21.7253
GOTERM_MF_FAT	GO:0070035~purine NTP-dependent helicase activity	13	1.18397	0.0154655	PIF1, TDRD9, WRN, FANCM, DDX55, DDX25, FBXO18, DDX59, DDX50, DHX36, DDX10, DDX42, DHX57	790	98	12983	2.18004	1	0.288025	21.7253
GOTERM_BP_FAT	GO:0010604~positive regulation of macromolecule metabolic process	70	6.37523	0.0156225	ENY2, SNCA, PPARG, STAT5B, TP63, TLR7, BARX2, ATG7, FOXF2, GTF2A2, SMARCD1, ABRA, PSMD3, PSMD5, USP16, CCNA2, BCL10, BRCC3, ANAPC4, NRD1, MED14, PROX1, PPARGC1A, TRERF1, MED6, HHEX, NCOA1, EYA1, PSMA6, SIX1, MDM2, CAND1, PIAS1, NSD1, ACVR1, PRKDC, EGLN2, AFAP1L2, ANAPC10, POT1, ERCC6, RNF168, TCEA1, KDM3A, AATF, MAML3, NKX2-2, DNAJA3, MYSM1, MYF6, TESC, FOXA1, SMAD5, TEAD1, NR4A1, AFF1, CDC26, FU…	843	857	13528	1.31076	1	0.483609	24.7381
GOTERM_BP_FAT	GO:0007093~mitotic cell cycle checkpoint	8	0.728597	0.015956	BUB1B, DGKZ, CENPE, TPR, CCNA2, BUB3, ZW10, NAE1	843	43	13528	2.98557	1	0.486236	25.1971
GOTERM_BP_FAT	GO:0045941~positive regulation of transcription	49	4.46266	0.0165225	ENY2, PPARG, STAT5B, PRKDC, TP63, AFAP1L2, BARX2, FOXF2, SMARCD1, GTF2A2, ABRA, KDM3A, TCEA1, AATF, MAML3, USP16, CCNA2, NKX2-2, MYSM1, MYF6, BCL10, TESC, SMAD5, FOXA1, NR4A1, TEAD1, MED14, AFF1, PROX1, PPARGC1A, TRERF1, STAT3, BRCA1, MED6, ATF6, HHEX, MNAT1, NCOA1, PSMC5, ILF2, YAF2, MAPK14, SIX1, ZNF462, CAND1, PIAS1, KLF2, NSD1, ACVR1	843	564	13528	1.39419	1	0.493706	25.9705
GOTERM_CC_FAT	GO:0008023~transcription elongation factor complex	5	0.455373	0.016756	ELP4, ELP2, ERCC6, LEO1, CTR9	728	18	12782	4.87714	0.999887	0.234622	21.7955
GOTERM_BP_FAT	GO:0006913~nucleocytoplasmic transport	18	1.63934	0.0171909	NUP133, NUP98, NUP160, SNUPN, NUP155, PHAX, HHEX, PPIH, NUP214, RPAIN, PRICKLE1, IPO4, DDX25, ABRA, NUP54, NUP107, TPR, THOC3	843	156	13528	1.85163	1	0.502963	26.8734
GOTERM_MF_FAT	GO:0005088~Ras guanyl-nucleotide exchange factor activity	12	1.0929	0.0173132	PLEKHG4, ARHGEF3, DOCK2, PLEKHG1, TIAM2, RASGRP3, ARHGEF7, SOS1, DOCK9, ECT2, RGL1, DNMBP	790	88	12983	2.24102	1	0.31078	24.0023
GOTERM_BP_FAT	GO:0030522~intracellular receptor-mediated signaling pathway	11	1.00182	0.0173946	ALDH1A2, NCOA1, MED4, MED16, CREM, EGLN2, KDM3A, MED14, PIAS1, PPARGC1A, BRCA1	843	75	13528	2.35363	1	0.502551	27.1465
GOTERM_MF_FAT	GO:0019899~enzyme binding	45	4.09836	0.0174044	CDH1, DUSP12, MYO9B, AKAP11, ATP6V1G1, DAAM1, RIMS1, POT1, RAB3IP, NR2C1, TAL1, APOB, CUL5, RASGRP3, DMD, MAPKAP1, RAPGEF6, SKIL, RASA1, DNAJA3, BCL10, FLT3, SOCS1, DOCK9, CENPE, UBE2L3, FURIN, PPP1CB, ECT2, BRCA1, STAT3, PTPN11, SPAG9, SP2, F3, MDM2, RAP1A, SYTL2, PIAS1, MAP3K13, ADD3, GGA2, ADAMTS4, CDC42BPB, CBS	790	523	12983	1.41403	1	0.306525	24.1131
GOTERM_BP_FAT	GO:0010628~positive regulation of gene expression	50	4.55373	0.0177465	ENY2, PPARG, STAT5B, PRKDC, TP63, AFAP1L2, BARX2, FOXF2, SMARCD1, GTF2A2, ABRA, AATF, KDM3A, TCEA1, MAML3, USP16, CCNA2, NKX2-2, MYSM1, MYF6, BCL10, TESC, SMAD5, FOXA1, NR4A1, TEAD1, MED14, AFF1, PROX1, PPARGC1A, TRERF1, STAT3, BRCA1, MED6, ATF6, HHEX, MNAT1, NCOA1, PSMC5, ILF2, YAF2, MAPK14, SIX1, DNMT1, ZNF462, CAND1, PIAS1, KLF2, NSD1, ACVR1	843	581	13528	1.38102	1	0.505089	27.6159
GOTERM_MF_FAT	GO:0050681~androgen receptor binding	6	0.546448	0.0185294	NCOA1, KDM3A, PIAS1, NSD1, PPARGC1A, BRCA1	790	26	12983	3.7925	1	0.317249	25.467
GOTERM_MF_FAT	GO:0005525~GTP binding	34	3.09654	0.0185603	GPN2, RAB9A, RAB3C, RAB9B, ATL1, GNA11, HBS1L, MTIF2, RHOU, GCH1, GFM2, ARL5A, KRAS, RHOBTB1, RAB25, ERAS, RAB6B, RAB27B, EIF2B2, PMS1, EEF1A1, SUCLG2, GIMAP8, DOCK9, TPX2, OLA1, NRAS, RAB35, RAB22A, RHOT1, HHAT, RAP1A, FPGT, RASD1	790	372	12983	1.50205	1	0.312233	25.5039
GOTERM_CC_FAT	GO:0005759~mitochondrial matrix	22	2.00364	0.0191636	MRPS35, MTERF, FECH, RARS2, SSBP1, SUCLG2, TDRD7, NFS1, MRPL9, CBR4, DARS2, CPS1, GLS2, MRPS9, MRPL28, IVD, MCCC1, MARS2, DMGDH, SUPV3L1, POLG2, DNAJA3	728	227	12782	1.70163	0.99997	0.257276	24.5357
GOTERM_CC_FAT	GO:0031980~mitochondrial lumen	22	2.00364	0.0191636	MRPS35, MTERF, FECH, RARS2, SSBP1, SUCLG2, TDRD7, NFS1, MRPL9, CBR4, DARS2, CPS1, GLS2, MRPS9, MRPL28, IVD, MCCC1, MARS2, DMGDH, SUPV3L1, POLG2, DNAJA3	728	227	12782	1.70163	0.99997	0.257276	24.5357
GOTERM_BP_FAT	GO:0051169~nuclear transport	18	1.63934	0.0192616	NUP133, NUP98, NUP160, SNUPN, NUP155, PHAX, HHEX, PPIH, NUP214, RPAIN, PRICKLE1, IPO4, DDX25, ABRA, NUP54, NUP107, TPR, THOC3	843	158	13528	1.82819	1	0.529682	29.6048
GOTERM_CC_FAT	GO:0005819~spindle	16	1.45719	0.0201105	KIF23, HAUS4, KIFC1, KIF4A, TPX2, CENPE, CSPP1, NEDD1, TUBGCP5, NDEL1, MAPK14, BUB1B, CLASP2, HAUS8, CALM1, ZW10	728	147	12782	1.91104	0.999982	0.261846	25.5887
GOTERM_MF_FAT	GO:0050544~arachidonic acid binding	3	0.273224	0.0203844	STX3, SNCA, PPARG	790	4	12983	12.3256	1	0.331737	27.6503
GOTERM_BP_FAT	GO:0000226~microtubule cytoskeleton organization	17	1.54827	0.0206031	HAUS4, KIF23, CEP120, CKAP5, SUN2, CETN3, ESPL1, BRCA1, BBS2, HOOK2, KIF2C, TUBGCP5, NDEL1, SEH1L, BUB1B, HAUS8, ZW10	843	147	13528	1.85583	1	0.549474	31.3226
GOTERM_MF_FAT	GO:0016790~thiolester hydrolase activity	13	1.18397	0.0206661	PAN2, BRCC3, BAP1, PPT2, USP53, USP54, USP37, USP43, USP25, USP16, USP33, MYSM1, USP31	790	102	12983	2.09455	1	0.330035	27.9766
GOTERM_BP_FAT	GO:0006303~double-strand break repair via nonhomologous end joining	4	0.364299	0.0207289	XRCC4, POLA1, PRKDC, XRCC6BP1	843	10	13528	6.41898	1	0.547224	31.4817
GOTERM_BP_FAT	GO:0006357~regulation of transcription from RNA polymerase II promoter	60	5.46448	0.0209648	STAT5B, PPARG, MAEL, TP63, MED23, MED20, SIN3A, BARX2, GTF2A2, SMARCD1, ABRA, ELP4, ELP2, TLE1, MED14, ECSIT, NR0B1, PROX1, PPARGC1A, MED6, HHEX, MED4, NCOA1, BRWD1, UHRF1, MED16, SIX1, MDM2, CAND1, NSD1, PRKDC, NEDD8, NR2C1, TAL1, TCEA1, AATF, MAML3, SKIL, NKX2-2, MYF6, TAF4, IKZF3, FOXA1, SMAD5, TEAD1, NR4A1, SNW1, TFCP2, STAT3, BRCA1, ATF6, MNAT1, HOXB4, SP2, MAPK14, IRF8, BCL6B, DNMT1, ZNF462…	843	727	13528	1.32441	1	0.546924	31.779
GOTERM_BP_FAT	GO:0016568~chromatin modification	27	2.45902	0.0210515	ENY2, ING4, ARID2, RCBTB1, SMARCD1, LEO1, ACTL6A, KDM3A, RNF168, USP16, MYSM1, BRD1, SETDB2, BRCC3, TADA2A, TAF5, NASP, BANP, DAPK3, CTR9, RPS6KA5, EYA1, BCORL1, DNMT1, JMJD1C, NSD1, HDAC8	843	274	13528	1.58132	1	0.544075	31.888
GOTERM_BP_FAT	GO:0031396~regulation of protein ubiquitination	13	1.18397	0.0212129	BCL10, ANAPC4, ANAPC10, CDC26, FEM1B, BRCA1, PSMC5, PSMA6, BUB1B, PSMD3, PSMD5, BUB3, DNAJA3	843	100	13528	2.08617	1	0.542551	32.0903
GOTERM_CC_FAT	GO:0000930~gamma-tubulin complex	4	0.364299	0.0214454	TUBGCP5, CKAP5, CEP290, BRCA1	728	11	12782	6.38462	0.999991	0.270371	27.05
GOTERM_BP_FAT	GO:0046578~regulation of Ras protein signal transduction	22	2.00364	0.0214683	ARHGEF3, RABGAP1, ARHGEF7, RABGAP1L, ASAP1, ARFGEF2, ECT2, DNMBP, PLEKHG4, NRAS, PLEKHG1, KRAS, NDEL1, TIAM2, TBC1D14, SOS1, TBC1D13, TBC1D5, DGKZ, ABRA, TBC1D7, TBC1D30	843	210	13528	1.68116	1	0.542645	32.4094
GOTERM_MF_FAT	GO:0016877~ligase activity, forming carbon-sulfur bonds	6	0.546448	0.0216348	SUCLG2, SLC27A6, AACS, ACSL3, SLC27A2, AASDH	790	27	12983	3.65204	1	0.337201	29.088
GOTERM_BP_FAT	GO:0051173~positive regulation of nitrogen compound metabolic process	54	4.91803	0.0220288	ENY2, STAT5B, PPARG, TP63, BARX2, GTF2A2, SMARCD1, FOXF2, ABRA, USP16, CCNA2, BCL10, BRCC3, MED14, PROX1, TRERF1, PPARGC1A, MED6, HHEX, EYA1, NCOA1, SIX1, CAND1, PIAS1, NSD1, ACVR1, PRKDC, AFAP1L2, POT1, ERCC6, TCEA1, KDM3A, AATF, RNF168, MAML3, MYSM1, NKX2-2, MYF6, TESC, FOXA1, SMAD5, TEAD1, NR4A1, AFF1, BRCA1, STAT3, ATF6, MNAT1, PSMC5, ILF2, YAF2, MAPK14, ZNF462, KLF2	843	644	13528	1.34559	1	0.547792	33.1048
GOTERM_MF_FAT	GO:0003723~RNA binding	58	5.28233	0.0222045	NAF1, DZIP3, CRNKL1, RBM6, TIMM50, TLR7, AUH, DDX25, DDX10, ZRSR2, JAKMIP1, EXOSC9, SNUPN, MTPAP, G3BP2, SECISBP2, EXOSC3, APTX, CDC5L, NR0B1, PPARGC1A, PURB, SMN1, EIF4G3, RBPMS, PSMA6, EIF2S2, SNRPA, CPSF4, THOC3, BICC1, PUS7, A1CF, TRDMT1, PRKRA, SUPV3L1, RPL4, RBM28, DDX42, CSTF2, OOEP, ELAVL1, FBL, SAFB2, RPS7, UPF3A, TRNT1, PAPOLB, PHAX, ATXN2, DDX55, ILF2, POLDIP3, DDX59, DDX50, RNPC3, CWC…	790	718	12983	1.32755	1	0.339076	29.7342
GOTERM_MF_FAT	GO:0005085~guanyl-nucleotide exchange factor activity	17	1.54827	0.0223838	ARHGEF3, RALGPS1, ARHGEF7, DOCK9, ARFGEF2, ECT2, RAB3IP, RGL1, DNMBP, PLEKHG4, DOCK2, PLEKHG1, TIAM2, RASGRP3, SOS1, RAPGEF6, EIF2B2	790	152	12983	1.83803	1	0.336098	29.9364
GOTERM_BP_FAT	GO:0019218~regulation of steroid metabolic process	7	0.637523	0.0224014	FGF19, APOB, STAT5B, PRKAA1, GAL, PROX1, ABCG4	843	36	13528	3.12034	1	0.549731	33.5633
GOTERM_BP_FAT	GO:0019438~aromatic compound biosynthetic process	5	0.455373	0.0226236	TPK1, MOCS2, UROS, NFS1, GCH1	843	18	13528	4.45762	1	0.549212	33.8353
GOTERM_BP_FAT	GO:0002009~morphogenesis of an epithelium	13	1.18397	0.0227623	DVL2, FRAS1, BCL10, TP63, FZD3, PROX1, ALDH1A2, HOXB4, EYA1, CA9, SIX1, APAF1, IFT52	843	101	13528	2.06551	1	0.547375	34.0046
GOTERM_BP_FAT	GO:0006284~base-excision repair	6	0.546448	0.023735	ERCC6, NEIL1, PCNA, WRN, APEX1, PARP2	843	27	13528	3.5661	1	0.558593	35.1803
GOTERM_BP_FAT	GO:0048610~reproductive cellular process	18	1.63934	0.0239716	TDRD6, TDRD7, SMAD5, MAEL, CRCP, PRKDC, OSGIN2, ALMS1, CASC5, SIX5, NR0B1, CENPI, BBS2, TRIM36, SPAG6, DDX25, TRIP13, ACVR1	843	162	13528	1.78305	1	0.558229	35.4633
GOTERM_BP_FAT	GO:0045787~positive regulation of cell cycle	9	0.819672	0.024	EDN3, STAT5B, PIM1, MDM2, CENPE, ESPL1, PROX1, PPP1CB, PGGT1B	843	57	13528	2.53381	1	0.55472	35.4971
GOTERM_BP_FAT	GO:0006351~transcription, DNA-dependent	28	2.55009	0.0255212	POLR2H, TAF1A, ELF5, CRCP, MED23, ERCC6, GTF2A1, GTF2A2, NPM3, TCEA1, SKIL, APEX1, TRIP13, POU2AF1, TAF4, MTERF, TADA2A, TAF5, GTF2H3, MED14, PPARGC1A, MBD1, CD3EAP, MNAT1, MED4, PSMC5, MED16, XRN2	843	292	13528	1.5388	1	0.573329	37.2878
GOTERM_MF_FAT	GO:0019001~guanyl nucleotide binding	34	3.09654	0.02621	GPN2, RAB9A, RAB3C, RAB9B, ATL1, GNA11, HBS1L, MTIF2, RHOU, GCH1, GFM2, ARL5A, KRAS, RHOBTB1, RAB25, ERAS, RAB6B, RAB27B, EIF2B2, PMS1, EEF1A1, SUCLG2, GIMAP8, DOCK9, TPX2, OLA1, NRAS, RAB35, RAB22A, RHOT1, HHAT, RAP1A, FPGT, RASD1	790	382	12983	1.46273	1	0.376046	34.1239
GOTERM_MF_FAT	GO:0032561~guanyl ribonucleotide binding	34	3.09654	0.02621	GPN2, RAB9A, RAB3C, RAB9B, ATL1, GNA11, HBS1L, MTIF2, RHOU, GCH1, GFM2, ARL5A, KRAS, RHOBTB1, RAB25, ERAS, RAB6B, RAB27B, EIF2B2, PMS1, EEF1A1, SUCLG2, GIMAP8, DOCK9, TPX2, OLA1, NRAS, RAB35, RAB22A, RHOT1, HHAT, RAP1A, FPGT, RASD1	790	382	12983	1.46273	1	0.376046	34.1239
GOTERM_BP_FAT	GO:0006508~proteolysis	82	7.46812	0.0262618	DZIP3, OVCH1, AGTPBP1, UBE2G1, BAP1, SAE1, IMMP2L, CASP6, USP53, CUL5, USP54, TPP2, ATG7, WWP1, FBXO25, MTBP, NSMCE2, PSMD3, CPA1, PSMD5, RNF149, USP16, PRSS35, OMA1, FBXL17, PAN2, NRIP3, BRCC3, SOCS1, ANAPC4, NRD1, UBE2F, ESPL1, UBE2H, XRCC6BP1, UHRF1, PSMA6, CPE, FBXL8, F3, FBXO18, UBE2M, BUB1B, MDM2, ASB3, CAND1, AMFR, PIAS1, USP25, UBE2T, ADAMTS4, SYVN1, ANAPC10, NEDD8, FEM1B, ARIH1, ARIH2, U…	843	1054	13528	1.24847	1	0.579984	38.1424
GOTERM_MF_FAT	GO:0019842~vitamin binding	15	1.36612	0.0263586	HACL1, NFS1, EGLN3, EGLN2, TAT, CCBL2, PDXDC1, ALDH1A2, ADH4, MCCC1, P4HA3, DMGDH, THNSL2, THNSL1, CBS	790	130	12983	1.89625	1	0.372344	34.2817
GOTERM_BP_FAT	GO:0030518~steroid hormone receptor signaling pathway	9	0.819672	0.0263773	NCOA1, MED4, MED16, EGLN2, KDM3A, MED14, PIAS1, PPARGC1A, BRCA1	843	58	13528	2.49012	1	0.577751	38.2748
GOTERM_MF_FAT	GO:0005096~GTPase activator activity	22	2.00364	0.0268107	RABGAP1, IQGAP2, RABGAP1L, ARHGAP18, ASAP1, ARHGAP17, MYO9B, ARHGAP26, RASAL2, GARNL3, DOCK2, RASGRP3, TIAM2, SIPA1L1, TBC1D14, SOS1, TBC1D13, TBC1D5, TBC1D7, RAP1GAP2, TBC1D30, RASA1	790	220	12983	1.64342	1	0.372117	34.7597
GOTERM_BP_FAT	GO:0002244~hemopoietic progenitor cell differentiation	4	0.364299	0.0272068	XRCC4, FLT3, PRKDC, MLF1	843	11	13528	5.83544	1	0.585376	39.2171
GOTERM_BP_FAT	GO:0046320~regulation of fatty acid oxidation	6	0.546448	0.0274595	CPT2, STK11, PPARG, PRKAA1, PRKAA2, PPARGC1A	843	28	13528	3.43874	1	0.585015	39.5015
GOTERM_CC_FAT	GO:0030529~ribonucleoprotein complex	41	3.73406	0.0275089	MRPS35, NAF1, CRNKL1, TDRD6, UTP18, TDRD7, MAEL, EDC4, SNRPD2, MRPS31, DDX25, MRPL38, ZRSR2, RPL4, APEX1, RBM28, HSPA8, JAKMIP1, MRPS27, TBL3, MRPL9, SNW1, CDC5L, NR0B1, BRCA1, FBL, SMN1, RPS7, ATXN2, PPIH, ILF2, MRPL28, MRPS9, DCP1A, SNRPA, RNPC3, CWC22, UTP14A, UTP20, EIF2AK4, RBM17	728	515	12782	1.3978	1	0.326269	33.3574
GOTERM_BP_FAT	GO:0006350~transcription	152	13.8434	0.0281804	STAT5B, ZNF451, MED23, CNOT1, MED20, ESF1, RCBTB1, SIN3A, CASP8AP2, MIER2, ZNF774, ZNF248, FOXF2, ATF6B, ABRA, ZNF395, POU2AF1, TADA2A, MTPAP, ZNF814, SIX5, ZNF7, MED14, GRHL1, NR0B1, PPARGC1A, PROX1, TRERF1, HHEX, UHRF1, ZNF197, HES4, MED16, PIAS1, XRN2, PPP5C, ZNF613, CRTC2, AHCTF1, ZNF618, NR2C1, TAL1, TCF20, NPM3, LEO1, HOXA9, SKIL, MAML3, ZBTB49, IKZF3, TAF4, TAF5, SMAD5, FOXA1, NR4A1, TEAD1…	843	2101	13528	1.16098	1	0.59087	40.3058
GOTERM_BP_FAT	GO:0051340~regulation of ligase activity	11	1.00182	0.0283082	XRCC4, PSMC5, PSMA6, ANAPC4, BUB1B, PSMD3, ANAPC10, PSMD5, FEM1B, CDC26, BUB3	843	81	13528	2.17928	1	0.588836	40.4472
GOTERM_CC_FAT	GO:0070419~nonhomologous end joining complex	3	0.273224	0.0287956	XRCC4, PRKDC, XRCC6BP1	728	5	12782	10.5346	1	0.33173	34.6288
GOTERM_CC_FAT	GO:0005958~DNA-dependent protein kinase-DNA ligase 4 complex	3	0.273224	0.0287956	XRCC4, PRKDC, XRCC6BP1	728	5	12782	10.5346	1	0.33173	34.6288
GOTERM_MF_FAT	GO:0016455~RNA polymerase II transcription mediator activity	6	0.546448	0.0288135	MED6, MED4, MED14, PPARGC1A, TRERF1, MED20	790	29	12983	3.40017	1	0.388534	36.838
GOTERM_CC_FAT	GO:0042645~mitochondrial nucleoid	6	0.546448	0.0291618	MTERF, SSBP1, SUPV3L1, POLG2, CPS1, DNAJA3	728	31	12782	3.39826	1	0.328378	34.9865
GOTERM_CC_FAT	GO:0009295~nucleoid	6	0.546448	0.0291618	MTERF, SSBP1, SUPV3L1, POLG2, CPS1, DNAJA3	728	31	12782	3.39826	1	0.328378	34.9865
GOTERM_BP_FAT	GO:0033043~regulation of organelle organization	22	2.00364	0.0295118	EDN3, ACTR3B, CEP76, PIF1, SNCA, TAC1, PKMYT1, ESPL1, ANAPC10, CENPE, TMSB10, PPARGC1A, PROX1, POT1, BRCA1, NEB, DNMT1, CLASP2, TPR, ERCC4, RASA1, SPTB	843	217	13528	1.62693	1	0.600624	41.7646
GOTERM_BP_FAT	GO:0032774~RNA biosynthetic process	28	2.55009	0.0296859	POLR2H, TAF1A, ELF5, CRCP, MED23, ERCC6, GTF2A1, GTF2A2, NPM3, TCEA1, SKIL, APEX1, TRIP13, POU2AF1, TAF4, MTERF, TADA2A, TAF5, GTF2H3, MED14, PPARGC1A, MBD1, CD3EAP, MNAT1, MED4, PSMC5, MED16, XRN2	843	296	13528	1.518	1	0.599166	41.953
GOTERM_MF_FAT	GO:0016878~acid-thiol ligase activity	5	0.455373	0.0300681	SUCLG2, AACS, ACSL3, SLC27A2, AASDH	790	20	12983	4.10854	1	0.396366	38.1081
GOTERM_MF_FAT	GO:0016796~exonuclease activity, active with either ribo- or deoxyribonucleic acids and producing 5'-phosphomonoesters	5	0.455373	0.0300681	PAN2, EXOSC9, APTX, EXOSC3, XRN2	790	20	12983	4.10854	1	0.396366	38.1081
GOTERM_BP_FAT	GO:0052548~regulation of endopeptidase activity	11	1.00182	0.0305144	UACA, CASP8AP2, IFT57, F3, SNCA, NRD1, NR4A1, CDH1, APAF1, FURIN, DNAJA3	843	82	13528	2.15271	1	0.605804	42.8411
GOTERM_BP_FAT	GO:0010639~negative regulation of organelle organization	11	1.00182	0.0305144	SNCA, DNMT1, TMSB10, CENPE, ESPL1, CLASP2, TPR, ERCC4, POT1, BRCA1, SPTB	843	82	13528	2.15271	1	0.605804	42.8411
GOTERM_BP_FAT	GO:0019217~regulation of fatty acid metabolic process	8	0.728597	0.0308966	CPT2, STK11, SNCA, PPARG, PRKAA1, PRKAA2, PPARGC1A, BRCA1	843	49	13528	2.61999	1	0.606863	43.2465
GOTERM_BP_FAT	GO:0022613~ribonucleoprotein complex biogenesis	19	1.73042	0.0315559	UTP23, SRPK2, NAF1, TBL3, EXOSC9, CRNKL1, UTP18, SNUPN, UTP15, SNRPD2, EXOSC3, SMN1, FBL, RPS7, ATXN2, PHAX, NPM3, AATF, UTP14A	843	180	13528	1.6939	1	0.611192	43.9393
GOTERM_BP_FAT	GO:0010212~response to ionizing radiation	9	0.819672	0.031613	XRCC4, CASP6, EYA1, ERCC6, BRCC3, PRKDC, RNF168, INTS3, BRCA1	843	60	13528	2.40712	1	0.608353	43.9989
GOTERM_BP_FAT	GO:0019395~fatty acid oxidation	7	0.637523	0.0320851	HACL1, CPT2, MAPK14, ETFDH, PEX5, PRKAA1, PPARGC1A	843	39	13528	2.88031	1	0.610405	44.4896
GOTERM_BP_FAT	GO:0034440~lipid oxidation	7	0.637523	0.0320851	HACL1, CPT2, MAPK14, ETFDH, PEX5, PRKAA1, PPARGC1A	843	39	13528	2.88031	1	0.610405	44.4896
GOTERM_BP_FAT	GO:0051789~response to protein stimulus	13	1.18397	0.0338557	OXT, MSH5, HERPUD2, ATF6, ERP44, ATF6B, ERN1, AMFR, PPP1R15A, UBXN4, EIF2AK4, HSPA8, PGGT1B	843	107	13528	1.94969	1	0.627033	46.2941
GOTERM_BP_FAT	GO:0051096~positive regulation of helicase activity	3	0.273224	0.0341102	MSH6, SSBP1, POT1	843	5	13528	9.62847	1	0.626415	46.5489
GOTERM_BP_FAT	GO:0051974~negative regulation of telomerase activity	3	0.273224	0.0341102	PIF1, PPARG, POT1	843	5	13528	9.62847	1	0.626415	46.5489
GOTERM_BP_FAT	GO:0002328~pro-B cell differentiation	3	0.273224	0.0341102	XRCC4, FLT3, PRKDC	843	5	13528	9.62847	1	0.626415	46.5489
GOTERM_CC_FAT	GO:0032039~integrator complex	4	0.364299	0.0341575	INTS9, INTS7, INTS12, INTS3	728	13	12782	5.40237	1	0.366216	39.6875
GOTERM_BP_FAT	GO:0006547~histidine metabolic process	4	0.364299	0.0346329	FRRS1, MTHFD1, AMDHD1, UROC1	843	12	13528	5.34915	1	0.628717	47.0685
GOTERM_BP_FAT	GO:0016073~snRNA metabolic process	4	0.364299	0.0346329	INTS9, INTS7, INTS12, INTS3	843	12	13528	5.34915	1	0.628717	47.0685
GOTERM_BP_FAT	GO:0009075~histidine family amino acid metabolic process	4	0.364299	0.0346329	FRRS1, MTHFD1, AMDHD1, UROC1	843	12	13528	5.34915	1	0.628717	47.0685
GOTERM_BP_FAT	GO:0016180~snRNA processing	4	0.364299	0.0346329	INTS9, INTS7, INTS12, INTS3	843	12	13528	5.34915	1	0.628717	47.0685
GOTERM_MF_FAT	GO:0005089~Rho guanyl-nucleotide exchange factor activity	10	0.910747	0.0347113	PLEKHG4, ARHGEF3, DOCK2, PLEKHG1, TIAM2, ARHGEF7, SOS1, DOCK9, ECT2, DNMBP	790	74	12983	2.22083	1	0.436862	42.6039
GOTERM_BP_FAT	GO:0006366~transcription from RNA polymerase II promoter	23	2.09472	0.0349006	POLR2H, TAF4, POU2AF1, TAF1A, TADA2A, TAF5, ELF5, GTF2H3, MED23, MED14, PPARGC1A, MBD1, MNAT1, MED4, ERCC6, PSMC5, GTF2A1, MED16, GTF2A2, TCEA1, SKIL, APEX1, TRIP13	843	234	13528	1.57731	1	0.628242	47.3329
GOTERM_MF_FAT	GO:0008135~translation factor activity, nucleic acid binding	12	1.0929	0.035264	EIF3D, GFM2, EEF1A1, EIF3CL, EIF4G3, HBS1L, EIF2S2, EIF3L, GTF2H3, TCEA1, MTIF2, EIF2B2	790	98	12983	2.01235	1	0.436628	43.1182
GOTERM_BP_FAT	GO:0006354~RNA elongation	8	0.728597	0.0374548	POLR2H, MNAT1, TAF4, GTF2A1, TAF5, GTF2A2, GTF2H3, TCEA1	843	51	13528	2.51725	1	0.651371	49.7927
GOTERM_BP_FAT	GO:0051101~regulation of DNA binding	14	1.27505	0.0378771	BCL10, MYD88, KRAS, GTF2A2, PIM1, ABRA, ZNF462, PRDX2, NR0B1, MAP3K13, PROX1, APEX1, DNAJA3, CALM1	843	121	13528	1.85673	1	0.652275	50.1888
GOTERM_BP_FAT	GO:0034620~cellular response to unfolded protein	5	0.455373	0.0381938	ATF6, ERN1, AMFR, PPP1R15A, EIF2AK4	843	21	13528	3.82082	1	0.652129	50.4839
GOTERM_BP_FAT	GO:0030968~endoplasmic reticulum unfolded protein response	5	0.455373	0.0381938	ATF6, ERN1, AMFR, PPP1R15A, EIF2AK4	843	21	13528	3.82082	1	0.652129	50.4839
GOTERM_CC_FAT	GO:0044450~microtubule organizing center part	8	0.728597	0.0384829	NEDD1, TUBGCP5, CEP76, CKAP5, FLOT1, CETN3, CEP290, BRCA1	728	56	12782	2.50824	1	0.395094	43.5001
GOTERM_BP_FAT	GO:0043933~macromolecular complex subunit organization	57	5.19126	0.0385267	SLC6A1, CRNKL1, ATL1, SNRPD2, PEX5, TP63, MED23, KIF2C, APOB, GTF2A1, SEH1L, GTF2A2, USP16, CHRNA3, ZW10, SRPK2, BCL10, NUP133, CD3G, MTERF, SCUBE3, SNUPN, GTF2H3, CBR4, MED14, MCM2, PPARGC1A, SMN1, SPAG9, MED4, MED16, IPO4, MDM2, AMFR, UNC13B, XRN2, PPP5C, POLR2H, NUP98, NFS1, AHCTF1, CDH1, RIMS1, GCH1, MTMR2, GFM2, SKIL, PRKAA2, TAF4, OOEP, TAF5, NASP, CENPE, MNAT1, PHAX, ATXN2, PPIH	843	710	13528	1.28832	1	0.652143	50.7923
GOTERM_BP_FAT	GO:0006405~RNA export from nucleus	7	0.637523	0.0398528	NUP133, PHAX, HHEX, NUP160, DDX25, NUP107, THOC3	843	41	13528	2.73981	1	0.66161	52.003
GOTERM_BP_FAT	GO:0006631~fatty acid metabolic process	20	1.82149	0.0398806	HACL1, CPT2, CREM, STAT5B, SNCA, PEX5, PPARGC1A, BRCA1, OXSM, UCP3, MAPK14, ETFDH, SLC27A6, PRKAA1, PRKAA2, AACS, ACSL3, SLC27A2, MGST2, AASDH	843	198	13528	1.62095	1	0.658695	52.028
GOTERM_MF_FAT	GO:0016896~exoribonuclease activity, producing 5'-phosphomonoesters	4	0.364299	0.0404609	PAN2, EXOSC9, EXOSC3, XRN2	790	13	12983	5.05667	1	0.477601	47.7474
GOTERM_MF_FAT	GO:0004532~exoribonuclease activity	4	0.364299	0.0404609	PAN2, EXOSC9, EXOSC3, XRN2	790	13	12983	5.05667	1	0.477601	47.7474
GOTERM_BP_FAT	GO:0052547~regulation of peptidase activity	11	1.00182	0.0405529	UACA, CASP8AP2, IFT57, F3, SNCA, NRD1, NR4A1, CDH1, APAF1, FURIN, DNAJA3	843	86	13528	2.05258	1	0.661806	52.6307
GOTERM_CC_FAT	GO:0000922~spindle pole	6	0.546448	0.041579	NEDD1, TUBGCP5, MAPK14, TPX2, CALM1, ZW10	728	34	12782	3.09842	1	0.412186	46.09
GOTERM_CC_FAT	GO:0033391~chromatoid body	3	0.273224	0.0415838	TDRD6, DDX25, MAEL	728	6	12782	8.77885	1	0.405082	46.094
GOTERM_CC_FAT	GO:0005680~anaphase-promoting complex	4	0.364299	0.0416818	ANAPC4, BUB1B, ANAPC10, CDC26	728	14	12782	5.01648	1	0.398912	46.1742
GOTERM_MF_FAT	GO:0046966~thyroid hormone receptor binding	6	0.546448	0.0421226	MED4, MED16, MED14, JMJD1C, NSD1, TRIP12	790	32	12983	3.08141	1	0.486066	49.1515
GOTERM_MF_FAT	GO:0031267~small GTPase binding	12	1.0929	0.0425573	RASGRP3, MAPKAP1, DOCK9, RAPGEF6, RAP1A, SYTL2, MYO9B, DAAM1, RIMS1, GGA2, ECT2, CDC42BPB	790	101	12983	1.95258	1	0.484184	49.5129
GOTERM_BP_FAT	GO:0031572~G2/M transition DNA damage checkpoint	4	0.364299	0.0429909	BRCC3, RINT1, CCNA2, BRCA1	843	13	13528	4.93768	1	0.680505	54.7569
GOTERM_BP_FAT	GO:0016578~histone deubiquitination	4	0.364299	0.0429909	ENY2, BRCC3, USP16, MYSM1	843	13	13528	4.93768	1	0.680505	54.7569
GOTERM_BP_FAT	GO:0046395~carboxylic acid catabolic process	13	1.18397	0.0431157	FRRS1, MTHFD1, AMDHD1, HACL1, CPT2, MCCC1, ETFDH, DMGDH, PEX5, UROC1, TAT, CBS, AUH	843	111	13528	1.87943	1	0.678508	54.8632
GOTERM_BP_FAT	GO:0016054~organic acid catabolic process	13	1.18397	0.0431157	FRRS1, MTHFD1, AMDHD1, HACL1, CPT2, MCCC1, ETFDH, DMGDH, PEX5, UROC1, TAT, CBS, AUH	843	111	13528	1.87943	1	0.678508	54.8632
GOTERM_MF_FAT	GO:0004721~phosphoprotein phosphatase activity	17	1.54827	0.043253	PTPRB, PTPN9, PPP2R3B, PTPN3, PTPN5, PTPN21, TIMM50, DUSP12, PPP1CB, PTPN11, MTMR2, MTMR3, PPM1D, EYA1, MTMR6, CTDP1, PPP5C	790	165	12983	1.69322	1	0.484467	50.0864
GOTERM_BP_FAT	GO:0007017~microtubule-based process	24	2.18579	0.043635	HAUS4, DNAH11, DYNC1I1, KIF23, KIFC1, KIF4A, CEP120, CKAP5, SUN2, CETN3, ESPL1, CENPE, BRCA1, KIF2C, BBS2, HOOK2, NDEL1, TUBGCP5, PEX1, SEH1L, RHOT1, BUB1B, HAUS8, ZW10	843	253	13528	1.52229	1	0.67992	55.3033
GOTERM_CC_FAT	GO:0005739~mitochondrion	76	6.92168	0.0441471	ARSB, MRPS35, ABCF2, CPT2, TIMM50, MRPS31, ACN9, AUH, MTHFD1, IMMP2L, EFHD1, MCCC1, SLC25A22, ABHD10, MRPL38, POLG2, OMA1, MTERFD1, CRLS1, FECH, MTERF, PIGY, SSBP1, SUCLG2, HKDC1, MTPAP, MRPL9, CBR4, DARS2, MCART1, COQ7, ECSIT, TAT, SLC25A30, PSMA6, MRPS9, SLC27A2, MPST, TDRD7, NDUFB9, UROS, NFS1, AGMAT, PTRH2, MTIF2, GLS2, GFM2, NUDT9, IVD, REXO2, ETFDH, THG1L, MARS2, DMGDH, SUPV3L1, MYCBP, ACSL…	728	1087	12782	1.22758	1	0.41026	48.1539
GOTERM_BP_FAT	GO:0006397~mRNA processing	29	2.64117	0.0443873	POLR2H, PPP4R2, CRNKL1, SNRPD2, A1CF, RBM28, PRPF40A, SPOP, SRPK2, CSTF2, SNUPN, MTPAP, SNW1, CDC5L, PPARGC1A, SMN1, SRPK1, PAPOLB, PHAX, PPIH, ERN1, SNRPA, RNPC3, CPSF4, SNRNP27, CWC22, THOC3, XRN2, RBM17	843	321	13528	1.44977	1	0.683268	55.9337
GOTERM_MF_FAT	GO:0050542~icosanoid binding	3	0.273224	0.0469765	STX3, SNCA, PPARG	790	6	12983	8.21709	1	0.508303	53.0533
GOTERM_MF_FAT	GO:0050543~icosatetraenoic acid binding	3	0.273224	0.0469765	STX3, SNCA, PPARG	790	6	12983	8.21709	1	0.508303	53.0533
GOTERM_BP_FAT	GO:0010605~negative regulation of macromolecule metabolic process	58	5.28233	0.0474092	SNCA, PPARG, MAEL, TP63, CDC45, SIN3A, BARX2, PCGF6, WWP1, FOXF2, PSMD3, PSMD5, SOCS1, ANAPC4, TLE1, NR0B1, PROX1, MBD1, PURB, MXD3, HHEX, PSMA6, BUB1B, MDM2, CUX2, NSD1, RASD1, EIF2AK4, ING4, TIPIN, ANAPC10, POT1, NR2C1, PRKRA, SFTPD, AATF, SKIL, ERCC4, PGGT1B, BUB3, MYF6, MSH6, PTPN3, FOXA1, SNW1, CDC26, FURIN, STAT3, BRCA1, HOXB4, PSMC5, YAF2, PHB2, IRF8, BCL6B, YWHAQ, DNMT1, HDAC8	843	734	13528	1.26805	1	0.704717	58.3821
GOTERM_MF_FAT	GO:0008022~protein C-terminus binding	15	1.36612	0.0476327	XRCC4, BCL10, CEP120, NEIL1, PEX5, SAE1, PCGF1, ATXN2, ERCC6, NIPBL, PEX1, DGKZ, MIF4GD, ERCC4, FPGT	790	141	12983	1.74832	1	0.507935	53.5588
GOTERM_MF_FAT	GO:0004843~ubiquitin-specific protease activity	5	0.455373	0.0476334	BRCC3, USP16, USP25, USP33, MYSM1	790	23	12983	3.57265	1	0.502705	53.5593
GOTERM_BP_FAT	GO:0051436~negative regulation of ubiquitin-protein ligase activity during mitotic cell cycle	9	0.819672	0.0476906	PSMC5, PSMA6, ANAPC4, BUB1B, PSMD3, ANAPC10, PSMD5, CDC26, BUB3	843	65	13528	2.22195	1	0.70396	58.6034
GOTERM_BP_FAT	GO:0031145~anaphase-promoting complex-dependent proteasomal ubiquitin-dependent protein catabolic process	9	0.819672	0.0476906	PSMC5, PSMA6, ANAPC4, BUB1B, PSMD3, ANAPC10, PSMD5, CDC26, BUB3	843	65	13528	2.22195	1	0.70396	58.6034
GOTERM_MF_FAT	GO:0016836~hydro-lyase activity	7	0.637523	0.0486574	CA9, CA8, UROS, CA3, UROC1, AUH, CBS	790	44	12983	2.61453	1	0.505135	54.3378
GOTERM_BP_FAT	GO:0032355~response to estradiol stimulus	8	0.728597	0.0489018	CASP6, ALDH1A2, SLC6A1, OXT, SOCS1, STAT5B, CCNA2, STAT3	843	54	13528	2.3774	1	0.710295	59.5435
GOTERM_BP_FAT	GO:0046700~heterocycle catabolic process	10	0.910747	0.0490523	FRRS1, MTHFD1, AMDHD1, NUDT3, NUDT9, OLA1, MYO9B, UROC1, AMPD3, GCH1	843	77	13528	2.08408	1	0.708543	59.6589
GOTERM_MF_FAT	GO:0017016~Ras GTPase binding	11	1.00182	0.0490579	RASGRP3, MAPKAP1, DOCK9, RAPGEF6, RAP1A, SYTL2, MYO9B, DAAM1, RIMS1, ECT2, CDC42BPB	790	91	12983	1.98655	1	0.502981	54.639
GOTERM_BP_FAT	GO:0051983~regulation of chromosome segregation	3	0.273224	0.0490812	KIF2C, CENPE, ESPL1	843	6	13528	8.02372	1	0.705894	59.6811
GOTERM_BP_FAT	GO:0007281~germ cell development	12	1.0929	0.0491197	BBS2, TDRD6, SPAG6, TDRD7, DDX25, SMAD5, CASC5, OSGIN2, ALMS1, SIX5, TRIP13, ACVR1	843	101	13528	1.90663	1	0.703336	59.7105
GOTERM_MF_FAT	GO:0003774~motor activity	15	1.36612	0.0500296	DNAH11, DYNC1I1, KIF23, CGNL1, KIFC1, KIF4A, GNA11, DYNC2LI1, MYH2, MYO9B, CENPE, MYH8, KIF2C, CGN, ACAD11	790	142	12983	1.736	1	0.504974	55.362
GOTERM_MF_FAT	GO:0004725~protein tyrosine phosphatase activity	12	1.0929	0.0508287	MTMR2, PTPRB, MTMR3, EYA1, PTPN9, PTPN3, PTPN5, TIMM50, PTPN21, DUSP12, MTMR6, PTPN11	790	104	12983	1.89625	1	0.505698	55.9484
GOTERM_BP_FAT	GO:0009154~purine ribonucleotide catabolic process	5	0.455373	0.0512619	NUDT9, OLA1, MYO9B, AMPD3, GCH1	843	23	13528	3.48858	1	0.716247	61.3176
GOTERM_BP_FAT	GO:0006406~mRNA export from nucleus	6	0.546448	0.0514807	NUP133, HHEX, NUP160, DDX25, NUP107, THOC3	843	33	13528	2.91772	1	0.715028	61.4784
GOTERM_BP_FAT	GO:0000726~non-recombinational repair	4	0.364299	0.0522554	XRCC4, POLA1, PRKDC, XRCC6BP1	843	14	13528	4.58499	1	0.717751	62.0423
GOTERM_BP_FAT	GO:0051438~regulation of ubiquitin-protein ligase activity	10	0.910747	0.0525324	PSMC5, PSMA6, ANAPC4, BUB1B, PSMD3, ANAPC10, PSMD5, FEM1B, CDC26, BUB3	843	78	13528	2.05737	1	0.716954	62.242
GOTERM_BP_FAT	GO:0006289~nucleotide-excision repair	8	0.728597	0.0531598	POLD3, MNAT1, ERCC6, POLE2, NEIL1, PCNA, GTF2H3, ERCC4	843	55	13528	2.33417	1	0.718595	62.6908
GOTERM_MF_FAT	GO:0004722~protein serine/threonine phosphatase activity	7	0.637523	0.0533843	MTMR3, PPP2R3B, PPM1D, TIMM50, MTMR6, PPP1CB, PPP5C	790	45	12983	2.55643	1	0.518444	57.7759
GOTERM_CC_FAT	GO:0005667~transcription factor complex	19	1.73042	0.0538748	TAF4, TAF1A, TAF5, CREM, SMAD5, PRKDC, TEAD1, GTF2H3, TLE1, MED23, ECSIT, CD3EAP, MNAT1, BARX2, GTF2A1, GTF2A2, FOXF2, SIX1, HOXA9	728	210	12782	1.58855	1	0.469497	55.323
GOTERM_MF_FAT	GO:0019783~small conjugating protein-specific protease activity	5	0.455373	0.0545138	BRCC3, USP16, USP25, USP33, MYSM1	790	24	12983	3.42379	1	0.521168	58.5607
GOTERM_CC_FAT	GO:0031965~nuclear membrane	9	0.819672	0.0546741	SYNE2, LMNB1, PRICKLE1, ERN1, SUN2, ATP11B, PCNA, NAV3, TMEM38B	728	73	12782	2.16465	1	0.467512	55.869
GOTERM_BP_FAT	GO:0051444~negative regulation of ubiquitin-protein ligase activity	9	0.819672	0.0553831	PSMC5, PSMA6, ANAPC4, BUB1B, PSMD3, ANAPC10, PSMD5, CDC26, BUB3	843	67	13528	2.15563	1	0.730877	64.2407
GOTERM_BP_FAT	GO:0051352~negative regulation of ligase activity	9	0.819672	0.0553831	PSMC5, PSMA6, ANAPC4, BUB1B, PSMD3, ANAPC10, PSMD5, CDC26, BUB3	843	67	13528	2.15563	1	0.730877	64.2407
GOTERM_CC_FAT	GO:0043186~P granule	3	0.273224	0.0560589	TDRD6, TDRD7, MAEL	728	7	12782	7.52473	1	0.469231	56.8002
GOTERM_CC_FAT	GO:0045495~pole plasm	3	0.273224	0.0560589	TDRD6, TDRD7, MAEL	728	7	12782	7.52473	1	0.469231	56.8002
GOTERM_CC_FAT	GO:0060293~germ plasm	3	0.273224	0.0560589	TDRD6, TDRD7, MAEL	728	7	12782	7.52473	1	0.469231	56.8002
GOTERM_BP_FAT	GO:0034097~response to cytokine stimulus	10	0.910747	0.0561699	CASP6, ALDH1A2, MYD88, SOCS1, SNCA, LIFR, DNAJA3, PGGT1B, STAT3, GCH1	843	79	13528	2.03132	1	0.733357	64.7745
GOTERM_BP_FAT	GO:0045934~negative regulation of nucleobase, nucleoside, nucleotide and nucleic acid metabolic process	42	3.82514	0.0569926	ING4, PPARG, TIPIN, MAEL, TP63, POT1, NR2C1, CDC45, BARX2, SIN3A, PCGF6, WWP1, FOXF2, SKIL, ERCC4, MYF6, MSH6, FOXA1, TLE1, SNW1, NR0B1, PROX1, MBD1, BRCA1, STAT3, PURB, MXD3, HHEX, HOXB4, PSMC5, YAF2, GRM7, PHB2, IRF8, YWHAQ, BCL6B, MDM2, DNMT1, CUX2, NSD1, RASD1, HDAC8	843	512	13528	1.31639	1	0.73601	65.3246
GOTERM_MF_FAT	GO:0043566~structure-specific DNA binding	15	1.36612	0.0577181	MSH6, MTERF, SSBP1, MSH5, STAT5B, APTX, TP63, WRN, NR0B1, POT1, PURB, PCNA, POLG2, ERCC4, PMS1	790	145	12983	1.70009	1	0.537195	60.7136
GOTERM_BP_FAT	GO:0007051~spindle organization	7	0.637523	0.0587045	KIF23, HAUS4, CEP120, SUN2, BUB1B, ESPL1, HAUS8	843	45	13528	2.49627	1	0.744105	66.4434
GOTERM_CC_FAT	GO:0009898~internal side of plasma membrane	26	2.36794	0.059291	CLTA, RAB3C, RAB9A, RAB9B, RP2, FERMT3, CRCP, RHOU, AP1S2, KRAS, DMD, ERAS, RAB25, NUP54, TPR, PTPN3, CTNNA1, NUP155, NRAS, PGM5, SYNE2, FNBP1L, RAB35, ADD3, RASD1, SPTB	728	316	12782	1.44462	1	0.481941	58.9031
GOTERM_BP_FAT	GO:0051640~organelle localization	11	1.00182	0.0595081	BBS2, BBS5, CEP120, NDEL1, PEX1, SEH1L, RHOT1, SUN2, CENPE, ESPL1, ZW10	843	92	13528	1.91872	1	0.746436	66.9567
GOTERM_BP_FAT	GO:0006364~rRNA processing	11	1.00182	0.0595081	UTP23, NAF1, TBL3, EXOSC9, UTP18, UTP15, NPM3, EXOSC3, UTP14A, FBL, RPS7	843	92	13528	1.91872	1	0.746436	66.9567
GOTERM_BP_FAT	GO:0009063~cellular amino acid catabolic process	9	0.819672	0.059509	FRRS1, MTHFD1, AMDHD1, MCCC1, DMGDH, UROC1, TAT, AUH, CBS	843	68	13528	2.12393	1	0.743908	66.9572
GOTERM_BP_FAT	GO:0006310~DNA recombination	12	1.0929	0.0617993	ATRX, XRCC4, MSH6, RPAIN, MSH5, EME1, PRKDC, NSMCE2, WRN, ERCC4, BRCA1, TRIP13	843	105	13528	1.83399	1	0.754918	68.3798
GOTERM_BP_FAT	GO:0043627~response to estrogen stimulus	12	1.0929	0.0617993	ARSB, CASP6, ALDH1A2, SLC6A1, OXT, SOCS1, STAT5B, PPARG, GAL, CCNA2, STAT3, BRCA1	843	105	13528	1.83399	1	0.754918	68.3798
GOTERM_BP_FAT	GO:0051055~negative regulation of lipid biosynthetic process	4	0.364299	0.062393	FGF19, PRKAA1, PROX1, BRCA1	843	15	13528	4.27932	1	0.75585	68.739
GOTERM_BP_FAT	GO:0045739~positive regulation of DNA repair	4	0.364299	0.062393	EYA1, BRCC3, RNF168, BRCA1	843	15	13528	4.27932	1	0.75585	68.739
GOTERM_CC_FAT	GO:0000123~histone acetyltransferase complex	7	0.637523	0.0629207	ENY2, BRD1, ING4, TAF4, TADA2A, TAF5, ACTL6A	728	50	12782	2.45808	1	0.496188	61.1507
GOTERM_MF_FAT	GO:0016783~sulfurtransferase activity	3	0.273224	0.063165	URM1, NFS1, MPST	790	7	12983	7.04322	1	0.565824	64.1347
GOTERM_MF_FAT	GO:0017025~TATA-binding protein binding	3	0.273224	0.063165	GTF2A1, GTF2A2, CAND1	790	7	12983	7.04322	1	0.565824	64.1347
GOTERM_MF_FAT	GO:0016875~ligase activity, forming carbon-oxygen bonds	7	0.637523	0.0636463	RARS2, MARS2, DARS2, POLG2, AARSD1, TPR, EIF2AK4	790	47	12983	2.44764	1	0.563869	64.4232
GOTERM_MF_FAT	GO:0004812~aminoacyl-tRNA ligase activity	7	0.637523	0.0636463	RARS2, MARS2, DARS2, POLG2, AARSD1, TPR, EIF2AK4	790	47	12983	2.44764	1	0.563869	64.4232
GOTERM_MF_FAT	GO:0016876~ligase activity, forming aminoacyl-tRNA and related compounds	7	0.637523	0.0636463	RARS2, MARS2, DARS2, POLG2, AARSD1, TPR, EIF2AK4	790	47	12983	2.44764	1	0.563869	64.4232
GOTERM_BP_FAT	GO:0009890~negative regulation of biosynthetic process	46	4.18944	0.0637619	FGF19, ING4, PPARG, TIPIN, MAEL, TP63, POT1, NR2C1, CDC45, BARX2, SIN3A, PCGF6, WWP1, FOXF2, SFTPD, AATF, PRKAA1, SKIL, PGGT1B, MYF6, FOXA1, SNW1, TLE1, NR0B1, PROX1, MBD1, BRCA1, STAT3, PURB, MXD3, HHEX, HOXB4, PSMC5, YAF2, GRM7, PHB2, IRF8, YWHAQ, BCL6B, MDM2, DNMT1, CUX2, NSD1, RASD1, HDAC8, EIF2AK4	843	573	13528	1.28828	1	0.761103	69.5527
GOTERM_BP_FAT	GO:0030258~lipid modification	9	0.819672	0.0638233	HACL1, CPT2, B3GALT1, MAPK14, ETFDH, PEX5, PRKAA1, PPARGC1A, ALG13	843	69	13528	2.09315	1	0.759024	69.5887
GOTERM_BP_FAT	GO:0006418~tRNA aminoacylation for protein translation	7	0.637523	0.064123	RARS2, MARS2, DARS2, POLG2, AARSD1, TPR, EIF2AK4	843	46	13528	2.442	1	0.758278	69.7639
GOTERM_BP_FAT	GO:0043039~tRNA aminoacylation	7	0.637523	0.064123	RARS2, MARS2, DARS2, POLG2, AARSD1, TPR, EIF2AK4	843	46	13528	2.442	1	0.758278	69.7639
GOTERM_BP_FAT	GO:0043038~amino acid activation	7	0.637523	0.064123	RARS2, MARS2, DARS2, POLG2, AARSD1, TPR, EIF2AK4	843	46	13528	2.442	1	0.758278	69.7639
GOTERM_BP_FAT	GO:0031327~negative regulation of cellular biosynthetic process	45	4.09836	0.0641908	FGF19, ING4, PPARG, TIPIN, MAEL, TP63, POT1, NR2C1, CDC45, BARX2, SIN3A, PCGF6, WWP1, FOXF2, SFTPD, AATF, PRKAA1, SKIL, MYF6, FOXA1, SNW1, TLE1, NR0B1, PROX1, MBD1, BRCA1, STAT3, PURB, MXD3, HHEX, HOXB4, PSMC5, YAF2, GRM7, PHB2, IRF8, YWHAQ, BCL6B, MDM2, DNMT1, CUX2, NSD1, RASD1, HDAC8, EIF2AK4	843	561	13528	1.28723	1	0.756258	69.8034
GOTERM_CC_FAT	GO:0044452~nucleolar part	5	0.455373	0.0643644	CD3EAP, TAF1A, POLR1D, EIF3L, FBL	728	27	12782	3.25142	1	0.497581	62.0124
GOTERM_CC_FAT	GO:0005875~microtubule associated complex	11	1.00182	0.0643756	KIF23, HAUS4, DYNC1I1, DNAH11, KIF2C, KIFC1, RABGAP1, NDEL1, DYNC2LI1, HAUS8, ACAD11	728	102	12782	1.89348	1	0.491075	62.019
GOTERM_MF_FAT	GO:0030374~ligand-dependent nuclear receptor transcription coactivator activity	6	0.546448	0.0647949	ENY2, MED4, MED16, MED14, PPARGC1A, TRERF1	790	36	12983	2.73903	1	0.565832	65.1028
GOTERM_BP_FAT	GO:0010033~response to organic substance	56	5.10018	0.0658144	ARSB, SLC6A1, STAT5B, SNCA, PPARG, PRDX2, XRCC1, CASP6, APOB, MYD88, ATF6B, EIF2B2, CCNA2, CHRNA3, BCL10, SOCS1, LIFR, GAL, NR0B1, TAT, CA9, ERN1, AMFR, PPP1R15A, EIF2AK4, PPP5C, ME1, OXT, UROS, PRKDC, TAC1, NEDD8, CDH1, GCH1, AHSG, ALDH1A2, KRAS, TRDMT1, PRKRA, KDM3A, DNAJA3, PGGT1B, HSPA8, MSH5, CPS1, HERPUD2, BRCA1, STAT3, PTPN11, ATF6, ERP44, FYN, MAPK14, AACS, UBXN4, ATP7B	843	721	13528	1.2464	1	0.762741	70.7351
GOTERM_BP_FAT	GO:0002320~lymphoid progenitor cell differentiation	3	0.273224	0.0659305	XRCC4, FLT3, PRKDC	843	7	13528	6.87748	1	0.761016	70.8007
GOTERM_BP_FAT	GO:0051095~regulation of helicase activity	3	0.273224	0.0659305	MSH6, SSBP1, POT1	843	7	13528	6.87748	1	0.761016	70.8007
GOTERM_BP_FAT	GO:0000012~single strand break repair	3	0.273224	0.0659305	APLF, APTX, XRCC1	843	7	13528	6.87748	1	0.761016	70.8007
GOTERM_BP_FAT	GO:0009261~ribonucleotide catabolic process	5	0.455373	0.066467	NUDT9, OLA1, MYO9B, AMPD3, GCH1	843	25	13528	3.20949	1	0.76155	71.102
GOTERM_BP_FAT	GO:0006298~mismatch repair	5	0.455373	0.066467	POLD3, MSH6, MSH5, PCNA, PMS1	843	25	13528	3.20949	1	0.76155	71.102
GOTERM_BP_FAT	GO:0050810~regulation of steroid biosynthetic process	5	0.455373	0.066467	FGF19, APOB, PRKAA1, PROX1, ABCG4	843	25	13528	3.20949	1	0.76155	71.102
GOTERM_BP_FAT	GO:0051172~negative regulation of nitrogen compound metabolic process	42	3.82514	0.0672426	ING4, PPARG, TIPIN, MAEL, TP63, POT1, NR2C1, CDC45, BARX2, SIN3A, PCGF6, WWP1, FOXF2, SKIL, ERCC4, MYF6, MSH6, FOXA1, TLE1, SNW1, NR0B1, PROX1, MBD1, BRCA1, STAT3, PURB, MXD3, HHEX, HOXB4, PSMC5, YAF2, GRM7, PHB2, IRF8, YWHAQ, BCL6B, MDM2, DNMT1, CUX2, NSD1, RASD1, HDAC8	843	519	13528	1.29864	1	0.763337	71.5322
GOTERM_BP_FAT	GO:0042158~lipoprotein biosynthetic process	8	0.728597	0.067291	APOB, PIGF, PIGY, PIGX, PIGW, ATG7, PIGH, PGGT1B	843	58	13528	2.21344	1	0.761292	71.5589
GOTERM_BP_FAT	GO:0006461~protein complex assembly	41	3.73406	0.0681318	POLR2H, NUP98, SLC6A1, ATL1, NFS1, TP63, AHCTF1, PEX5, CDH1, MED23, RIMS1, GCH1, MTMR2, GTF2A1, GTF2A2, PRKAA2, SKIL, USP16, CHRNA3, ZW10, BCL10, TAF4, CD3G, OOEP, SCUBE3, TAF5, GTF2H3, CBR4, CENPE, MED14, PPARGC1A, SPAG9, MNAT1, MED4, PPIH, MED16, IPO4, MDM2, AMFR, UNC13B, PPP5C	843	505	13528	1.30286	1	0.7634	72.0181
GOTERM_BP_FAT	GO:0070271~protein complex biogenesis	41	3.73406	0.0681318	POLR2H, NUP98, SLC6A1, ATL1, NFS1, TP63, AHCTF1, PEX5, CDH1, MED23, RIMS1, GCH1, MTMR2, GTF2A1, GTF2A2, PRKAA2, SKIL, USP16, CHRNA3, ZW10, BCL10, TAF4, CD3G, OOEP, SCUBE3, TAF5, GTF2H3, CBR4, CENPE, MED14, PPARGC1A, SPAG9, MNAT1, MED4, PPIH, MED16, IPO4, MDM2, AMFR, UNC13B, PPP5C	843	505	13528	1.30286	1	0.7634	72.0181
GOTERM_CC_FAT	GO:0044430~cytoskeletal part	66	6.01093	0.0682433	KIF23, KIFC1, CEP76, GNA11, FERMT3, CEP78, DYNC2LI1, TTLL5, RHOU, RAB3IP, SLC1A4, HOOK2, KIF2C, PCGF5, CDC45, CAMSAP1, CEP290, CHRNA3, ZW10, JAKMIP1, DYNC1I1, FLOT1, MYH2, TPX2, ESPL1, MYH8, EPB41L2, BBS2, NDEL1, PGM5, SPAG6, CGN, BUB1B, HAUS8, SPTB, HAUS4, DNAH11, CGNL1, BBS5, KIF4A, PPP4R2, CEP120, RABGAP1, LMNB1, CETN3, UPP2, MYO9B, AKAP11, TUBGCP5, SOS1, CLASP2, APEX1, DNAJA3, CKAP5, ALMS1, C…	728	952	12782	1.21723	1	0.505505	64.2404
GOTERM_MF_FAT	GO:0005097~Rab GTPase activator activity	7	0.637523	0.0691825	RABGAP1, TBC1D14, TBC1D13, TBC1D5, RABGAP1L, TBC1D7, TBC1D30	790	48	12983	2.39665	1	0.585816	67.5889
GOTERM_BP_FAT	GO:0045449~regulation of transcription	180	16.3934	0.0697629	ZNF451, STAT5B, PASK, MAEL, MED23, CNOT1, MED20, ESF1, RCBTB1, SIN3A, MYD88, CASP8AP2, MIER2, ZNF774, WWP1, ZNF248, FOXF2, SMARCD1, ATF6B, ABRA, ZNF395, CCNA2, BCL10, POU2AF1, TADA2A, MTA3, ZNF814, PIM1, SIX5, ZNF7, MED14, NR0B1, GRHL1, PPARGC1A, TRERF1, PROX1, HHEX, UHRF1, KRBA2, ZNF197, HES4, MED16, SIX1, PIAS1, XRN2, ZNF613, CRTC2, AFAP1L2, NEDD8, ZNF618, NR2C1, TAL1, TCF20, KRAS, DMD, HOXA9, …	843	2601	13528	1.11055	1	0.769473	72.889
GOTERM_BP_FAT	GO:0032313~regulation of Rab GTPase activity	7	0.637523	0.0698254	RABGAP1, TBC1D14, TBC1D13, TBC1D5, RABGAP1L, TBC1D7, TBC1D30	843	47	13528	2.39005	1	0.767552	72.9219
GOTERM_BP_FAT	GO:0032483~regulation of Rab protein signal transduction	7	0.637523	0.0698254	RABGAP1, TBC1D14, TBC1D13, TBC1D5, RABGAP1L, TBC1D7, TBC1D30	843	47	13528	2.39005	1	0.767552	72.9219
GOTERM_BP_FAT	GO:0051260~protein homooligomerization	11	1.00182	0.0708437	BCL10, SPAG9, SLC6A1, SCUBE3, ATL1, TP63, CDH1, CBR4, SKIL, USP16, GCH1	843	95	13528	1.85813	1	0.770416	73.4519
GOTERM_BP_FAT	GO:0051336~regulation of hydrolase activity	29	2.64117	0.0724004	RABGAP1, GNA11, SNCA, ASAP1, RABGAP1L, CDH1, POT1, CASP8AP2, RASGRP3, TBC1D14, TBC1D13, TBC1D5, RAPGEF6, TBC1D7, TBC1D30, DNAJA3, MSH6, SSBP1, NEIL1, NR4A1, NRD1, WRN, FURIN, UACA, NDEL1, F3, IFT57, ERN1, APAF1	843	337	13528	1.38094	1	0.775817	74.2434
GOTERM_BP_FAT	GO:0009411~response to UV	8	0.728597	0.0724572	MSH6, ERCC6, UACA, REV1, RPAIN, FECH, WRN, ERCC4	843	59	13528	2.17593	1	0.773918	74.2718
GOTERM_MF_FAT	GO:0008092~cytoskeletal protein binding	40	3.64299	0.0725957	RABGAP1, ACTR3B, SSFA2, SNCA, IQGAP2, MYO9B, DAAM1, ARFGEF2, HOOK2, TUBGCP5, PACSIN2, DMD, CEP290, ABRA, AATF, CLASP2, BCL7B, DYNC1I1, IPP, PTPN3, MYH2, SUN2, TMSB10, CTNNA1, MYH8, BRCA1, EPB41L2, SPAG9, SYNE2, NDEL1, NEB, FYN, CGN, LIMCH1, MYPN, FHOD3, ADD3, FPGT, CALM1, SPTB	790	504	12983	1.3043	1	0.599436	69.4071
GOTERM_BP_FAT	GO:0051439~regulation of ubiquitin-protein ligase activity during mitotic cell cycle	9	0.819672	0.0730215	PSMC5, PSMA6, ANAPC4, BUB1B, PSMD3, ANAPC10, PSMD5, CDC26, BUB3	843	71	13528	2.03418	1	0.774465	74.5529
GOTERM_BP_FAT	GO:0006270~DNA replication initiation	4	0.364299	0.0733639	CDC45, POLA1, MCM2, MCM5	843	16	13528	4.01186	1	0.773951	74.722
GOTERM_BP_FAT	GO:0009314~response to radiation	19	1.73042	0.0736305	XRCC4, MSH6, BRCC3, FECH, REV1, PRKDC, WRN, INTS3, BRCA1, CASP6, NRAS, PPM1D, EYA1, ERCC6, RPAIN, UACA, KRAS, RNF168, ERCC4	843	200	13528	1.52451	1	0.773083	74.853
GOTERM_BP_FAT	GO:0010557~positive regulation of macromolecule biosynthetic process	51	4.64481	0.0742695	ENY2, PPARG, STAT5B, PRKDC, TP63, AFAP1L2, TLR7, POT1, BARX2, FOXF2, SMARCD1, GTF2A2, ABRA, AATF, KDM3A, TCEA1, MAML3, USP16, CCNA2, NKX2-2, MYSM1, MYF6, BCL10, TESC, SMAD5, FOXA1, NR4A1, TEAD1, MED14, AFF1, PROX1, PPARGC1A, TRERF1, STAT3, BRCA1, MED6, ATF6, HHEX, MNAT1, NCOA1, PSMC5, ILF2, YAF2, MAPK14, SIX1, ZNF462, CAND1, PIAS1, KLF2, NSD1, ACVR1	843	654	13528	1.25141	1	0.773982	75.1642
GOTERM_BP_FAT	GO:0016579~protein deubiquitination	5	0.455373	0.0748515	ENY2, BRCC3, USP16, USP33, MYSM1	843	26	13528	3.08605	1	0.774602	75.4445
GOTERM_BP_FAT	GO:0016072~rRNA metabolic process	11	1.00182	0.0749052	UTP23, NAF1, TBL3, EXOSC9, UTP18, UTP15, NPM3, EXOSC3, UTP14A, FBL, RPS7	843	96	13528	1.83877	1	0.772758	75.4702
GOTERM_BP_FAT	GO:0006368~RNA elongation from RNA polymerase II promoter	7	0.637523	0.0758109	POLR2H, MNAT1, TAF4, GTF2A1, TAF5, GTF2A2, GTF2H3	843	48	13528	2.34025	1	0.774879	75.9001
GOTERM_BP_FAT	GO:0031398~positive regulation of protein ubiquitination	10	0.910747	0.0767692	BCL10, PSMC5, PSMA6, ANAPC4, PSMD3, ANAPC10, PSMD5, CDC26, DNAJA3, BRCA1	843	84	13528	1.91041	1	0.777198	76.3472
GOTERM_BP_FAT	GO:0051168~nuclear export	8	0.728597	0.0778517	NUP133, PHAX, HHEX, NUP214, NUP160, DDX25, NUP107, THOC3	843	60	13528	2.13966	1	0.780024	76.8428
GOTERM_MF_FAT	GO:0043130~ubiquitin binding	5	0.455373	0.0781606	BCL10, BRCC3, DZIP3, RNF168, USP16	790	27	12983	3.04337	1	0.623031	72.168
GOTERM_MF_FAT	GO:0003677~DNA binding	158	14.3898	0.079061	XRCC4, ZNF451, STAT5B, MAEL, RBM6, XRCC1, SIN3A, MIER2, ZNF774, ZNF248, FOXF2, ATF6B, ZNF395, PMS1, POU2AF1, TADA2A, MTA3, ZNF814, NEIL1, SIX5, ZNF7, GRHL1, NR0B1, PPARGC1A, PROX1, TRERF1, EEPD1, HHEX, UHRF1, KRBA2, ZNF197, MTF2, HES4, FBXO18, SIX1, PIAS1, ZNF613, KIF4A, HMGB3, AHCTF1, ZNF618, NR2C1, TAL1, TCF20, POLE2, HOXA9, SUPV3L1, SKIL, NKX2-2, ZBTB49, IKZF3, TAF4, SETDB2, TAF5, PIF1, SMAD5,…	790	2331	12983	1.11394	1	0.622853	72.5922
GOTERM_CC_FAT	GO:0016592~Srb-mediator complex	5	0.455373	0.0797797	MED6, MED4, MED16, MED14, MED20	728	29	12782	3.02719	1	0.5566	70.1686
GOTERM_MF_FAT	GO:0016791~phosphatase activity	22	2.00364	0.0800192	PTPRB, PTPN9, PPP2R3B, PTPN3, PTPN5, PPIP5K2, CILP, APTX, PTPN21, DUSP12, TIMM50, PPP1CB, PTPN11, MTMR12, MTMR2, MTMR3, PPM1D, EYA1, MTMR6, CTDP1, RDH14, PPP5C	790	249	12983	1.45202	1	0.622959	73.0369
GOTERM_MF_FAT	GO:0008198~ferrous iron binding	3	0.273224	0.0809061	FECH, SNCA, EGLN2	790	8	12983	6.16282	1	0.62273	73.4426
GOTERM_MF_FAT	GO:0017169~CDP-alcohol phosphatidyltransferase activity	3	0.273224	0.0809061	CEPT1, CDIPT, PIGF	790	8	12983	6.16282	1	0.62273	73.4426
GOTERM_MF_FAT	GO:0030275~LRR domain binding	3	0.273224	0.0809061	KRAS, AATF, DAPK3	790	8	12983	6.16282	1	0.62273	73.4426
GOTERM_MF_FAT	GO:0015631~tubulin binding	11	1.00182	0.0819835	DYNC1I1, HOOK2, TUBGCP5, RABGAP1, NDEL1, FYN, SNCA, SUN2, CEP290, CLASP2, BRCA1	790	100	12983	1.80776	1	0.623404	73.9276
GOTERM_BP_FAT	GO:0033500~carbohydrate homeostasis	7	0.637523	0.082078	PMCH, FOXA1, PPARG, ALMS1, PPARGC1A, STAT3, PTPN11	843	49	13528	2.29249	1	0.796148	78.6853
GOTERM_BP_FAT	GO:0042593~glucose homeostasis	7	0.637523	0.082078	PMCH, FOXA1, PPARG, ALMS1, PPARGC1A, STAT3, PTPN11	843	49	13528	2.29249	1	0.796148	78.6853
GOTERM_BP_FAT	GO:0033077~T cell differentiation in the thymus	5	0.455373	0.0837413	XRCC4, DOCK2, STAT5B, PRKDC, DNAJA3	843	27	13528	2.97175	1	0.800962	79.3717
GOTERM_BP_FAT	GO:0051972~regulation of telomerase activity	3	0.273224	0.0843666	PIF1, PPARG, POT1	843	8	13528	6.01779	1	0.80153	79.6244
GOTERM_BP_FAT	GO:0043043~peptide biosynthetic process	4	0.364299	0.0851236	MRPS35, MRPS9, DMD, FURIN	843	17	13528	3.77587	1	0.80261	79.9263
GOTERM_BP_FAT	GO:0032228~regulation of synaptic transmission, GABAergic	4	0.364299	0.0851236	NRAS, KRAS, SLC6A1, TAC1	843	17	13528	3.77587	1	0.80261	79.9263
GOTERM_BP_FAT	GO:0016254~preassembly of GPI anchor in ER membrane	4	0.364299	0.0851236	PIGF, PIGX, PIGW, PIGH	843	17	13528	3.77587	1	0.80261	79.9263
GOTERM_BP_FAT	GO:0002237~response to molecule of bacterial origin	10	0.910747	0.086149	BCL10, MYD88, MAPK14, SOCS1, SNCA, STAT5B, TAC1, PRDX2, CPS1, GCH1	843	86	13528	1.86598	1	0.804717	80.3285
GOTERM_MF_FAT	GO:0032182~small conjugating protein binding	5	0.455373	0.0870107	BCL10, BRCC3, DZIP3, RNF168, USP16	790	28	12983	2.93467	1	0.641937	76.0832
GOTERM_BP_FAT	GO:0031397~negative regulation of protein ubiquitination	9	0.819672	0.0882481	PSMC5, PSMA6, ANAPC4, BUB1B, PSMD3, ANAPC10, PSMD5, CDC26, BUB3	843	74	13528	1.95172	1	0.810837	81.1283
GOTERM_BP_FAT	GO:0006638~neutral lipid metabolic process	7	0.637523	0.0886244	CDIPT, APOB, DGAT2, SNCA, ALMS1, CPS1, PTPN11	843	50	13528	2.24664	1	0.810394	81.2684
GOTERM_CC_FAT	GO:0000940~outer kinetochore of condensed chromosome	3	0.273224	0.0891596	NUP133, BUB1B, CENPE	728	9	12782	5.85256	1	0.592285	74.2996
GOTERM_BP_FAT	GO:0010558~negative regulation of macromolecule biosynthetic process	43	3.91621	0.0901843	ING4, PPARG, TIPIN, MAEL, TP63, POT1, NR2C1, CDC45, BARX2, SIN3A, PCGF6, WWP1, FOXF2, SFTPD, AATF, SKIL, PGGT1B, MYF6, FOXA1, TLE1, SNW1, NR0B1, PROX1, MBD1, BRCA1, STAT3, PURB, MXD3, HHEX, HOXB4, PSMC5, YAF2, PHB2, IRF8, YWHAQ, BCL6B, MDM2, DNMT1, CUX2, NSD1, RASD1, HDAC8, EIF2AK4	843	547	13528	1.2615	1	0.814306	81.8387
GOTERM_BP_FAT	GO:0043009~chordate embryonic development	28	2.55009	0.0905932	XRCC4, INSL3, SYVN1, FUT8, PRKDC, CDH1, ALDH1A2, APOB, HOXA9, DVL2, MYF6, BCL10, OOEP, NASP, FZD3, TAB1, PROX1, BRCA1, HOXB4, EYA1, CCNB2, NDEL1, PLCG1, SIX1, NLE1, APAF1, IFT52, ACVR1	843	331	13528	1.35749	1	0.813977	81.9854
GOTERM_BP_FAT	GO:0009891~positive regulation of biosynthetic process	53	4.82696	0.0920431	ENY2, STAT5B, PPARG, TP63, TLR7, BARX2, GTF2A2, SMARCD1, FOXF2, ABRA, USP16, CCNA2, BCL10, MED14, TRERF1, PPARGC1A, PROX1, MED6, HHEX, NCOA1, SIX1, CAND1, PIAS1, NSD1, ACVR1, PRKDC, AFAP1L2, POT1, PRKAA1, TCEA1, KDM3A, AATF, MAML3, MYSM1, NKX2-2, MYF6, TESC, FOXA1, SMAD5, TEAD1, NR4A1, AFF1, ABCG4, BRCA1, STAT3, ATF6, MNAT1, PSMC5, ILF2, YAF2, MAPK14, ZNF462, KLF2	843	695	13528	1.22376	1	0.817374	82.4968
GOTERM_MF_FAT	GO:0016780~phosphotransferase activity, for other substituted phosphate groups	4	0.364299	0.0923666	CEPT1, CDIPT, CRLS1, PIGF	790	18	12983	3.65204	1	0.660646	78.1955
GOTERM_MF_FAT	GO:0003678~DNA helicase activity	6	0.546448	0.0930839	ATRX, ERCC6, PIF1, FBXO18, SUPV3L1, WRN	790	40	12983	2.46513	1	0.659386	78.4647
GOTERM_CC_FAT	GO:0005778~peroxisomal membrane	5	0.455373	0.0968456	PEX1, PEX2, PXMP4, PEX5, SLC27A2	728	31	12782	2.83189	1	0.617655	77.2807
GOTERM_CC_FAT	GO:0031903~microbody membrane	5	0.455373	0.0968456	PEX1, PEX2, PXMP4, PEX5, SLC27A2	728	31	12782	2.83189	1	0.617655	77.2807
GOTERM_BP_FAT	GO:0033993~response to lipid	4	0.364299	0.0976236	OXT, PPARG, CPS1, AACS	843	18	13528	3.5661	1	0.83446	84.34
GOTERM_BP_FAT	GO:0000080~G1 phase of mitotic cell cycle	4	0.364299	0.0976236	PPP2R3B, MTBP, MDM2, TBRG4	843	18	13528	3.5661	1	0.83446	84.34
GOTERM_BP_FAT	GO:0009792~embryonic development ending in birth or egg hatching	28	2.55009	0.0981363	XRCC4, INSL3, SYVN1, FUT8, PRKDC, CDH1, ALDH1A2, APOB, HOXA9, DVL2, MYF6, BCL10, OOEP, NASP, FZD3, TAB1, PROX1, BRCA1, HOXB4, EYA1, CCNB2, NDEL1, PLCG1, SIX1, NLE1, APAF1, IFT52, ACVR1	843	334	13528	1.3453	1	0.834406	84.4999
GOTERM_CC_FAT	GO:0048471~perinuclear region of cytoplasm	23	2.09472	0.0981566	DYNC1I1, STK33, BCL10, LDB3, MAEL, CDH1, TPD52L1, MYO9B, TPD52L2, TRIM37, ATXN2, SPAG9, DAB1, UACA, RASGRP3, PRKRA, RAP1GAP2, APEX1, RASD1, CLINT1, GALNT13, ATP7B, AATK	728	288	12782	1.40218	1	0.616467	77.7558
GOTERM_BP_FAT	GO:0051130~positive regulation of cellular component organization	17	1.54827	0.0989685	EDN3, OXT, SNCA, CBL, TAC1, CENPE, ESPL1, PPARGC1A, PROX1, POT1, AHSG, NDEL1, ROBO1, SFTPD, DNMT1, CAND1, SEMA4D	843	181	13528	1.50722	1	0.835368	84.756
GOTERM_BP_FAT	GO:0008033~tRNA processing	9	0.819672	0.099348	TRNT1, URM1, TRDMT1, LCMT2, TYW1, TRMT12, THG1L, PUS7, FBL	843	76	13528	1.90036	1	0.834892	84.8715
GOTERM_MF_FAT	GO:0016722~oxidoreductase activity, oxidizing metal ions	3	0.273224	0.0999518	FRRS1, ETFDH, CYBRD1	790	9	12983	5.47806	1	0.682605	80.8897
GOTERM_MF_FAT	GO:0000217~DNA secondary structure binding	3	0.273224	0.0999518	MSH6, WRN, NR0B1	790	9	12983	5.47806	1	0.682605	80.8897
GOTERM_MF_FAT	GO:0008641~small protein activating enzyme activity	3	0.273224	0.0999518	ATG7, SAE1, NAE1	790	9	12983	5.47806	1	0.682605	80.8897
GOTERM_MF_FAT	GO:0003906~DNA-(apurinic or apyrimidinic site) lyase activity	3	0.273224	0.0999518	APLF, NEIL1, APEX1	790	9	12983	5.47806	1	0.682605	80.8897

## Sheet: BBNT_GO-192
Category	Term	Count	%	PValue	Genes	List Total	Pop Hits	Pop Total	Fold Enrichment	Bonferroni	Benjamini	FDR
GOTERM_CC_FAT	GO:0031981~nuclear lumen	137	23.2598	4.69e-39	NCBP2, PNMA2, RBM15B, DBF4, LMO4, RBM4, RPS6KB2, SYNCRIP, MBIP, CD2AP, CTNNBL1, EBNA1BP2, BRPF1, GATA6, MED26, DDX24, RPP30, DDX21, PITX1, PITX2, KRR1, ACTN4, EMG1, RREB1, BYSL, POLB, ISG20L2, ELL3, TAF6L, ELL2, MRTO4, NOP2, KDM2A, RCC2, MED18, ZNF384, SNRPB, PIAS2, AKAP8, FUS, SDAD1, SETD1A, IGF2BP1, CHEK1, BOP1, DDX47, NUP50, TAF1, TSEN54, PTGR2, TSR1, HEATR1, TEAD3, NXF1, RPF2, NOP10, HNRNPA1,…	369	1450	12782	3.27284	1.69e-36	1.69e-36	6.45e-36
GOTERM_CC_FAT	GO:0070013~intracellular organelle lumen	151	25.6367	3.78e-38	NCBP2, GRPEL2, PDP2, PNMA2, RBM15B, DBF4, LMO4, RBM4, RPS6KB2, SYNCRIP, MBIP, CD2AP, CTNNBL1, EBNA1BP2, BRPF1, ACSS1, GATA6, MED26, DDX24, RPP30, DDX21, PITX1, PITX2, KRR1, ACTN4, EMG1, RREB1, BYSL, POLB, ISG20L2, ELL3, TAF6L, ELL2, MRTO4, NOP2, KDM2A, RCC2, MRPS18B, MED18, ZNF384, SNRPB, PIAS2, AKAP8, FUS, SDAD1, PPIL2, SETD1A, IGF2BP1, CHEK1, BOP1, DDX47, NUP50, HARS2, TAF1, TSEN54, PTGR2, TSR1…	369	1779	12782	2.94018	1.36e-35	6.8e-36	5.19e-35
GOTERM_CC_FAT	GO:0043233~organelle lumen	152	25.8065	1.32e-37	NCBP2, GRPEL2, PDP2, PNMA2, RBM15B, DBF4, LMO4, RBM4, RPS6KB2, SYNCRIP, MBIP, CD2AP, CTNNBL1, EBNA1BP2, BRPF1, ACSS1, GATA6, MED26, DDX24, RPP30, DDX21, PITX1, PITX2, KRR1, ACTN4, EMG1, RREB1, BYSL, POLB, ISG20L2, ELL3, TAF6L, ELL2, MRTO4, NOP2, KDM2A, RCC2, MRPS18B, MED18, ZNF384, SNRPB, PIAS2, AKAP8, FUS, SDAD1, PPIL2, SETD1A, IGF2BP1, CHEK1, BOP1, FGG, DDX47, NUP50, HARS2, TAF1, TSEN54, PTGR2,…	369	1820	12782	2.89297	4.76e-35	1.59e-35	1.81e-34
GOTERM_CC_FAT	GO:0031974~membrane-enclosed lumen	152	25.8065	1.41e-36	NCBP2, GRPEL2, PDP2, PNMA2, RBM15B, DBF4, LMO4, RBM4, RPS6KB2, SYNCRIP, MBIP, CD2AP, CTNNBL1, EBNA1BP2, BRPF1, ACSS1, GATA6, MED26, DDX24, RPP30, DDX21, PITX1, PITX2, KRR1, ACTN4, EMG1, RREB1, BYSL, POLB, ISG20L2, ELL3, TAF6L, ELL2, MRTO4, NOP2, KDM2A, RCC2, MRPS18B, MED18, ZNF384, SNRPB, PIAS2, AKAP8, FUS, SDAD1, PPIL2, SETD1A, IGF2BP1, CHEK1, BOP1, FGG, DDX47, NUP50, HARS2, TAF1, TSEN54, PTGR2,…	369	1856	12782	2.83686	5.06e-34	1.26e-34	1.93e-33
GOTERM_CC_FAT	GO:0005730~nucleolus	80	13.5823	6.84e-27	PNMA2, RBM15B, RBM4, CCNT1, CTCF, MBIP, CD2AP, ZNF207, CTNNBL1, FUBP1, EBNA1BP2, ZNF350, GRWD1, DDX24, RPP30, DDX21, CIRH1A, PITX1, BRD8, NOL6, KRR1, STX5, ACTN4, EMG1, NOL9, BYSL, POLR1A, EXOSC2, PRPF39, POLR1C, ISG20L2, EXOSC1, RBBP6, ZCCHC17, MRTO4, ADRB2, NOP2, RCC2, ZNF384, NOL11, AKAP8, NHP2, WDR43, FUS, SDAD1, ZBTB10, YPEL2, UTP6, IGF2BP1, ERI1, BOP1, FCF1, EXOSC10, KIAA0020, DDX47, HINFP,…	369	698	12782	3.97015	2.46e-24	4.92e-25	9.39e-24
GOTERM_CC_FAT	GO:0005654~nucleoplasm	73	12.3939	3.32e-16	E2F1, NCBP2, TAF1C, ELF4, LMO4, RBM15B, DBF4, RBM4, EZH2, CCNT1, YLPM1, SYNCRIP, RPS6KB2, CTCF, RLIM, DAXX, CCNE2, CCNE1, ZNF350, BRPF1, GATA6, MED26, PITX2, BRD8, ATF7IP, TFIP11, CDC7, CDK1, PRPF31, RREB1, POLR1A, POLR1C, POLB, TAF6L, ELL3, UBE2C, ELL2, TAF11, EIF4A3, KDM2A, WRAP53, MED18, SNRPB, CPSF6, PIAS2, NHP2, ING3, ING2, SETD1A, CHEK1, BOP1, NFYA, POLR2D, SRRT, NUP50, NPAT, HINFP, GTF3C5,…	369	882	12782	2.86699	1.2e-13	2e-14	4.55e-13
GOTERM_BP_FAT	GO:0006396~RNA processing	57	9.67742	2.6e-14	NCBP2, RBM15B, RBM4, SYNCRIP, SART1, CTU1, PRMT5, RPP30, RBM10, ZCCHC6, ZCCHC8, CLNS1A, TFIP11, KRR1, PRPF31, MRPL1, GTPBP3, EMG1, EXOSC2, PRPF39, EXOSC1, EIF4A3, NOP2, SNRPB, CPSF6, ESRP2, NHP2, PRPF38A, FUS, ELAC2, TRA2B, UTP6, TYW3, ERI1, BOP1, POLR2D, FCF1, LIN28B, EXOSC10, ADAT1, SRRT, MOV10, DHX16, KIAA0391, DUS3L, DHX8, BCAS2, PDCD11, TSEN54, HEATR1, NOP10, HNRNPA1, DDX56, JMJD6, POP1, NOP…	446	547	13528	3.16072	5.31e-11	5.31e-11	4.48e-11
GOTERM_CC_FAT	GO:0043232~intracellular non-membrane-bounded organelle	135	22.9202	2.94e-13	FAM110A, PNMA2, RBM15B, RBM4, RPS6KB2, MBIP, CD2AP, MRPS30, CTNNBL1, EBNA1BP2, DDX24, RPP30, DDX21, PPP4C, CDCA5, PITX1, CLNS1A, KRR1, ACTN4, EMG1, BYSL, MYH3, POLB, ISG20L2, MRTO4, NOP2, RCC2, MRPS18B, SPAG5, SPAG4, ZNF384, AKAP8, FUS, SDAD1, HAX1, IGF2BP1, CHEK1, BOP1, DDX47, CENPC1, TAF1, TSEN54, PTGR2, TSR1, PCNT, HEATR1, SMEK1, RPF2, NOP10, HNRNPA1, VDAC1, DDX56, ATF3, MYH11, POP1, DNAJB1, H…	369	2596	12782	1.80136	1.06e-10	1.51e-11	4.04e-10
GOTERM_CC_FAT	GO:0043228~non-membrane-bounded organelle	135	22.9202	2.94e-13	FAM110A, PNMA2, RBM15B, RBM4, RPS6KB2, MBIP, CD2AP, MRPS30, CTNNBL1, EBNA1BP2, DDX24, RPP30, DDX21, PPP4C, CDCA5, PITX1, CLNS1A, KRR1, ACTN4, EMG1, BYSL, MYH3, POLB, ISG20L2, MRTO4, NOP2, RCC2, MRPS18B, SPAG5, SPAG4, ZNF384, AKAP8, FUS, SDAD1, HAX1, IGF2BP1, CHEK1, BOP1, DDX47, CENPC1, TAF1, TSEN54, PTGR2, TSR1, PCNT, HEATR1, SMEK1, RPF2, NOP10, HNRNPA1, VDAC1, DDX56, ATF3, MYH11, POP1, DNAJB1, H…	369	2596	12782	1.80136	1.06e-10	1.51e-11	4.04e-10
GOTERM_BP_FAT	GO:0034470~ncRNA processing	30	5.09338	2.92e-12	ELAC2, UTP6, TYW3, ERI1, BOP1, LIN28B, FCF1, ADAT1, EXOSC10, SRRT, CTU1, RPP30, KIAA0391, DUS3L, KRR1, PDCD11, TSEN54, GTPBP3, EMG1, EXOSC2, HEATR1, EXOSC1, NOP10, EIF4A3, DDX56, NOP2, POP1, NOP56, PES1, NHP2	446	187	13528	4.86607	5.97e-09	2.99e-09	5.04e-09
GOTERM_BP_FAT	GO:0022613~ribonucleoprotein complex biogenesis	29	4.9236	6.5e-12	NCBP2, SDAD1, UTP6, ERI1, BOP1, FCF1, EXOSC10, EBNA1BP2, PRMT5, CLNS1A, KRR1, PRPF31, PDCD11, TSR1, EMG1, BYSL, EXOSC2, HEATR1, ISG20L2, EXOSC1, NOP10, MRTO4, EIF4A3, DDX56, NOP2, SNRPB, NOP56, PES1, NHP2	446	180	13528	4.8868	1.33e-08	4.42e-09	1.12e-08
GOTERM_BP_FAT	GO:0042254~ribosome biogenesis	24	4.0747	9.01e-12	KRR1, SDAD1, PDCD11, TSR1, EMG1, BYSL, UTP6, EXOSC2, ERI1, HEATR1, BOP1, ISG20L2, EXOSC1, NOP10, FCF1, MRTO4, EXOSC10, EIF4A3, EBNA1BP2, DDX56, NOP2, NOP56, PES1, NHP2	446	122	13528	5.96692	1.84e-08	4.6e-09	1.55e-08
GOTERM_BP_FAT	GO:0034660~ncRNA metabolic process	31	5.26316	1.07e-10	ELAC2, UTP6, TYW3, ERI1, BOP1, LIN28B, FCF1, ADAT1, EXOSC10, CTU1, PARS2, HARS2, RPP30, KIAA0391, DUS3L, KRR1, PDCD11, TSEN54, GTPBP3, EMG1, EXOSC2, HEATR1, EXOSC1, NOP10, EIF4A3, DDX56, NOP2, POP1, NOP56, PES1, NHP2	446	230	13528	4.0882	2.19e-07	4.38e-08	1.85e-07
GOTERM_MF_FAT	GO:0003723~RNA binding	58	9.8472	1.22e-10	NCBP2, RBM15B, RBM4, CCNT1, SYNCRIP, FUBP1, CTU1, DDX24, PUM1, RBM47, DDX21, RBM10, NOL6, PRPF31, MRPL1, KRR1, EXOSC2, ERAL1, EXOSC1, MRPS7, DIS3L, ZCCHC17, EIF4A3, LARP4, NOP2, WRAP53, SNRPB, CPSF6, ESRP2, NHP2, FUS, TRA2B, SETD1A, ERI1, IGF2BP1, LIN28B, EXOSC10, ADAT1, KIAA0020, MOV10, DDX47, TNRC6C, BAZ2A, HNRNPAB, DHX8, PDCD11, TTC14, EIF1AD, PPP1R10, ELAVL3, NXF1, LRRC47, ETF1, HNRNPA1, DDX5…	414	718	12983	2.53325	7.95e-08	7.95e-08	1.83e-07
GOTERM_CC_FAT	GO:0044451~nucleoplasm part	46	7.80985	2.79e-10	E2F1, ING3, ING2, ELF4, LMO4, RBM4, SETD1A, YLPM1, EZH2, NFYA, POLR2D, RLIM, DAXX, ZNF350, BRPF1, GATA6, MED26, NPAT, HINFP, GTF3C5, BRD8, PITX2, TFIP11, ATF7IP, PRPF31, TAF1, RREB1, CREB1, POLR3A, TEAD3, NXF1, TAF6L, ELL3, SIRT1, NOP10, ELL2, MED31, TAF11, EIF4A3, WRAP53, MED18, TCEB3, CPSF6, PIAS2, NHP2, KLF4	369	555	12782	2.87103	1e-07	1.26e-08	3.83e-07
GOTERM_BP_FAT	GO:0006350~transcription	117	19.8642	4.06e-09	RBM15B, LMO4, RBM4, ZNF304, BRPF1, SMARCD2, GATA6, MED26, ZNF574, PITX1, ZNF641, RREB1, ZNF189, TAF6L, ELL3, ELL2, ASCC2, KDM2A, MTF1, MED18, ZNF384, DNTTIP2, PIAS2, ZNF432, NFE2L2, EID3, ZNF79, CCRN4L, ZNF132, SETD1A, ZNF131, MOV10, TCERG1, OVOL2, ZNF329, ASXL2, TAF1, NRBF2, TEAD3, NRF1, ZNF217, ATF3, CSRNP1, PNRC1, PPRC1, KLF4, ZNF410, E2F1, TAF1C, FOXA2, ELF4, TAF1D, CCNT1, EZH2, ZNF12, CTCF, …	446	2101	13528	1.68911	8.3e-06	1.38e-06	7e-06
GOTERM_BP_FAT	GO:0006364~rRNA processing	18	3.05603	6.64e-09	KRR1, PDCD11, EMG1, UTP6, EXOSC2, ERI1, HEATR1, BOP1, EXOSC1, NOP10, FCF1, EXOSC10, EIF4A3, DDX56, NOP2, NOP56, PES1, NHP2	446	92	13528	5.93449	1.36e-05	1.94e-06	1.14e-05
GOTERM_BP_FAT	GO:0016072~rRNA metabolic process	18	3.05603	1.3e-08	KRR1, PDCD11, EMG1, UTP6, EXOSC2, ERI1, HEATR1, BOP1, EXOSC1, NOP10, FCF1, EXOSC10, EIF4A3, DDX56, NOP2, NOP56, PES1, NHP2	446	96	13528	5.68722	2.66e-05	3.32e-06	2.24e-05
GOTERM_CC_FAT	GO:0030529~ribonucleoprotein complex	39	6.62139	9.41e-08	ABCF1, RBM4, RPS6KB2, SYNCRIP, IGF2BP1, BOP1, SART1, MRPS30, PATL1, MOV10, EDC3, RPP30, HNRNPAB, ZCCHC8, DHX8, NOL6, BCAS2, TFIP11, KRR1, PRPF31, MRPL1, ACTN4, EMG1, HEATR1, MRPS7, ZCCHC17, NOP10, HNRNPA1, EIF4A3, MRPS18B, WRAP53, SNRPB, POP1, CPSF6, NOP56, PES1, NHP2, PRPF38A, DAP3	369	515	12782	2.62319	3.39e-05	3.77e-06	0.000129
GOTERM_BP_FAT	GO:0006351~transcription, DNA-dependent	30	5.09338	1.15e-07	TAF1C, CCRN4L, LMO4, CCNT1, NFYA, POLR2D, FUBP1, TSC22D1, MAX, TFAM, TCERG1, MED26, NFAT5, ETV1, GTF3C5, TAF1, SNAPC2, RREB1, CREB1, POLR3A, POLR1C, TAF6L, ELL3, ELL2, TAF11, ZNF217, IRF1, TCEB3, IRF3, NFE2L2	446	292	13528	3.11628	0.000236	2.62e-05	0.000199
GOTERM_BP_FAT	GO:0032774~RNA biosynthetic process	30	5.09338	1.55e-07	TAF1C, CCRN4L, LMO4, CCNT1, NFYA, POLR2D, FUBP1, TSC22D1, MAX, TFAM, TCERG1, MED26, NFAT5, ETV1, GTF3C5, TAF1, SNAPC2, RREB1, CREB1, POLR3A, POLR1C, TAF6L, ELL3, ELL2, TAF11, ZNF217, IRF1, TCEB3, IRF3, NFE2L2	446	296	13528	3.07417	0.000317	3.17e-05	0.000267
GOTERM_CC_FAT	GO:0005732~small nucleolar ribonucleoprotein complex	8	1.35823	8.69e-07	NOL6, KRR1, EMG1, POP1, SNRPB, NOP56, NHP2, NOP10	369	20	12782	13.8558	0.000313	3.13e-05	0.00119309
GOTERM_BP_FAT	GO:0045449~regulation of transcription	127	21.562	1.55e-06	RBM15B, LMO4, RBM4, ZNF304, BRPF1, SMARCD2, GATA6, MED26, ZNF574, PITX1, PITX2, ZNF641, RREB1, ZNF189, TAF6L, ELL3, ELL2, ASCC2, KDM2A, MTF1, MED18, ZNF384, DNTTIP2, PIAS2, NFE2L2, ZNF432, ZNF79, EID3, ZNF132, ZNF131, SETD1A, LIN28B, MOV10, TCERG1, OVOL2, ZNF329, RHEBL1, HNRNPAB, ASXL2, TAF1, NRBF2, TEAD3, NRF1, ZNF217, ATF3, CSRNP1, PNRC1, PPRC1, RAD54B, KLF4, CRYM, ZNF410, E2F1, FOXA2, ELF4, TA…	446	2601	13528	1.48102	0.00315628	0.000287	0.002667
GOTERM_MF_FAT	GO:0003677~DNA binding	113	19.1851	1.87e-06	LMO2, LMO4, ZNF304, BRPF1, GATA6, MED26, ZNF574, PITX1, PITX2, ZNF641, ESCO1, RREB1, ZNF189, POLB, TAF6L, KDM2A, MTF1, ZNF384, PIAS2, ZNF432, NFE2L2, AKAP8, FUS, ZNF79, CCRN4L, ZNF132, ZNF131, LIN28B, OVOL2, POLE3, CENPC1, ZNF329, HNRNPAB, TAF1, TEAD3, HNRNPA1, TET1, NRF1, ZNF217, ATF3, CSRNP1, RAD54B, HIST1H3E, KLF4, ZNF410, E2F1, TAF1C, KIF22, FOXA2, ELF4, TAF1D, CCNT1, ZMAT2, EZH2, ZNF12, CTCF…	414	2331	12983	1.52024	0.00120966	0.000605	0.00278403
GOTERM_BP_FAT	GO:0016071~mRNA metabolic process	31	5.26316	5.05e-06	NCBP2, FUS, TRA2B, RBM15B, RBM4, SYNCRIP, IGF2BP1, POLR2D, SART1, EXOSC10, MOV10, PRMT5, DHX16, RBM10, ZCCHC8, DHX8, CLNS1A, BCAS2, TFIP11, PRPF31, TSEN54, SMG5, PRPF39, HNRNPA1, EIF4A3, GSPT1, JMJD6, SNRPB, CPSF6, ESRP2, PRPF38A	446	370	13528	2.54132	0.0102596	0.000859	0.0086999
GOTERM_MF_FAT	GO:0016563~transcription activator activity	32	5.43294	7.32e-06	E2F1, ING2, FOXA2, ELF4, ZBTB9, RBM4, CTCF, NFYA, CCNE1, MAX, BRPF1, TCERG1, SMARCD2, GATA6, MED26, NPAT, HINFP, MYB, ING1, TAF1, RREB1, GMEB1, TEAD3, TAF6L, TAF11, CD86, MTF1, ZNF384, PIAS2, NFE2L2, SRCAP, KLF4	414	410	12983	2.4476	0.00474177	0.0015831	0.010932
GOTERM_CC_FAT	GO:0044452~nucleolar part	8	1.35823	8.36e-06	POLR1A, POP1, RPP30, POLR1C, BOP1, NOP56, PES1, BAZ2A	369	27	12782	10.2636	0.0030051	0.000274	0.0114811
GOTERM_BP_FAT	GO:0006366~transcription from RNA polymerase II promoter	23	3.90492	9.65e-06	TAF1C, TAF1, CCRN4L, SNAPC2, RREB1, LMO4, CCNT1, NFYA, ELL3, POLR2D, ELL2, TSC22D1, FUBP1, TAF11, MAX, TCERG1, MED26, NFAT5, IRF1, ETV1, TCEB3, IRF3, NFE2L2	446	234	13528	2.98133	0.0195177	0.00151506	0.0166277
GOTERM_MF_FAT	GO:0030528~transcription regulator activity	78	13.2428	1.67e-05	E2F1, TAF1C, FOXA2, ELF4, LMO4, RBM4, EZH2, CTCF, RLIM, DAXX, ZNF207, FUBP1, MAX, CCNE1, ZNF350, BRPF1, SMARCD2, GATA6, MED26, PDE8A, MYB, KDM5B, PITX1, PITX2, BRD8, ATF7IP, SNAPC2, RREB1, GMEB1, ZNF189, TAF6L, ELL3, ELL2, MYCN, TAF11, CD86, MTF1, ZNF134, MED18, ZNF384, PIAS2, NFE2L2, SRCAP, ING2, CCRN4L, ZNF132, ZBTB9, SCML1, ZNF131, NFYA, TSC22D1, TFAM, TCERG1, NPAT, HINFP, NFAT5, ETV1, GTF3C5,…	414	1512	12983	1.61777	0.0108038	0.00271197	0.0249823
GOTERM_MF_FAT	GO:0046914~transition metal ion binding	125	21.2224	2.09e-05	HCCS, MKRN1, PDP2, LMO2, DBF4, LMO4, RBM4, ZNF304, BRPF1, GATA6, PIK3C3, SLC25A28, ASPH, ZNF574, RBM10, PPP4C, ZNF641, ESCO1, NUDT4, RREB1, TRIM41, ZNF189, NUPL2, OGFOD1, TRIM35, KDM2A, MTF1, ACAP1, TRIM31, ZNF384, TESK2, PYGO2, PIAS2, ZNF432, AKAP8, FUS, ELAC2, ZNF79, ZNF132, ZNF131, LIN28B, OVOL2, TRIM68, ZNF329, CDADC1, SLC30A2, SLC31A1, ASXL2, PTGR2, TET1, GART, PDZD8, ZNF217, KLF4, BCO2, ZNF…	414	2785	12983	1.40754	0.0134494	0.00270446	0.0311404
GOTERM_BP_FAT	GO:0006397~mRNA processing	27	4.58404	2.24e-05	NCBP2, FUS, RBM15B, TRA2B, RBM4, SYNCRIP, POLR2D, SART1, MOV10, PRMT5, DHX16, RBM10, ZCCHC8, DHX8, BCAS2, TFIP11, CLNS1A, PRPF31, TSEN54, PRPF39, HNRNPA1, EIF4A3, JMJD6, SNRPB, CPSF6, ESRP2, PRPF38A	446	321	13528	2.55128	0.0446352	0.00325626	0.0385157
GOTERM_BP_FAT	GO:0008380~RNA splicing	25	4.24448	2.31e-05	FUS, NCBP2, RBM15B, TRA2B, RBM4, SYNCRIP, POLR2D, SART1, PRMT5, DHX16, RBM10, ZCCHC8, TFIP11, BCAS2, CLNS1A, DHX8, PRPF31, TSEN54, PRPF39, HNRNPA1, EIF4A3, JMJD6, SNRPB, ESRP2, PRPF38A	446	284	13528	2.67006	0.0461149	0.00314252	0.0398229
GOTERM_MF_FAT	GO:0003724~RNA helicase activity	8	1.35823	2.67e-05	DHX8, EIF4A3, DDX47, DDX56, DDX24, DHX16, DDX21, RAD54B	414	29	12983	8.65101	0.0171498	0.00287893	0.039781
GOTERM_CC_FAT	GO:0016604~nuclear body	17	2.88625	2.76e-05	TFIP11, PRPF31, ELF4, RREB1, YLPM1, SETD1A, NXF1, NOP10, DAXX, SIRT1, EIF4A3, WRAP53, NPAT, HINFP, CPSF6, PIAS2, NHP2	369	168	12782	3.50519	0.00989723	0.000829	0.037939
GOTERM_BP_FAT	GO:0016568~chromatin modification	24	4.0747	3.79e-05	ING3, CSRP2BP, ING2, EZH2, RBM4, SETD1A, HAT1, CTCF, TAF6L, SIRT1, BRPF1, CHD1L, KDM2A, SMARCD2, JMJD6, PRMT5, CHD1, SETD2, BAZ2A, KDM5B, SRCAP, MAP3K12, TERF1, BRD8	446	274	13528	2.6568	0.0745352	0.0048295	0.0653276
GOTERM_BP_FAT	GO:0006325~chromatin organization	28	4.75382	0.000135	ING3, ING2, SETD1A, EZH2, RBM4, HAT1, CTCF, BRPF1, CHD1L, SMARCD2, PRMT5, CHD2, CHD1, HIRIP3, BAZ2A, KDM5B, BRD8, TERF1, CSRP2BP, HIST1H1C, TAF6L, SIRT1, KDM2A, JMJD6, HIST1H3E, SETD2, SRCAP, MAP3K12	446	378	13528	2.2468	0.24036	0.0160412	0.231661
GOTERM_BP_FAT	GO:0016570~histone modification	14	2.37691	0.000187	CSRP2BP, ING3, RBM4, EZH2, HAT1, TAF6L, SIRT1, BRPF1, JMJD6, PRMT5, SETD2, BAZ2A, MAP3K12, BRD8	446	122	13528	3.4807	0.317357	0.0209868	0.321576
GOTERM_MF_FAT	GO:0003712~transcription cofactor activity	26	4.41426	0.000247	E2F1, ZBTB9, RBM4, CTCF, RLIM, MAX, CCNE1, TCERG1, SMARCD2, MED26, NPAT, HINFP, ATF7IP, TAF1, CREB1, GMEB1, TAF6L, SIRT1, TAF11, ATF3, MTF1, DR1, IRF3, PIAS2, SRCAP, CRYM	414	363	12983	2.24616	0.14824	0.0226609	0.368378
GOTERM_BP_FAT	GO:0016569~covalent chromatin modification	14	2.37691	0.000258	CSRP2BP, ING3, RBM4, EZH2, HAT1, TAF6L, SIRT1, BRPF1, JMJD6, PRMT5, SETD2, BAZ2A, MAP3K12, BRD8	446	126	13528	3.3702	0.409644	0.0273572	0.443645
GOTERM_BP_FAT	GO:0051276~chromosome organization	32	5.43294	0.000325	ING3, ING2, RBM4, SETD1A, EZH2, HAT1, CTCF, BRPF1, CHD1L, SMARCD2, PRMT5, CHD2, CHD1, HIRIP3, BAZ2A, KDM5B, CDCA5, TERF1, BRD8, CSRP2BP, HIST1H1C, TAF6L, SIRT1, MIS12, KDM2A, JMJD6, WRAP53, HIST1H3E, AKAP8, SETD2, SRCAP, MAP3K12	446	485	13528	2.00128	0.485739	0.0327045	0.559482
GOTERM_MF_FAT	GO:0008270~zinc ion binding	102	17.3175	0.000332	MKRN1, LMO2, LMO4, DBF4, RBM4, ZNF304, BRPF1, GATA6, RBM10, ZNF574, ZNF641, ESCO1, RREB1, TRIM41, ZNF189, NUPL2, TRIM35, MTF1, KDM2A, TRIM31, ACAP1, ZNF384, PYGO2, PIAS2, ZNF432, AKAP8, FUS, ELAC2, ZNF79, ZNF132, ZNF131, LIN28B, OVOL2, TRIM68, ZNF329, CDADC1, SLC30A2, ASXL2, PTGR2, TET1, PDZD8, ZNF217, KLF4, ZNF410, ZMAT2, RNF185, ZNF12, CTCF, RLIM, ZNF518A, STAC3, ZNF677, ZNF207, ZNF350, ZNF408,…	414	2311	12983	1.38412	0.193772	0.0265644	0.494198
GOTERM_MF_FAT	GO:0004004~ATP-dependent RNA helicase activity	6	1.01868	0.000424	DHX8, EIF4A3, DDX47, DDX56, DDX24, DDX21	414	21	12983	8.95997	0.240787	0.0301444	0.631622
GOTERM_MF_FAT	GO:0000166~nucleotide binding	99	16.8081	0.000446	NCBP2, GRPEL2, RBM15B, RBM4, SYNCRIP, RPS6KB2, CLK1, ITPKA, ACSS1, ARL10, WNK4, DDX24, MAP3K8, PIK3C3, DDX21, RBM10, SAR1A, GTPBP3, MYH3, UBE2J2, BMP2K, TESK2, RAB10, PRPS1, FUS, GPN3, ERBB3, SETD1A, IGF2BP1, CHEK1, URGCP, GPD1L, DDX47, MOV10, HARS2, P2RY1, RHEBL1, HNRNPAB, DHX8, TAF1, NXF1, HNRNPA1, GART, DDX56, PSMC6, DHFR, ULK1, PPRC1, MYH11, RAD54B, GK, CRYM, DDX52, PC, ABCF1, KIF22, SEPHS1, …	414	2245	12983	1.38291	0.251167	0.0285096	0.663081
GOTERM_MF_FAT	GO:0008134~transcription factor binding	32	5.43294	0.000461	E2F1, ZBTB9, LMO4, RBM4, CTCF, RLIM, DAXX, CCNE1, MAX, TCERG1, SMARCD2, GATA6, MED26, NPAT, HINFP, PITX2, ATF7IP, TAF1, PDCD11, CREB1, GMEB1, DRG1, TAF6L, SIRT1, TAF11, ATF3, MTF1, DR1, IRF3, PIAS2, SRCAP, CRYM	414	513	12983	1.95617	0.258574	0.0268316	0.685791
GOTERM_MF_FAT	GO:0004386~helicase activity	14	2.37691	0.000522	DHX8, EIF4A3, DDX47, DDX56, MOV10, CHD1L, DDX24, CHD2, CHD1, DHX16, RAD54B, DDX21, SRCAP, DDX52	414	140	12983	3.13599	0.28731	0.0278311	0.776048
GOTERM_MF_FAT	GO:0008186~RNA-dependent ATPase activity	6	1.01868	0.000535	DHX8, EIF4A3, DDX47, DDX56, DDX24, DDX21	414	22	12983	8.5527	0.293396	0.0263605	0.795618
GOTERM_BP_FAT	GO:0007049~cell cycle	44	7.47029	0.000543	E2F1, KIF22, PARD3, HAUS2, DBF4, CCNT1, CHEK1, DAXX, CD2AP, SART1, URGCP, CCNE2, CCNE1, PRR5, RB1CC1, MAP3K8, NPAT, HINFP, DYNC1H1, ING1, CDCA5, TERF1, CDC7, ESCO1, CDK1, TAF1, CSRP2BP, ERH, DSN1, PCNT, UBE2C, MIS12, PSMC6, RIF1, GSPT1, ERBB2IP, RCC2, DUSP1, SPAG5, PSMD10, RAD54B, AKAP8, PES1, CCNDBP1	446	776	13528	1.71985	0.670384	0.0514767	0.931944
GOTERM_BP_FAT	GO:0008033~tRNA processing	10	1.69779	0.00084	ADAT1, TSEN54, GTPBP3, ELAC2, CTU1, TYW3, POP1, RPP30, KIAA0391, DUS3L	446	76	13528	3.99103	0.820368	0.075071	1.43799
GOTERM_MF_FAT	GO:0008026~ATP-dependent helicase activity	11	1.86757	0.00109895	DHX8, EIF4A3, DDX47, DDX56, CHD1L, DDX24, CHD2, CHD1, DHX16, DDX21, DDX52	414	98	12983	3.51999	0.510128	0.0496949	1.628
GOTERM_MF_FAT	GO:0070035~purine NTP-dependent helicase activity	11	1.86757	0.00109895	DHX8, EIF4A3, DDX47, DDX56, CHD1L, DDX24, CHD2, CHD1, DHX16, DDX21, DDX52	414	98	12983	3.51999	0.510128	0.0496949	1.628
GOTERM_BP_FAT	GO:0000278~mitotic cell cycle	25	4.24448	0.00121631	E2F1, KIF22, HAUS2, DBF4, CHEK1, CD2AP, CCNE1, HINFP, NPAT, DYNC1H1, CDCA5, TERF1, CDC7, CDK1, TAF1, DSN1, UBE2C, MIS12, PSMC6, GSPT1, RCC2, SPAG5, PSMD10, AKAP8, PES1	446	370	13528	2.04945	0.916793	0.102467	2.07584
GOTERM_MF_FAT	GO:0004527~exonuclease activity	8	1.35823	0.001365	EXOSC10, EXOSC2, ERI1, ERI2, ISG20L2, EXOSC1, DIS3L, FEN1	414	53	12983	4.73357	0.5879	0.0573869	2.0184
GOTERM_BP_FAT	GO:0006399~tRNA metabolic process	12	2.03735	0.00174634	ADAT1, TSEN54, GTPBP3, ELAC2, CTU1, PARS2, HARS2, TYW3, POP1, RPP30, KIAA0391, DUS3L	446	118	13528	3.08459	0.971869	0.138247	2.96768
GOTERM_CC_FAT	GO:0005694~chromosome	26	4.41426	0.00180733	KIF22, ING2, CHEK1, CTCF, DAXX, CENPC1, CHD2, CHD1, CDCA5, BAZ2A, TERF1, NOL6, CENPM, HIST1H1C, DSN1, CREB1, PPP1R10, MIS12, MYCN, RIF1, RCC2, SPAG5, AKAP8, HIST1H3E, PES1, KLF4	369	460	12782	1.95789	0.478594	0.0488603	2.45383
GOTERM_CC_FAT	GO:0044427~chromosomal part	23	3.90492	0.0018313	KIF22, CENPM, ING2, HIST1H1C, DSN1, CREB1, PPP1R10, CTCF, CHEK1, DAXX, MIS12, MYCN, RIF1, RCC2, SPAG5, CENPC1, CHD2, CHD1, HIST1H3E, CDCA5, BAZ2A, KLF4, TERF1	369	386	12782	2.06402	0.483082	0.0460402	2.486
GOTERM_CC_FAT	GO:0015030~Cajal body	6	1.01868	0.00204275	PRPF31, WRAP53, NPAT, HINFP, NHP2, NOP10	369	32	12782	6.49492	0.521041	0.0478913	2.76932
GOTERM_BP_FAT	GO:0051329~interphase of mitotic cell cycle	11	1.86757	0.00206298	E2F1, CDC7, CCNE1, TAF1, GSPT1, DBF4, NPAT, HINFP, CHEK1, CDCA5, TERF1	446	103	13528	3.23932	0.985287	0.155289	3.4968
GOTERM_BP_FAT	GO:0016458~gene silencing	8	1.35823	0.00229049	SRRT, MOV10, TNRC6C, HAT1, ERI1, BAZ2A, SIRT1, LIN28B	446	56	13528	4.33312	0.990766	0.164885	3.87531
GOTERM_MF_FAT	GO:0047485~protein N-terminus binding	9	1.52801	0.00235646	TAF11, STX5, ACTN4, HAX1, ALG2, NPAT, KCNIP2, SNAP25, DAXX	414	74	12983	3.81404	0.783712	0.0912603	3.46054
GOTERM_BP_FAT	GO:0051325~interphase	11	1.86757	0.00255343	E2F1, CDC7, CCNE1, TAF1, GSPT1, DBF4, NPAT, HINFP, CHEK1, CDCA5, TERF1	446	106	13528	3.14764	0.994611	0.175894	4.31101
GOTERM_BP_FAT	GO:0051252~regulation of RNA metabolic process	81	13.7521	0.00333214	E2F1, FOXA2, ELF4, RBM15B, RBM4, EZH2, SYNCRIP, ZNF12, CTCF, DAXX, ZNF677, ZNF207, ZNF304, CCNE1, ZNF350, SMARCD2, GATA6, MED26, RHOA, PDE8A, MYB, KDM5B, PITX1, PITX2, BRD8, ATF7IP, ZNF641, RREB1, ZNF543, ZNF189, TAF6L, ELL3, MYCN, ADRB2, MTF1, ZNF134, MED18, PIAS2, ZNF432, NFE2L2, ESRP2, SRCAP, ING2, ZNF79, ZNF132, ZNF131, HAT1, IGF2BP1, NFYA, LIN28B, TSC22D1, TFAM, OVOL2, NPAT, ZNF473, HINFP, C…	446	1813	13528	1.35515	0.998907	0.216147	5.59049
GOTERM_MF_FAT	GO:0003713~transcription coactivator activity	16	2.71647	0.00353874	TAF1, ZBTB9, GMEB1, RBM4, TAF6L, TAF11, MAX, CCNE1, TCERG1, SMARCD2, MTF1, MED26, NPAT, HINFP, PIAS2, SRCAP	414	214	12983	2.34467	0.899813	0.126578	5.15437
GOTERM_CC_FAT	GO:0005681~spliceosome	11	1.86757	0.0048157	TFIP11, DHX8, BCAS2, PRPF31, EIF4A3, SNRPB, SYNCRIP, HNRNPA1, SART1, ZCCHC8, PRPF38A	369	132	12782	2.88663	0.8241	0.102924	6.41488
GOTERM_MF_FAT	GO:0003702~RNA polymerase II transcription factor activity	17	2.88625	0.0050504	TAF1C, FOXA2, CREB1, RBM4, TEAD3, TAF6L, ELL2, TAF11, MED31, TCERG1, GATA6, MED26, MED18, NFAT5, IRF3, TCEB1, KLF4	414	244	12983	2.18491	0.962597	0.166862	7.2797
GOTERM_BP_FAT	GO:0022403~cell cycle phase	25	4.24448	0.0052212	E2F1, KIF22, HAUS2, DBF4, CHEK1, CD2AP, CCNE1, HINFP, NPAT, DYNC1H1, CDCA5, TERF1, CDC7, CDK1, TAF1, DSN1, PCNT, UBE2C, MIS12, GSPT1, RCC2, SPAG5, RAD54B, AKAP8, PES1	446	414	13528	1.83163	0.999977	0.308428	8.62771
GOTERM_BP_FAT	GO:0006401~RNA catabolic process	8	1.35823	0.00534269	NCBP2, EXOSC10, EIF4A3, GSPT1, SMG5, POP1, LIN28B, FEN1	446	65	13528	3.73315	0.999982	0.305673	8.81986
GOTERM_MF_FAT	GO:0008080~N-acetyltransferase activity	8	1.35823	0.0061938	TAF1, CSRP2BP, ING3, AGPAT5, NAA50, HAT1, TAF6L, SRCAP	414	69	12983	3.63593	0.982266	0.191217	8.85766
GOTERM_BP_FAT	GO:0006473~protein amino acid acetylation	7	1.18846	0.00693403	CSRP2BP, BRPF1, ING3, NAA50, HAT1, TAF6L, BRD8	446	52	13528	4.08313	0.999999	0.367811	11.3018
GOTERM_BP_FAT	GO:0006829~zinc ion transport	5	0.848896	0.00727816	SLC39A10, SLC39A9, SLC30A2, SLC39A6, SLC39A2	446	24	13528	6.31913	1	0.372721	11.8301
GOTERM_BP_FAT	GO:0043414~biopolymer methylation	8	1.35823	0.00740457	ATF7IP, GSPT1, PRMT5, EZH2, CTCF, SETD2, ETF1, BAZ2A	446	69	13528	3.51673	1	0.36879	12.0234
GOTERM_CC_FAT	GO:0005667~transcription factor complex	14	2.37691	0.00778899	E2F1, ATF7IP, TAF1, ING2, LMO4, CREB1, RBM4, TEAD3, NFYA, TAF11, GATA6, GTF3C5, KLF4, PITX2	369	210	12782	2.3093	0.940096	0.152606	10.1828
GOTERM_BP_FAT	GO:0000041~transition metal ion transport	8	1.35823	0.00863224	SLC39A10, SLC39A9, SLC25A28, SLC30A2, SLC39A6, SLC31A1, SLC39A2, SCO1	446	71	13528	3.41767	1	0.406043	13.8802
GOTERM_BP_FAT	GO:0006357~regulation of transcription from RNA polymerase II promoter	37	6.28183	0.00927931	E2F1, FOXA2, ELF4, RBM4, NFYA, SMARCD2, GATA6, MED26, NFAT5, NPAT, HINFP, CHD2, RHOA, CHD1, BRD8, ATF7IP, TAF1, CREB1, ZNF189, TEAD3, TAF6L, ELL3, SIRT1, MYCN, NRF1, ADRB2, MTF1, DR1, CSRNP1, MED18, IRF1, TCEB3, JAK3, TCEB1, SRCAP, KLF4, CRYM	446	727	13528	1.54371	1	0.41968	14.8439
GOTERM_BP_FAT	GO:0019751~polyol metabolic process	6	1.01868	0.00959884	GPD1L, SORD, GK, GPCPD1, IPMK, ITPKA	446	40	13528	4.54978	1	0.421528	15.316
GOTERM_BP_FAT	GO:0000082~G1/S transition of mitotic cell cycle	7	1.18846	0.00991126	CDC7, CCNE1, GSPT1, DBF4, NPAT, HINFP, CDCA5	446	56	13528	3.79148	1	0.423046	15.7753
GOTERM_MF_FAT	GO:0016706~oxidoreductase activity, acting on paired donors, with incorporation or reduction of molecular oxygen, 2-oxoglutarate as one donor, and incorporation of one atom each of oxygen into both donors	5	0.848896	0.0112863	OGFOD1, KDM2A, JMJD6, ASPH, TET1	414	28	12983	5.59998	0.999368	0.308106	15.5861
GOTERM_BP_FAT	GO:0006730~one-carbon metabolic process	10	1.69779	0.0115362	ATF7IP, DHFR, GSPT1, JMJD6, PRMT5, EZH2, CTCF, SETD2, ETF1, BAZ2A	446	112	13528	2.7082	1	0.46411	18.1263
GOTERM_BP_FAT	GO:0045941~positive regulation of transcription	30	5.09338	0.0117327	E2F1, ING2, FOXA2, ELF4, RBM4, CTCF, NFYA, CCNE1, BRPF1, OVOL2, GATA6, NFAT5, HINFP, ING1, HNRNPAB, ATF7IP, TAF1, CREB1, TEAD3, ELL3, TAF11, ADRB2, CD86, MTF1, CSRNP1, IRF1, PIAS2, NFE2L2, JAK3, KLF4	446	564	13528	1.6134	1	0.461111	18.4064
GOTERM_BP_FAT	GO:0022402~cell cycle process	30	5.09338	0.0121594	E2F1, KIF22, DBF4, HAUS2, CHEK1, CD2AP, DAXX, SART1, CCNE1, NPAT, HINFP, DYNC1H1, CDCA5, TERF1, CDC7, CDK1, TAF1, CSRP2BP, DSN1, PCNT, UBE2C, MIS12, PSMC6, RCC2, GSPT1, SPAG5, PSMD10, RAD54B, AKAP8, PES1	446	565	13528	1.61054	1	0.464656	19.0114
GOTERM_CC_FAT	GO:0000793~condensed chromosome	10	1.69779	0.0122288	NOL6, CENPM, DSN1, SPAG5, CENPC1, CHEK1, CTCF, AKAP8, PES1, MIS12	369	129	12782	2.68524	0.98808	0.218144	15.548
GOTERM_BP_FAT	GO:0032259~methylation	8	1.35823	0.0123479	ATF7IP, GSPT1, PRMT5, EZH2, CTCF, SETD2, ETF1, BAZ2A	446	76	13528	3.19283	1	0.461581	19.2775
GOTERM_BP_FAT	GO:0006355~regulation of transcription, DNA-dependent	76	12.9032	0.0124845	E2F1, FOXA2, ELF4, RBM4, EZH2, ZNF12, CTCF, DAXX, ZNF677, ZNF207, ZNF304, CCNE1, ZNF350, SMARCD2, GATA6, MED26, RHOA, PDE8A, MYB, KDM5B, PITX1, PITX2, BRD8, ATF7IP, ZNF641, RREB1, ZNF543, ZNF189, TAF6L, ELL3, MYCN, ADRB2, MTF1, ZNF134, MED18, PIAS2, ZNF432, NFE2L2, SRCAP, ING2, ZNF79, ZNF132, ZNF131, HAT1, NFYA, LIN28B, TSC22D1, TFAM, OVOL2, NPAT, ZNF473, HINFP, CHD2, NFAT5, CHD1, ETV1, BAZ2A, HN…	446	1773	13528	1.30018	1	0.45725	19.4697
GOTERM_BP_FAT	GO:0000387~spliceosomal snRNP biogenesis	5	0.848896	0.0126497	NCBP2, CLNS1A, PRPF31, PRMT5, SNRPB	446	28	13528	5.4164	1	0.45384	19.7016
GOTERM_BP_FAT	GO:0040029~regulation of gene expression, epigenetic	8	1.35823	0.0132108	ATF7IP, SRRT, MOV10, HAT1, CTCF, BAZ2A, SIRT1, LIN28B	446	77	13528	3.15136	1	0.460703	20.4844
GOTERM_BP_FAT	GO:0043543~protein amino acid acylation	7	1.18846	0.0137013	CSRP2BP, BRPF1, ING3, NAA50, HAT1, TAF6L, BRD8	446	60	13528	3.53871	1	0.465455	21.163
GOTERM_MF_FAT	GO:0016407~acetyltransferase activity	8	1.35823	0.015391	TAF1, CSRP2BP, ING3, AGPAT5, NAA50, HAT1, TAF6L, SRCAP	414	82	12983	3.0595	0.999958	0.380817	20.669
GOTERM_BP_FAT	GO:0000184~nuclear-transcribed mRNA catabolic process, nonsense-mediated decay	5	0.848896	0.0160833	NCBP2, EXOSC10, EIF4A3, GSPT1, SMG5	446	30	13528	5.05531	1	0.513304	24.3811
GOTERM_MF_FAT	GO:0016410~N-acyltransferase activity	8	1.35823	0.0163648	TAF1, CSRP2BP, ING3, AGPAT5, NAA50, HAT1, TAF6L, SRCAP	414	83	12983	3.02264	0.999978	0.385383	21.8322
GOTERM_BP_FAT	GO:0010628~positive regulation of gene expression	30	5.09338	0.0168789	E2F1, ING2, FOXA2, ELF4, RBM4, CTCF, NFYA, CCNE1, BRPF1, OVOL2, GATA6, NFAT5, HINFP, ING1, HNRNPAB, ATF7IP, TAF1, CREB1, TEAD3, ELL3, TAF11, ADRB2, CD86, MTF1, CSRNP1, IRF1, PIAS2, NFE2L2, JAK3, KLF4	446	581	13528	1.56619	1	0.522866	25.4281
GOTERM_BP_FAT	GO:0006403~RNA localization	9	1.52801	0.0171825	NCBP2, SENP2, EIF4A3, SMG5, NUP50, IGF2BP1, NXF1, NUPL2, HNRNPA1	446	100	13528	2.72987	1	0.521781	25.824
GOTERM_MF_FAT	GO:0016702~oxidoreductase activity, acting on single donors with incorporation of molecular oxygen, incorporation of two atoms of oxygen	7	1.18846	0.0182204	OGFOD1, KDM2A, JMJD6, ASPH, TET1, KDM5B, BCO2	414	66	12983	3.32605	0.999993	0.40481	24.0048
GOTERM_CC_FAT	GO:0005923~tight junction	7	1.18846	0.0184514	IGSF5, PARD3, WNK4, CLDN6, CLDN2, CXADR, JAM2	369	73	12782	3.3216	0.998775	0.297333	22.5688
GOTERM_CC_FAT	GO:0070160~occluding junction	7	1.18846	0.0184514	IGSF5, PARD3, WNK4, CLDN6, CLDN2, CXADR, JAM2	369	73	12782	3.3216	0.998775	0.297333	22.5688
GOTERM_MF_FAT	GO:0016701~oxidoreductase activity, acting on single donors with incorporation of molecular oxygen	7	1.18846	0.0194943	OGFOD1, KDM2A, JMJD6, ASPH, TET1, KDM5B, BCO2	414	67	12983	3.27641	0.999997	0.412785	25.4636
GOTERM_BP_FAT	GO:0006368~RNA elongation from RNA polymerase II promoter	6	1.01868	0.0201902	TAF11, TAF1, TCEB3, POLR2D, ELL3, ELL2	446	48	13528	3.79148	1	0.572766	29.6409
GOTERM_BP_FAT	GO:0016573~histone acetylation	6	1.01868	0.0201902	CSRP2BP, BRPF1, ING3, HAT1, TAF6L, BRD8	446	48	13528	3.79148	1	0.572766	29.6409
GOTERM_MF_FAT	GO:0016251~general RNA polymerase II transcription factor activity	6	1.01868	0.0208354	TAF11, MED31, TAF1C, MED26, RBM4, MED18	414	50	12983	3.76319	0.999999	0.421085	26.971
GOTERM_MF_FAT	GO:0043021~ribonucleoprotein binding	5	0.848896	0.0220315	ABCF1, PRPF31, PRMT5, ERI1, ETF1	414	34	12983	4.61175	0.999999	0.426552	28.2914
GOTERM_BP_FAT	GO:0031047~gene silencing by RNA	5	0.848896	0.0222392	SRRT, MOV10, TNRC6C, ERI1, LIN28B	446	33	13528	4.59573	1	0.601063	32.1343
GOTERM_BP_FAT	GO:0045935~positive regulation of nucleobase, nucleoside, nucleotide and nucleic acid metabolic process	31	5.26316	0.0239626	E2F1, ING2, FOXA2, ELF4, RBM4, KITLG, CTCF, NFYA, CCNE1, BRPF1, OVOL2, GATA6, NFAT5, HINFP, ING1, HNRNPAB, ATF7IP, TAF1, CREB1, TEAD3, ELL3, TAF11, ADRB2, CD86, MTF1, CSRNP1, IRF1, PIAS2, NFE2L2, JAK3, KLF4	446	624	13528	1.50687	1	0.621523	34.1668
GOTERM_BP_FAT	GO:0051028~mRNA transport	8	1.35823	0.0243421	NCBP2, SENP2, EIF4A3, SMG5, NUP50, NXF1, NUPL2, HNRNPA1	446	87	13528	2.78913	1	0.620232	34.6066
GOTERM_MF_FAT	GO:0016944~RNA polymerase II transcription elongation factor activity	3	0.509338	0.0248926	TCEB3, ELL3, ELL2	414	8	12983	11.76	1	0.454427	31.3602
GOTERM_BP_FAT	GO:0006354~RNA elongation	6	1.01868	0.0255848	TAF11, TAF1, TCEB3, POLR2D, ELL3, ELL2	446	51	13528	3.56845	1	0.631773	36.0275
GOTERM_BP_FAT	GO:0010557~positive regulation of macromolecule biosynthetic process	32	5.43294	0.0264277	E2F1, ING2, FOXA2, ELF4, RBM4, KITLG, CTCF, NFYA, CCNE1, BRPF1, OVOL2, GATA6, NFAT5, HINFP, ING1, HNRNPAB, ATF7IP, SOAT1, TAF1, CREB1, TEAD3, ELL3, TAF11, ADRB2, CD86, MTF1, CSRNP1, IRF1, PIAS2, NFE2L2, JAK3, KLF4	446	654	13528	1.48413	1	0.63698	36.9746
GOTERM_BP_FAT	GO:0000956~nuclear-transcribed mRNA catabolic process	5	0.848896	0.0270405	NCBP2, EXOSC10, EIF4A3, GSPT1, SMG5	446	35	13528	4.33312	1	0.638778	37.6549
GOTERM_MF_FAT	GO:0046872~metal ion binding	151	25.6367	0.0289965	HCCS, MKRN1, PDP2, LMO2, DBF4, LMO4, RBM4, ZNF304, BRPF1, SLC25A25, GATA6, MAP3K8, PIK3C3, SLC25A28, ASPH, ZNF574, RBM10, PPP4C, ZNF641, ESCO1, NUDT4, ACTN4, RREB1, NUDT5, PDXP, TRIM41, ZNF189, POLB, NUPL2, SLC34A2, OGFOD1, TRIM35, KCNT1, KDM2A, MTF1, ACAP1, TRIM31, ZNF384, TESK2, PYGO2, PIAS2, AKAP8, ZNF432, PRPS1, FUS, ELAC2, ZNF79, ZNF132, ZNF131, LIN28B, MRS2, FGG, TRIM68, OVOL2, ZNF329, CDAD…	414	4140	12983	1.1438	1	0.494412	35.5484
GOTERM_CC_FAT	GO:0016607~nuclear speck	8	1.35823	0.0290857	TFIP11, PRPF31, EIF4A3, RREB1, SETD1A, YLPM1, PIAS2, NXF1	369	103	12782	2.69045	0.999976	0.412164	33.3283
GOTERM_MF_FAT	GO:0004518~nuclease activity	11	1.86757	0.0295778	EXOSC10, ELAC2, POP1, EXOSC2, RPP30, ERI1, ERI2, ISG20L2, EXOSC1, DIS3L, FEN1	414	158	12983	2.18328	1	0.489271	36.122
GOTERM_CC_FAT	GO:0000785~chromatin	12	2.03735	0.0300464	KIF22, ING2, HIST1H1C, CREB1, CHD2, CHD1, PPP1R10, HIST1H3E, BAZ2A, DAXX, KLF4, MYCN	369	200	12782	2.07837	0.999983	0.407248	34.2287
GOTERM_MF_FAT	GO:0017076~purine nucleotide binding	76	12.9032	0.0309448	ABCF1, GRPEL2, KIF22, SEPHS1, TRPV1, ZNF12, RPS6KB2, CLK1, ITPKA, ACSS1, ARL10, CTU1, WNK4, MAP3K8, DDX24, PIK3C3, RHOA, DDX21, DYNC1H1, IPMK, SAR1A, CDK13, CDC7, RAP2A, CDK1, GTPBP3, MYH3, ERAL1, UBE2J2, UBE2C, UBE2O, EIF4A3, BMP2K, TESK2, RAB10, SRCAP, MAP3K12, PRPS1, GPN3, HS3ST5, ERBB3, HK2, CHEK1, URGCP, DDX47, MOV10, CHD1L, PARS2, CKMT2, HARS2, P2RY1, CHD2, CHD1, DHX16, UCK2, RHEBL1, DUS3L,…	414	1918	12983	1.24262	1	0.493391	37.4522
GOTERM_MF_FAT	GO:0004468~lysine N-acetyltransferase activity	5	0.848896	0.031777	TAF1, ING3, HAT1, TAF6L, SRCAP	414	38	12983	4.1263	1	0.491386	38.2492
GOTERM_MF_FAT	GO:0004402~histone acetyltransferase activity	5	0.848896	0.031777	TAF1, ING3, HAT1, TAF6L, SRCAP	414	38	12983	4.1263	1	0.491386	38.2492
GOTERM_MF_FAT	GO:0032555~purine ribonucleotide binding	73	12.3939	0.0330151	ABCF1, KIF22, SEPHS1, TRPV1, ZNF12, RPS6KB2, CLK1, ITPKA, ACSS1, ARL10, CTU1, WNK4, MAP3K8, DDX24, PIK3C3, RHOA, DDX21, DYNC1H1, SAR1A, IPMK, CDK13, CDC7, RAP2A, CDK1, GTPBP3, MYH3, ERAL1, UBE2J2, UBE2C, UBE2O, EIF4A3, BMP2K, TESK2, RAB10, SRCAP, MAP3K12, PRPS1, GPN3, ERBB3, HK2, CHEK1, URGCP, MOV10, DDX47, CHD1L, PARS2, CKMT2, HARS2, P2RY1, CHD2, CHD1, DHX16, UCK2, RHEBL1, CSNK1A1, DHX8, TAF1, D…	414	1836	12983	1.24688	1	0.493833	39.4175
GOTERM_MF_FAT	GO:0032553~ribonucleotide binding	73	12.3939	0.0330151	ABCF1, KIF22, SEPHS1, TRPV1, ZNF12, RPS6KB2, CLK1, ITPKA, ACSS1, ARL10, CTU1, WNK4, MAP3K8, DDX24, PIK3C3, RHOA, DDX21, DYNC1H1, SAR1A, IPMK, CDK13, CDC7, RAP2A, CDK1, GTPBP3, MYH3, ERAL1, UBE2J2, UBE2C, UBE2O, EIF4A3, BMP2K, TESK2, RAB10, SRCAP, MAP3K12, PRPS1, GPN3, ERBB3, HK2, CHEK1, URGCP, MOV10, DDX47, CHD1L, PARS2, CKMT2, HARS2, P2RY1, CHD2, CHD1, DHX16, UCK2, RHEBL1, CSNK1A1, DHX8, TAF1, D…	414	1836	12983	1.24688	1	0.493833	39.4175
GOTERM_BP_FAT	GO:0051173~positive regulation of nitrogen compound metabolic process	31	5.26316	0.0339447	E2F1, ING2, FOXA2, ELF4, RBM4, KITLG, CTCF, NFYA, CCNE1, BRPF1, OVOL2, GATA6, NFAT5, HINFP, ING1, HNRNPAB, ATF7IP, TAF1, CREB1, TEAD3, ELL3, TAF11, ADRB2, CD86, MTF1, CSRNP1, IRF1, PIAS2, NFE2L2, JAK3, KLF4	446	644	13528	1.46007	1	0.716312	44.8563
GOTERM_CC_FAT	GO:0000428~DNA-directed RNA polymerase complex	4	0.679117	0.0340649	POLR1A, POLR1C, POLR3A, POLR2D	369	25	12782	5.54233	0.999996	0.432855	37.8739
GOTERM_CC_FAT	GO:0055029~nuclear DNA-directed RNA polymerase complex	4	0.679117	0.0340649	POLR1A, POLR1C, POLR3A, POLR2D	369	25	12782	5.54233	0.999996	0.432855	37.8739
GOTERM_BP_FAT	GO:0051592~response to calcium ion	6	1.01868	0.0340967	KCNMB4, FGG, DUSP1, ALG2, KCNIP2, AQP3	446	55	13528	3.30893	1	0.711603	45.0057
GOTERM_BP_FAT	GO:0051301~cell division	17	2.88625	0.0349789	CDC7, CDK1, PARD3, DSN1, HAUS2, CCNT1, UBE2C, CD2AP, DAXX, MIS12, CCNE2, CCNE1, RCC2, SPAG5, CDCA5, TERF1, CDK13	446	295	13528	1.74794	1	0.714687	45.8651
GOTERM_CC_FAT	GO:0030880~RNA polymerase complex	4	0.679117	0.03771	POLR1A, POLR1C, POLR3A, POLR2D	369	26	12782	5.32916	0.999999	0.452099	41.0175
GOTERM_BP_FAT	GO:0008213~protein amino acid alkylation	5	0.848896	0.0383704	GSPT1, PRMT5, EZH2, SETD2, ETF1	446	39	13528	3.8887	1	0.742006	49.0523
GOTERM_BP_FAT	GO:0006479~protein amino acid methylation	5	0.848896	0.0383704	GSPT1, PRMT5, EZH2, SETD2, ETF1	446	39	13528	3.8887	1	0.742006	49.0523
GOTERM_MF_FAT	GO:0043169~cation binding	151	25.6367	0.039103	HCCS, MKRN1, PDP2, LMO2, DBF4, LMO4, RBM4, ZNF304, BRPF1, SLC25A25, GATA6, MAP3K8, PIK3C3, SLC25A28, ASPH, ZNF574, RBM10, PPP4C, ZNF641, ESCO1, NUDT4, ACTN4, RREB1, NUDT5, PDXP, TRIM41, ZNF189, POLB, NUPL2, SLC34A2, OGFOD1, TRIM35, KCNT1, KDM2A, MTF1, ACAP1, TRIM31, ZNF384, TESK2, PYGO2, PIAS2, AKAP8, ZNF432, PRPS1, FUS, ELAC2, ZNF79, ZNF132, ZNF131, LIN28B, MRS2, FGG, TRIM68, OVOL2, ZNF329, CDAD…	414	4179	12983	1.13313	1	0.543636	44.8682
GOTERM_BP_FAT	GO:0051236~establishment of RNA localization	8	1.35823	0.0406559	NCBP2, SENP2, EIF4A3, SMG5, NUP50, NXF1, NUPL2, HNRNPA1	446	97	13528	2.50159	1	0.756652	51.0996
GOTERM_BP_FAT	GO:0050657~nucleic acid transport	8	1.35823	0.0406559	NCBP2, SENP2, EIF4A3, SMG5, NUP50, NXF1, NUPL2, HNRNPA1	446	97	13528	2.50159	1	0.756652	51.0996
GOTERM_BP_FAT	GO:0050658~RNA transport	8	1.35823	0.0406559	NCBP2, SENP2, EIF4A3, SMG5, NUP50, NXF1, NUPL2, HNRNPA1	446	97	13528	2.50159	1	0.756652	51.0996
GOTERM_MF_FAT	GO:0043566~structure-specific DNA binding	10	1.69779	0.0420317	FUBP1, FOXA2, CREB1, ZNF12, CTCF, TET1, HNRNPA1, KLF4, FEN1, TERF1	414	145	12983	2.16275	1	0.559419	47.3241
GOTERM_BP_FAT	GO:0045893~positive regulation of transcription, DNA-dependent	24	4.0747	0.0436421	E2F1, ATF7IP, TAF1, FOXA2, ELF4, CREB1, RBM4, CTCF, TEAD3, NFYA, ELL3, CCNE1, ADRB2, MTF1, OVOL2, GATA6, CSRNP1, NFAT5, IRF1, PIAS2, JAK3, NFE2L2, KLF4, HNRNPAB	446	477	13528	1.52613	1	0.77564	53.6579
GOTERM_CC_FAT	GO:0005739~mitochondrion	42	7.13073	0.0445349	E2F1, HCCS, GRPEL2, PDP2, HAX1, GM2A, HK2, MRPS30, ACBD3, TFAM, MRS2, ACSS1, AGPAT5, SLC25A25, PARS2, CKMT2, HARS2, SLC25A28, SLC25A44, YRDC, KIAA0391, ELOVL6, LACTB, SLC25A40, FEN1, SCO1, BRD8, MRPL1, GTPBP3, CREB1, MCAT, ATP5F1, MRPS7, VDAC1, KIAA1279, MRPS18B, TFRC, SLC25A33, TDH, GK, PC, DAP3	369	1087	12782	1.33842	1	0.49508	46.5104
GOTERM_BP_FAT	GO:0031328~positive regulation of cellular biosynthetic process	32	5.43294	0.045002	E2F1, ING2, FOXA2, ELF4, RBM4, KITLG, CTCF, NFYA, CCNE1, BRPF1, OVOL2, GATA6, NFAT5, HINFP, ING1, HNRNPAB, ATF7IP, SOAT1, TAF1, CREB1, TEAD3, ELL3, TAF11, ADRB2, CD86, MTF1, CSRNP1, IRF1, PIAS2, NFE2L2, JAK3, KLF4	446	685	13528	1.41696	1	0.780695	54.7807
GOTERM_CC_FAT	GO:0000178~exosome (RNase complex)	3	0.509338	0.0450909	EXOSC10, EXOSC2, EXOSC1	369	12	12782	8.65989	1	0.485419	46.9363
GOTERM_MF_FAT	GO:0016779~nucleotidyltransferase activity	9	1.52801	0.0460623	ESCO1, FICD, POLE3, POLR1A, POLR1C, POLB, POLR3A, POLR2D, ZCCHC6	414	125	12983	2.25791	1	0.582898	50.5374
GOTERM_BP_FAT	GO:0019400~alditol metabolic process	4	0.679117	0.0475781	GPD1L, SORD, GK, GPCPD1	446	25	13528	4.85309	1	0.79419	56.8377
GOTERM_MF_FAT	GO:0001882~nucleoside binding	64	10.8659	0.0476614	ABCF1, KIF22, GRPEL2, SEPHS1, TRPV1, ZNF12, RPS6KB2, CLK1, ITPKA, ACSS1, CTU1, WNK4, MAP3K8, DDX24, PIK3C3, DDX21, DYNC1H1, IPMK, CDK13, CDC7, CDK1, ACTN4, MYH3, UBE2J2, UBE2C, UBE2O, EIF4A3, BMP2K, TESK2, SRCAP, MAP3K12, PRPS1, HS3ST5, ERBB3, HK2, CHEK1, MOV10, DDX47, CHD1L, PARS2, CKMT2, P2RY1, HARS2, CHD2, DHX16, CHD1, UCK2, DUS3L, CSNK1A1, DHX8, TAF1, POLR3A, SPATA5L1, GART, DDX56, PSMC6, PYG…	414	1612	12983	1.24506	1	0.585374	51.7607
GOTERM_BP_FAT	GO:0051254~positive regulation of RNA metabolic process	24	4.0747	0.0481354	E2F1, ATF7IP, TAF1, FOXA2, ELF4, CREB1, RBM4, CTCF, TEAD3, NFYA, ELL3, CCNE1, ADRB2, MTF1, OVOL2, GATA6, CSRNP1, NFAT5, IRF1, PIAS2, JAK3, NFE2L2, KLF4, HNRNPAB	446	481	13528	1.51344	1	0.792948	57.2709
GOTERM_MF_FAT	GO:0043167~ion binding	152	25.8065	0.0491586	HCCS, MKRN1, PDP2, LMO2, DBF4, LMO4, RBM4, ZNF304, BRPF1, SLC25A25, GATA6, MAP3K8, PIK3C3, SLC25A28, ASPH, ZNF574, RBM10, PPP4C, ZNF641, ESCO1, NUDT4, ACTN4, RREB1, NUDT5, PDXP, TRIM41, ZNF189, POLB, NUPL2, SLC34A2, OGFOD1, TRIM35, KCNT1, KDM2A, MTF1, ACAP1, TRIM31, ZNF384, TESK2, PYGO2, PIAS2, AKAP8, ZNF432, PRPS1, FUS, ELAC2, ZNF79, ZNF132, ZNF131, LIN28B, MRS2, FGG, TRIM68, OVOL2, ZNF329, CDAD…	414	4241	12983	1.12396	1	0.586949	52.8805
GOTERM_BP_FAT	GO:0006260~DNA replication	12	2.03735	0.0495604	CDC7, CCNE2, TFAM, POLE3, DBF4, RBM4, CHEK1, POLB, SIRT1, FEN1, TNFAIP1, TERF1	446	190	13528	1.9157	1	0.797628	58.3602
GOTERM_CC_FAT	GO:0016592~Srb-mediator complex	4	0.679117	0.0497798	MED31, MED26, RBM4, MED18	369	29	12782	4.77787	1	0.506881	50.4051
GOTERM_BP_FAT	GO:0009891~positive regulation of biosynthetic process	32	5.43294	0.0517088	E2F1, ING2, FOXA2, ELF4, RBM4, KITLG, CTCF, NFYA, CCNE1, BRPF1, OVOL2, GATA6, NFAT5, HINFP, ING1, HNRNPAB, ATF7IP, SOAT1, TAF1, CREB1, TEAD3, ELL3, TAF11, ADRB2, CD86, MTF1, CSRNP1, IRF1, PIAS2, NFE2L2, JAK3, KLF4	446	695	13528	1.39657	1	0.806695	59.953
GOTERM_BP_FAT	GO:0006402~mRNA catabolic process	5	0.848896	0.0520339	NCBP2, EXOSC10, EIF4A3, GSPT1, SMG5	446	43	13528	3.52696	1	0.803956	60.189
GOTERM_CC_FAT	GO:0045120~pronucleus	3	0.509338	0.0522964	RIF1, EZH2, AKAP8	369	13	12782	7.99375	1	0.511385	52.1789
GOTERM_MF_FAT	GO:0042623~ATPase activity, coupled	15	2.54669	0.0526257	DHX8, ABCF1, ATP5F1, EIF4A3, DDX47, DDX56, CHD1L, DDX24, CHD2, DHX16, CHD1, DDX21, RAD54B, DYNC1H1, DDX52	414	272	12983	1.72941	1	0.602796	55.3812
GOTERM_MF_FAT	GO:0042802~identical protein binding	29	4.9236	0.0542822	GRPEL2, ERBB3, CLDN6, KITLG, MBIP, KCNIP2, STAC3, DAXX, EXOSC10, GPD1L, MAPT, ZNF408, TERF1, ACTN4, KCTD20, IL6R, SIRT1, DDX56, ADRB2, ATF3, JMJD6, SPAG4, MED18, POP1, CLDN2, IRF3, MAP3K12, CRYM, PRPS1	414	640	12983	1.421	1	0.604954	56.5318
GOTERM_BP_FAT	GO:0010604~positive regulation of macromolecule metabolic process	38	6.45161	0.0560891	E2F1, ING2, FOXA2, ELF4, RBM4, KITLG, CTCF, NFYA, CCNE1, BRPF1, OVOL2, GATA6, RB1CC1, NFAT5, HINFP, ING1, HNRNPAB, ATF7IP, SOAT1, CDK1, TAF1, CREB1, TEAD3, IL6R, ELL3, UBE2C, TAF11, ADRB2, PSMC6, CD86, MTF1, PSMD10, CSRNP1, IRF1, PIAS2, NFE2L2, JAK3, KLF4	446	857	13528	1.34494	1	0.823468	63.0246
GOTERM_CC_FAT	GO:0046930~pore complex	7	1.18846	0.0561682	SENP2, NUP50, KPNA4, NXF1, NUPL2, TNPO1, VDAC1	369	95	12782	2.55239	1	0.524428	54.7935
GOTERM_MF_FAT	GO:0003700~transcription factor activity	41	6.96095	0.0573972	E2F1, CCRN4L, FOXA2, ZNF132, ELF4, LMO4, SCML1, ZNF131, CTCF, NFYA, ZNF207, TSC22D1, FUBP1, MAX, TFAM, GATA6, NFAT5, NPAT, HINFP, ETV1, KDM5B, PITX1, HNRNPAB, BRD8, PITX2, ZNF263, SNAPC2, CREB1, GMEB1, ZNF189, TEAD3, MYCN, ZNF217, ATF3, MTF1, ZNF134, CSRNP1, IRF1, IRF3, NFE2L2, KLF4	414	975	12983	1.31872	1	0.616749	58.6208
GOTERM_MF_FAT	GO:0030145~manganese ion binding	10	1.69779	0.0575138	PDP2, PHLPP2, NUDT4, PIK3C3, TESK2, PDE8A, PPP4C, FEN1, PC, GART	414	154	12983	2.03636	1	0.608445	58.6971
GOTERM_MF_FAT	GO:0003729~mRNA binding	6	1.01868	0.0585504	EIF4A3, SYNCRIP, IGF2BP1, ESRP2, NXF1, HNRNPAB	414	66	12983	2.8509	1	0.606357	59.37
GOTERM_MF_FAT	GO:0030554~adenyl nucleotide binding	62	10.5263	0.059683	ABCF1, KIF22, GRPEL2, SEPHS1, TRPV1, ZNF12, RPS6KB2, CLK1, ITPKA, ACSS1, CTU1, WNK4, MAP3K8, DDX24, PIK3C3, DDX21, DYNC1H1, IPMK, CDK13, CDC7, CDK1, MYH3, UBE2J2, UBE2C, UBE2O, EIF4A3, BMP2K, TESK2, SRCAP, MAP3K12, PRPS1, HS3ST5, ERBB3, HK2, CHEK1, MOV10, DDX47, CHD1L, PARS2, CKMT2, P2RY1, HARS2, CHD2, DHX16, CHD1, UCK2, DUS3L, CSNK1A1, DHX8, TAF1, SPATA5L1, GART, DDX56, PSMC6, PYGM, ULK1, MYH11,…	414	1577	12983	1.23292	1	0.604972	60.0936
GOTERM_BP_FAT	GO:0007051~spindle organization	5	0.848896	0.0597365	SPAG5, HAUS2, PCNT, DYNC1H1, UBE2C	446	45	13528	3.3702	1	0.838581	65.4115
GOTERM_BP_FAT	GO:0007067~mitosis	13	2.20713	0.0600491	KIF22, CDK1, DSN1, HAUS2, UBE2C, CD2AP, MIS12, RCC2, SPAG5, AKAP8, PES1, CDCA5, TERF1	446	220	13528	1.79234	1	0.83592	65.6091
GOTERM_BP_FAT	GO:0000280~nuclear division	13	2.20713	0.0600491	KIF22, CDK1, DSN1, HAUS2, UBE2C, CD2AP, MIS12, RCC2, SPAG5, AKAP8, PES1, CDCA5, TERF1	446	220	13528	1.79234	1	0.83592	65.6091
GOTERM_CC_FAT	GO:0005819~spindle	9	1.52801	0.0622404	CDK1, KIF22, PARD3, RIF1, RCC2, SPAG5, HAUS2, POLB, TERF1	369	147	12782	2.12079	1	0.54965	58.6283
GOTERM_CC_FAT	GO:0005759~mitochondrial matrix	12	2.03735	0.0631471	MRPL1, TFAM, GRPEL2, ACSS1, PDP2, MRPS18B, PARS2, HARS2, ATP5F1, PC, DAP3, VDAC1	369	227	12782	1.83117	1	0.542852	59.1743
GOTERM_CC_FAT	GO:0031980~mitochondrial lumen	12	2.03735	0.0631471	MRPL1, TFAM, GRPEL2, ACSS1, PDP2, MRPS18B, PARS2, HARS2, ATP5F1, PC, DAP3, VDAC1	369	227	12782	1.83117	1	0.542852	59.1743
GOTERM_MF_FAT	GO:0016455~RNA polymerase II transcription mediator activity	4	0.679117	0.0634292	MED31, MED26, RBM4, MED18	414	29	12983	4.3255	1	0.619614	62.4022
GOTERM_MF_FAT	GO:0032559~adenyl ribonucleotide binding	59	10.017	0.0640728	ABCF1, KIF22, SEPHS1, TRPV1, ZNF12, RPS6KB2, CLK1, ITPKA, ACSS1, CTU1, WNK4, MAP3K8, DDX24, PIK3C3, DDX21, DYNC1H1, IPMK, CDK13, CDC7, CDK1, MYH3, UBE2J2, UBE2C, UBE2O, EIF4A3, BMP2K, TESK2, SRCAP, MAP3K12, PRPS1, ERBB3, HK2, CHEK1, MOV10, DDX47, CHD1L, PARS2, CKMT2, P2RY1, HARS2, CHD2, DHX16, CHD1, UCK2, CSNK1A1, DHX8, TAF1, SPATA5L1, GART, DDX56, PSMC6, PYGM, ULK1, MYH11, RAD54B, GK, JAK3, DDX5…	414	1497	12983	1.23596	1	0.61519	62.7861
GOTERM_CC_FAT	GO:0043296~apical junction complex	7	1.18846	0.0659784	IGSF5, PARD3, WNK4, CLDN6, CLDN2, CXADR, JAM2	369	99	12782	2.44926	1	0.547355	60.8366
GOTERM_BP_FAT	GO:0000087~M phase of mitotic cell cycle	13	2.20713	0.0668605	KIF22, CDK1, DSN1, HAUS2, UBE2C, CD2AP, MIS12, RCC2, SPAG5, AKAP8, PES1, CDCA5, TERF1	446	224	13528	1.76033	1	0.863472	69.661
GOTERM_CC_FAT	GO:0000775~chromosome, centromeric region	8	1.35823	0.0669975	KIF22, CENPM, RCC2, DSN1, SPAG5, CENPC1, CTCF, MIS12	369	124	12782	2.23481	1	0.541666	61.4194
GOTERM_MF_FAT	GO:0016887~ATPase activity	17	2.88625	0.0677659	DHX8, ATF7IP, ABCF1, ATP5F1, EIF4A3, DDX47, PSMC6, DDX56, CHD1L, DDX24, CHD2, DHX16, CHD1, DDX21, RAD54B, DYNC1H1, DDX52	414	334	12983	1.59616	1	0.628433	64.9189
GOTERM_CC_FAT	GO:0000776~kinetochore	6	1.01868	0.0708781	KIF22, CENPM, DSN1, SPAG5, CENPC1, MIS12	369	77	12782	2.69919	1	0.551562	63.5658
GOTERM_MF_FAT	GO:0005524~ATP binding	58	9.8472	0.0710517	ABCF1, KIF22, SEPHS1, TRPV1, ZNF12, RPS6KB2, CLK1, ITPKA, ACSS1, CTU1, WNK4, MAP3K8, DDX24, PIK3C3, DDX21, DYNC1H1, IPMK, CDK13, CDC7, CDK1, MYH3, UBE2J2, UBE2C, UBE2O, EIF4A3, BMP2K, TESK2, SRCAP, MAP3K12, PRPS1, ERBB3, HK2, CHEK1, MOV10, DDX47, CHD1L, PARS2, CKMT2, P2RY1, HARS2, CHD2, DHX16, CHD1, UCK2, CSNK1A1, DHX8, TAF1, SPATA5L1, GART, DDX56, PSMC6, ULK1, MYH11, RAD54B, GK, JAK3, DDX52, PC	414	1477	12983	1.23147	1	0.638581	66.7201
GOTERM_BP_FAT	GO:0006913~nucleocytoplasmic transport	10	1.69779	0.0724846	NCBP2, SMG5, RBM15B, ZNF384, PPP1R10, KPNA4, NXF1, NUPL2, TNPO1, HNRNPA1	446	156	13528	1.94435	1	0.881768	72.6631
GOTERM_CC_FAT	GO:0016327~apicolateral plasma membrane	7	1.18846	0.0739529	IGSF5, PARD3, WNK4, CLDN6, CLDN2, CXADR, JAM2	369	102	12782	2.37723	1	0.556694	65.1874
GOTERM_MF_FAT	GO:0001883~purine nucleoside binding	62	10.5263	0.0748595	ABCF1, KIF22, GRPEL2, SEPHS1, TRPV1, ZNF12, RPS6KB2, CLK1, ITPKA, ACSS1, CTU1, WNK4, MAP3K8, DDX24, PIK3C3, DDX21, DYNC1H1, IPMK, CDK13, CDC7, CDK1, MYH3, UBE2J2, UBE2C, UBE2O, EIF4A3, BMP2K, TESK2, SRCAP, MAP3K12, PRPS1, HS3ST5, ERBB3, HK2, CHEK1, MOV10, DDX47, CHD1L, PARS2, CKMT2, P2RY1, HARS2, CHD2, DHX16, CHD1, UCK2, DUS3L, CSNK1A1, DHX8, TAF1, SPATA5L1, GART, DDX56, PSMC6, PYGM, ULK1, MYH11,…	414	1601	12983	1.21444	1	0.65078	68.6994
GOTERM_BP_FAT	GO:0031365~N-terminal protein amino acid modification	3	0.509338	0.0756962	METAP1, METAP2, NAA50	446	14	13528	6.49968	1	0.889521	74.2495
GOTERM_BP_FAT	GO:0046112~nucleobase biosynthetic process	3	0.509338	0.0756962	UMPS, GART, PRPS1	446	14	13528	6.49968	1	0.889521	74.2495
GOTERM_BP_FAT	GO:0048285~organelle fission	13	2.20713	0.0760833	KIF22, CDK1, DSN1, HAUS2, UBE2C, CD2AP, MIS12, RCC2, SPAG5, AKAP8, PES1, CDCA5, TERF1	446	229	13528	1.72189	1	0.887491	74.4348
GOTERM_BP_FAT	GO:0022618~ribonucleoprotein complex assembly	6	1.01868	0.0764237	NCBP2, CLNS1A, PRPF31, TSR1, PRMT5, SNRPB	446	69	13528	2.63755	1	0.885322	74.5966
GOTERM_BP_FAT	GO:0051169~nuclear transport	10	1.69779	0.0771249	NCBP2, SMG5, RBM15B, ZNF384, PPP1R10, KPNA4, NXF1, NUPL2, TNPO1, HNRNPA1	446	158	13528	1.91974	1	0.884392	74.927
GOTERM_CC_FAT	GO:0005643~nuclear pore	6	1.01868	0.0772746	SENP2, NUP50, KPNA4, NXF1, NUPL2, TNPO1	369	79	12782	2.63085	1	0.562734	66.8637
GOTERM_BP_FAT	GO:0000279~M phase	17	2.88625	0.078497	KIF22, CDK1, DSN1, HAUS2, PCNT, CHEK1, UBE2C, CD2AP, MIS12, RCC2, SPAG5, RAD54B, AKAP8, PES1, DYNC1H1, CDCA5, TERF1	446	329	13528	1.5673	1	0.885709	75.5618
GOTERM_BP_FAT	GO:0015931~nucleobase, nucleoside, nucleotide and nucleic acid transport	8	1.35823	0.079068	NCBP2, SENP2, EIF4A3, SMG5, NUP50, NXF1, NUPL2, HNRNPA1	446	113	13528	2.14739	1	0.884379	75.8215
GOTERM_MF_FAT	GO:0016564~transcription repressor activity	16	2.71647	0.0803312	E2F1, ATF7IP, ZNF263, EZH2, CTCF, RLIM, DAXX, SIRT1, ZNF350, ATF3, DR1, NPAT, HINFP, KDM5B, KLF4, CRYM	414	316	12983	1.58784	1	0.670161	71.3519
GOTERM_BP_FAT	GO:0019319~hexose biosynthetic process	4	0.679117	0.0806345	ATF3, SORD, PMM1, PC	446	31	13528	3.91379	1	0.886296	76.5206
GOTERM_BP_FAT	GO:0051726~regulation of cell cycle	17	2.88625	0.0807017	E2F1, CDC7, CDK1, CCNT1, CTCF, CHEK1, BOP1, UBE2C, CCNE2, TRIM35, OVOL2, PRMT5, HINFP, HECTD3, PES1, TERF1, CDK13	446	331	13528	1.55783	1	0.883381	76.5502
GOTERM_BP_FAT	GO:0034621~cellular macromolecular complex subunit organization	18	3.05603	0.0816147	CLNS1A, NCBP2, TAF1, PRPF31, TSR1, HIST1H1C, CTCF, ETF1, MIS12, TFAM, FGG, ADRB2, PRMT5, MYH11, SNRPB, HIST1H3E, TNPO1, SCO1	446	357	13528	1.52934	1	0.88321	76.9484
GOTERM_CC_FAT	GO:0070545~PeBoW complex	2	0.339559	0.083915	BOP1, PES1	369	3	12782	23.093	1	0.583747	69.9929
GOTERM_CC_FAT	GO:0000777~condensed chromosome kinetochore	5	0.848896	0.085424	CENPM, DSN1, SPAG5, CENPC1, MIS12	369	58	12782	2.98617	1	0.580551	70.6647
GOTERM_BP_FAT	GO:0055085~transmembrane transport	26	4.41426	0.0868504	GRPEL2, MFSD8, SLC39A10, TRPV1, MFSD2A, AQP3, SLC2A8, MRS2, SLC25A25, SLC2A3, NUP50, SLC39A9, SLC25A28, SLC30A2, SLC25A44, SLC39A6, SLC25A40, SLC39A2, ATP5F1, NUPL2, VDAC1, SENP2, SLC17A6, SLC25A33, SLC13A2, SLC5A6	446	569	13528	1.38599	1	0.896028	79.1116
GOTERM_MF_FAT	GO:0008170~N-methyltransferase activity	5	0.848896	0.0875289	PRMT5, SETD1A, EZH2, GNMT, SETD2	414	53	12983	2.95848	1	0.69546	74.5225
GOTERM_BP_FAT	GO:0010605~negative regulation of macromolecule metabolic process	32	5.43294	0.0897766	E2F1, RBM15B, ERI1, IGF2BP1, HAT1, CTCF, RLIM, DAXX, LIN28B, SRRT, ZNF350, MOV10, TNRC6C, OVOL2, HINFP, BAZ2A, KDM5B, TERF1, HNRNPAB, HHATL, ATF7IP, NF2, ZNF189, IL6R, UBE2C, SIRT1, EIF4A3, PSMC6, PSMD10, DR1, KLF4, CRYM	446	734	13528	1.32237	1	0.90127	80.2358
GOTERM_MF_FAT	GO:0003714~transcription corepressor activity	9	1.52801	0.0915874	E2F1, ATF7IP, ATF3, DR1, NPAT, CTCF, RLIM, SIRT1, CRYM	414	145	12983	1.94648	1	0.705468	76.1627
GOTERM_MF_FAT	GO:0008135~translation factor activity, nucleic acid binding	7	1.18846	0.0921202	ABCF1, GSPT1, EIF1AD, EIF3J, ELL3, ETF1, ELL2	414	98	12983	2.23999	1	0.700662	76.3706
GOTERM_MF_FAT	GO:0042156~zinc-mediated transcriptional activator activity	2	0.339559	0.0924358	MTF1, ZNF384	414	3	12983	20.9066	1	0.695073	76.4929
GOTERM_BP_FAT	GO:0032526~response to retinoic acid	4	0.679117	0.0933681	DUSP1, TFRC, AQP3, KLF4	446	33	13528	3.67659	1	0.907815	81.5378
GOTERM_CC_FAT	GO:0008023~transcription elongation factor complex	3	0.509338	0.0934428	TCEB3, ELL3, ELL2	369	18	12782	5.77326	1	0.605201	74.0066
GOTERM_BP_FAT	GO:0018126~protein amino acid hydroxylation	2	0.339559	0.0954804	JMJD6, ASPH	446	3	13528	20.2212	1	0.910362	82.2653
GOTERM_BP_FAT	GO:0000463~maturation of LSU-rRNA from tricistronic rRNA transcript (SSU-rRNA, 5.8S rRNA, LSU-rRNA)	2	0.339559	0.0954804	BOP1, PES1	446	3	13528	20.2212	1	0.910362	82.2653
GOTERM_BP_FAT	GO:0000470~maturation of LSU-rRNA	2	0.339559	0.0954804	BOP1, PES1	446	3	13528	20.2212	1	0.910362	82.2653
GOTERM_BP_FAT	GO:0019405~alditol catabolic process	2	0.339559	0.0954804	GPD1L, SORD	446	3	13528	20.2212	1	0.910362	82.2653

## Sheet: XBNT_GO-134
Category	Term	Count	%	PValue	Genes	List Total	Pop Hits	Pop Total	Fold Enrichment	Bonferroni	Benjamini	FDR
GOTERM_CC_FAT	GO:0005829~cytosol	41	14.4876	8.93e-06	ARL6IP1, GCLC, FOXO1, ABI2, ATF2, CEP70, ZFP91, EIF3B, DYNLL1, PPP2CA, HNRNPD, PRKACB, CASP2, CUL1, DCTD, AADAT, SEC23A, CDC6, BCL2L14, ACLY, UBR1, ARHGEF12, CDC25C, GMPS, MFN2, ICK, PLA2G4A, YWHAG, NME3, EIF4E, GAPVD1, RFK, GSK3B, RARS, EIF4H, BAX, CCT8, CHAF1B, SH3GL2, KALRN, UBE2E1	190	1330	12782	2.07385	0.00245246	0.00245246	0.0117727
GOTERM_CC_FAT	GO:0031981~nuclear lumen	41	14.4876	6.58e-05	RBM34, HOXA11, NUFIP1, FOXO1, MED24, GTF2E2, CDCA8, PSKH1, DGCR8, ASH2L, ZSCAN20, STX17, NARF, PRPF8, BRIX1, INTS6, H2AFX, WAC, MBNL3, AKIRIN2, CUL1, ALX1, SETDB1, DNMT3A, CDC6, EXOSC8, CDK9, ARID1A, CDC25C, PRPF18, MPG, RFC3, SAP130, ABT1, RARS, RNF2, CHAF1B, RNF20, ADAR, THOC1, UBE2E1	190	1450	12782	1.90222	0.0179213	0.00900118	0.0866703
GOTERM_CC_FAT	GO:0000151~ubiquitin ligase complex	8	2.82686	0.000367	RNF2, FBXL5, UBR1, CUL4B, FBXW11, RNF20, CUL1, UBE2E1	190	90	12782	5.97988	0.0960596	0.0331036	0.483061
GOTERM_BP_FAT	GO:0007242~intracellular signaling cascade	38	13.4276	0.000387	GNA13, RALGPS2, RAB3D, CCR1, RASGEF1B, DUSP10, SHOC2, MED24, RRAD, GNG12, TRIB1, HRH1, PPP2CA, RALB, RAB11A, H2AFX, PRKACB, ARL1, GDI2, RABL3, RALBP1, MAP2K4, SOCS4, ARID1A, OXSR1, STRADB, RACGAP1, ARL6, ARHGEF12, DAPK1, ICK, CBLB, RNF4, GSK3B, RRAS2, WSB2, ARL8A, KALRN	225	1256	13528	1.81905	0.436083	0.436083	0.640013
GOTERM_BP_FAT	GO:0007264~small GTPase mediated signal transduction	15	5.30035	0.000568	GNA13, ARL1, GDI2, RALGPS2, RABL3, RAB3D, RALBP1, RRAS2, RALB, RASGEF1B, SHOC2, RRAD, RAB11A, ARL8A, ARL6	225	305	13528	2.95694	0.568362	0.343008	0.937271
GOTERM_CC_FAT	GO:0070013~intracellular organelle lumen	44	15.5477	0.00064	RBM34, MRPL42, HOXA11, NUFIP1, FOXO1, MED24, GTF2E2, CDCA8, PSKH1, DGCR8, ASH2L, ZSCAN20, STX17, NARF, PRPF8, BRIX1, INTS6, H2AFX, WAC, MBNL3, AKIRIN2, CUL1, ALX1, FH, SETDB1, DNMT3A, CDC6, EXOSC8, CDK9, ARID1A, CDC25C, PRPF18, MPG, RFC3, SAP130, ABT1, RARS, RNF2, ABAT, CHAF1B, RNF20, ADAR, UBE2E1, THOC1	190	1779	12782	1.66388	0.161455	0.0430668	0.840741
GOTERM_MF_FAT	GO:0004842~ubiquitin-protein ligase activity	10	3.53357	0.000686	UBE2D3, RNF2, TRIM32, FBXL5, UBR1, SMURF1, FBXW11, RNF20, UBE2E1, UBE2R2	213	147	12983	4.14647	0.242036	0.242036	0.95356
GOTERM_BP_FAT	GO:0006511~ubiquitin-dependent protein catabolic process	13	4.59364	0.000714	USP30, UBR1, USP28, UBE2D3, PSMD1, TRIM32, USP10, SMURF1, CUL4B, USP34, RNF20, CUL1, UBE2E1	225	242	13528	3.22983	0.652714	0.297096	1.17841
GOTERM_BP_FAT	GO:0044265~cellular macromolecule catabolic process	25	8.83392	0.000951	USP30, UPF2, SOCS4, UBR1, UBE2R2, USP28, MPG, UBE2D3, CBLB, RNF2, BAX, TRIM32, WSB2, PSMD1, HNRNPD, FBXL5, USP10, FBXO42, SMURF1, CUL4B, USP34, RNF20, FBXW11, CUL1, UBE2E1	225	725	13528	2.07326	0.75536	0.296714	1.56571
GOTERM_CC_FAT	GO:0043233~organelle lumen	44	15.5477	0.00102494	RBM34, MRPL42, HOXA11, NUFIP1, FOXO1, MED24, GTF2E2, CDCA8, PSKH1, DGCR8, ASH2L, ZSCAN20, STX17, NARF, PRPF8, BRIX1, INTS6, H2AFX, WAC, MBNL3, AKIRIN2, CUL1, ALX1, FH, SETDB1, DNMT3A, CDC6, EXOSC8, CDK9, ARID1A, CDC25C, PRPF18, MPG, RFC3, SAP130, ABT1, RARS, RNF2, ABAT, CHAF1B, RNF20, ADAR, UBE2E1, THOC1	190	1820	12782	1.6264	0.245728	0.0548394	1.34303
GOTERM_CC_FAT	GO:0005654~nucleoplasm	26	9.18728	0.00126675	HOXA11, FOXO1, MED24, NUFIP1, GTF2E2, PSKH1, ASH2L, PRPF8, INTS6, WAC, H2AFX, CUL1, AKIRIN2, ALX1, CDC6, CDK9, PRPF18, CDC25C, MPG, RFC3, SAP130, ABT1, RNF2, CHAF1B, THOC1, UBE2E1	190	882	12782	1.98312	0.294308	0.0564407	1.65745
GOTERM_BP_FAT	GO:0019941~modification-dependent protein catabolic process	21	7.42049	0.00139001	USP30, SOCS4, UBR1, UBE2R2, USP28, UBE2D3, CBLB, RNF2, TRIM32, WSB2, PSMD1, FBXL5, USP10, FBXO42, CUL4B, SMURF1, USP34, RNF20, FBXW11, CUL1, UBE2E1	225	574	13528	2.19967	0.872373	0.337496	2.28099
GOTERM_BP_FAT	GO:0043632~modification-dependent macromolecule catabolic process	21	7.42049	0.00139001	USP30, SOCS4, UBR1, UBE2R2, USP28, UBE2D3, CBLB, RNF2, TRIM32, WSB2, PSMD1, FBXL5, USP10, FBXO42, CUL4B, SMURF1, USP34, RNF20, FBXW11, CUL1, UBE2E1	225	574	13528	2.19967	0.872373	0.337496	2.28099
GOTERM_MF_FAT	GO:0016879~ligase activity, forming carbon-nitrogen bonds	12	4.24028	0.00145692	UBE2D3, GCLC, RNF2, TRIM32, FBXL5, UBR1, SMURF1, FBXW11, GMPS, RNF20, UBE2E1, UBE2R2	213	231	12983	3.16639	0.445132	0.255105	2.01595
GOTERM_CC_FAT	GO:0031974~membrane-enclosed lumen	44	15.5477	0.00151972	RBM34, MRPL42, HOXA11, NUFIP1, FOXO1, MED24, GTF2E2, CDCA8, PSKH1, DGCR8, ASH2L, ZSCAN20, STX17, NARF, PRPF8, BRIX1, INTS6, H2AFX, WAC, MBNL3, AKIRIN2, CUL1, ALX1, FH, SETDB1, DNMT3A, CDC6, EXOSC8, CDK9, ARID1A, CDC25C, PRPF18, MPG, RFC3, SAP130, ABT1, RARS, RNF2, ABAT, CHAF1B, RNF20, ADAR, UBE2E1, THOC1	190	1856	12782	1.59485	0.341796	0.0579987	1.98539
GOTERM_MF_FAT	GO:0019787~small conjugating protein ligase activity	10	3.53357	0.00161683	UBE2D3, RNF2, TRIM32, FBXL5, UBR1, SMURF1, FBXW11, RNF20, UBE2E1, UBE2R2	213	166	12983	3.67187	0.479896	0.195801	2.2349
GOTERM_MF_FAT	GO:0016881~acid-amino acid ligase activity	11	3.88693	0.00172241	UBE2D3, GCLC, RNF2, TRIM32, FBXL5, UBR1, SMURF1, FBXW11, RNF20, UBE2E1, UBE2R2	213	201	12983	3.33574	0.50165	0.159798	2.37921
GOTERM_BP_FAT	GO:0051603~proteolysis involved in cellular protein catabolic process	21	7.42049	0.00234551	USP30, SOCS4, UBR1, UBE2R2, USP28, UBE2D3, CBLB, RNF2, TRIM32, WSB2, PSMD1, FBXL5, USP10, FBXO42, CUL4B, SMURF1, USP34, RNF20, FBXW11, CUL1, UBE2E1	225	600	13528	2.10436	0.969052	0.439676	3.8205
GOTERM_BP_FAT	GO:0044257~cellular protein catabolic process	21	7.42049	0.00247185	USP30, SOCS4, UBR1, UBE2R2, USP28, UBE2D3, CBLB, RNF2, TRIM32, WSB2, PSMD1, FBXL5, USP10, FBXO42, CUL4B, SMURF1, USP34, RNF20, FBXW11, CUL1, UBE2E1	225	603	13528	2.09389	0.974341	0.407418	4.02234
GOTERM_BP_FAT	GO:0009057~macromolecule catabolic process	25	8.83392	0.0025659	USP30, UPF2, SOCS4, UBR1, UBE2R2, USP28, MPG, UBE2D3, CBLB, RNF2, BAX, TRIM32, WSB2, PSMD1, HNRNPD, FBXL5, USP10, FBXO42, SMURF1, CUL4B, USP34, RNF20, FBXW11, CUL1, UBE2E1	225	781	13528	1.9246	0.977683	0.378303	4.17234
GOTERM_MF_FAT	GO:0032553~ribonucleotide binding	46	16.2544	0.00299813	GNA13, GCLC, RAB3D, NEK3, EIF5B, RRAD, TRIB1, UBE2R2, HSPH1, ANKRD17, UBE2D3, PSKH1, ATP2B4, SNRK, HSPA2, CLK2, RALB, RAB11A, PRKACB, ITPK1, ARL1, CDC6, RABL3, CSNK1G1, MYO1B, MAP2K4, CDK9, ACLY, STRADB, OXSR1, ARL6, KIF3C, GMPS, DAPK1, MFN2, RFC3, ICK, NME3, RFK, GSK3B, RARS, RRAS2, CCT8, ARL8A, KALRN, UBE2E1	213	1836	12983	1.52715	0.702715	0.215425	4.10742
GOTERM_MF_FAT	GO:0032555~purine ribonucleotide binding	46	16.2544	0.00299813	GNA13, GCLC, RAB3D, NEK3, EIF5B, RRAD, TRIB1, UBE2R2, HSPH1, ANKRD17, UBE2D3, PSKH1, ATP2B4, SNRK, HSPA2, CLK2, RALB, RAB11A, PRKACB, ITPK1, ARL1, CDC6, RABL3, CSNK1G1, MYO1B, MAP2K4, CDK9, ACLY, STRADB, OXSR1, ARL6, KIF3C, GMPS, DAPK1, MFN2, RFC3, ICK, NME3, RFK, GSK3B, RARS, RRAS2, CCT8, ARL8A, KALRN, UBE2E1	213	1836	12983	1.52715	0.702715	0.215425	4.10742
GOTERM_BP_FAT	GO:0046907~intracellular transport	22	7.77385	0.00300607	SEC23A, ARL6IP1, ARL1, UPF2, RPGR, AGFG1, PGAP1, STRADB, MFN2, YWHAG, CBLB, TRAK2, TOMM70A, AP3M1, GSK3B, BAX, STX17, MLX, RAB11A, SMURF1, SH3GL2, THOC1	225	657	13528	2.0133	0.988388	0.390476	4.87144
GOTERM_BP_FAT	GO:0051168~nuclear export	6	2.12014	0.00310254	UPF2, AGFG1, GSK3B, STRADB, SMURF1, THOC1	225	60	13528	6.01244	0.989937	0.368646	5.02401
GOTERM_MF_FAT	GO:0003723~RNA binding	23	8.12721	0.00333639	RBM34, EXOSC8, UPF2, AGFG1, CWC15, ASCC1, CDK9, NUFIP1, RNMTL1, ANKRD17, EIF4E, EIF3B, DGCR8, ABT1, PRPF8, EIF4H, HNRNPD, ESRP1, LSM4, SLC4A1AP, MRPL44, ADAR, THOC1	213	718	12983	1.95254	0.7408	0.201504	4.56086
GOTERM_BP_FAT	GO:0030163~protein catabolic process	21	7.42049	0.0035194	USP30, SOCS4, UBR1, UBE2R2, USP28, UBE2D3, CBLB, RNF2, TRIM32, WSB2, PSMD1, FBXL5, USP10, FBXO42, CUL4B, SMURF1, USP34, RNF20, FBXW11, CUL1, UBE2E1	225	622	13528	2.02992	0.994581	0.377713	5.68067
GOTERM_BP_FAT	GO:0034613~cellular protein localization	16	5.65371	0.00352976	ARL6IP1, SEC23A, RPGR, PGAP1, STRADB, MFN2, YWHAG, CBLB, TRAK2, TOMM70A, AP3M1, GSK3B, BAX, STX17, RAB11A, SMURF1	225	411	13528	2.34061	0.994664	0.353452	5.69695
GOTERM_BP_FAT	GO:0016567~protein ubiquitination	8	2.82686	0.00363244	UBE2D3, RNF2, TRIM32, FBXL5, SMURF1, FBXW11, RNF20, UBE2E1	225	119	13528	4.04198	0.995419	0.339192	5.858
GOTERM_BP_FAT	GO:0070727~cellular macromolecule localization	16	5.65371	0.00377076	ARL6IP1, SEC23A, RPGR, PGAP1, STRADB, MFN2, YWHAG, CBLB, TRAK2, TOMM70A, AP3M1, GSK3B, BAX, STX17, RAB11A, SMURF1	225	414	13528	2.32365	0.99627	0.329262	6.07458
GOTERM_BP_FAT	GO:0006886~intracellular protein transport	15	5.30035	0.00381899	ARL6IP1, SEC23A, RPGR, PGAP1, STRADB, MFN2, YWHAG, CBLB, TRAK2, AP3M1, TOMM70A, GSK3B, STX17, RAB11A, SMURF1	225	374	13528	2.41141	0.996528	0.314446	6.14997
GOTERM_BP_FAT	GO:0032446~protein modification by small protein conjugation	8	2.82686	0.0063866	UBE2D3, RNF2, TRIM32, FBXL5, SMURF1, FBXW11, RNF20, UBE2E1	225	132	13528	3.64391	0.999924	0.447142	10.083
GOTERM_CC_FAT	GO:0043232~intracellular non-membrane-bounded organelle	54	19.0813	0.00641486	MRPL42, HMGN2, CEP70, CDCA8, PSKH1, DGCR8, DYNLL1, ACTR6, NARF, INTS6, STAG3, H2AFX, ALX1, CDC6, EXOSC8, NEIL2, CDK9, ARID1A, DAPK1, MFN2, RFC3, TBCB, ABT1, RARS, TRIM32, ARL8A, MAPRE2, RNF20, KALRN, MRPL44, ABLIM1, RBM34, SSH2, NUFIP1, ABI2, AMPH, PPP2CA, STX17, ZSCAN20, BRIX1, HNRNPD, WIPF2, MBNL3, SETDB1, DNMT3A, EPB41, MYO1B, PSRC1, RACGAP1, GAS7, KIF3C, RNF2, MPHOSPH8, ADAR	190	2596	12782	1.39938	0.829628	0.198461	8.13556
GOTERM_CC_FAT	GO:0043228~non-membrane-bounded organelle	54	19.0813	0.00641486	MRPL42, HMGN2, CEP70, CDCA8, PSKH1, DGCR8, DYNLL1, ACTR6, NARF, INTS6, STAG3, H2AFX, ALX1, CDC6, EXOSC8, NEIL2, CDK9, ARID1A, DAPK1, MFN2, RFC3, TBCB, ABT1, RARS, TRIM32, ARL8A, MAPRE2, RNF20, KALRN, MRPL44, ABLIM1, RBM34, SSH2, NUFIP1, ABI2, AMPH, PPP2CA, STX17, ZSCAN20, BRIX1, HNRNPD, WIPF2, MBNL3, SETDB1, DNMT3A, EPB41, MYO1B, PSRC1, RACGAP1, GAS7, KIF3C, RNF2, MPHOSPH8, ADAR	190	2596	12782	1.39938	0.829628	0.198461	8.13556
GOTERM_MF_FAT	GO:0017076~purine nucleotide binding	46	16.2544	0.00678213	GNA13, GCLC, RAB3D, NEK3, EIF5B, RRAD, TRIB1, UBE2R2, HSPH1, ANKRD17, UBE2D3, PSKH1, ATP2B4, SNRK, HSPA2, CLK2, RALB, RAB11A, PRKACB, ITPK1, ARL1, CDC6, RABL3, CSNK1G1, MYO1B, MAP2K4, CDK9, ACLY, STRADB, OXSR1, ARL6, KIF3C, GMPS, DAPK1, MFN2, RFC3, ICK, NME3, RFK, GSK3B, RARS, RRAS2, CCT8, ARL8A, KALRN, UBE2E1	213	1918	12983	1.46186	0.936028	0.324809	9.06791
GOTERM_MF_FAT	GO:0000287~magnesium ion binding	16	5.65371	0.00734253	GCLC, NEK3, NUDT15, FOXK2, ACLY, OXSR1, ARL6, ICK, ATP2B4, NME3, SNRK, RFK, ENTPD6, PRKACB, ITPK1, KALRN	213	452	12983	2.15763	0.949071	0.31076	9.78195
GOTERM_MF_FAT	GO:0003924~GTPase activity	10	3.53357	0.00785938	GNA13, MFN2, ARL1, RAB3D, RRAS2, RALB, EIF5B, RRAD, RAB11A, ARL8A	213	211	12983	2.88877	0.958735	0.29826	10.4359
GOTERM_CC_FAT	GO:0044451~nucleoplasm part	17	6.00707	0.00824759	HOXA11, MED24, NUFIP1, CDK9, PRPF18, GTF2E2, PSKH1, ASH2L, SAP130, ABT1, RNF2, PRPF8, INTS6, WAC, AKIRIN2, THOC1, ALX1	190	555	12782	2.06064	0.897459	0.223575	10.3449
GOTERM_BP_FAT	GO:0006396~RNA processing	18	6.36042	0.00955551	EXOSC8, CWC15, NUFIP1, PRPF18, RNMTL1, DGCR8, PRPF8, PPP2CA, DNAJC8, INTS6, HNRNPD, ESRP1, SYF2, LSM4, SNRNP40, ADAR, THOC1, MRPL44	225	547	13528	1.9785	0.999999	0.566512	14.7236
GOTERM_BP_FAT	GO:0006605~protein targeting	10	3.53357	0.00966649	MFN2, ARL6IP1, CBLB, YWHAG, TRAK2, AP3M1, TOMM70A, GSK3B, STRADB, SMURF1	225	215	13528	2.79649	0.999999	0.550071	14.882
GOTERM_MF_FAT	GO:0000166~nucleotide binding	51	18.0212	0.0113948	GNA13, EIF5B, RRAD, ANKRD17, HSPH1, PSKH1, ATP2B4, CLK2, RALB, PRKACB, ITPK1, CDC6, ARL1, RABL3, CSNK1G1, CDK9, ARL6, GMPS, DAPK1, MFN2, RFC3, NME3, RFK, RARS, RRAS2, ESRP1, ARL8A, KALRN, RBM34, GCLC, NEK3, RAB3D, TRIB1, UBE2R2, UBE2D3, EIF3B, HSPA2, SNRK, HNRNPD, RAB11A, MYO1B, MAP2K4, ACLY, STRADB, OXSR1, KIF3C, ICK, GSK3B, EIF4H, CCT8, UBE2E1	213	2245	12983	1.38468	0.990245	0.370603	14.7924
GOTERM_MF_FAT	GO:0003682~chromatin binding	8	2.82686	0.0115732	DNMT3A, CDC6, RNF2, ISL1, CHAF1B, ASF1A, HOXD10, MPHOSPH8	213	150	12983	3.25083	0.990931	0.347883	15.0069
GOTERM_BP_FAT	GO:0006913~nucleocytoplasmic transport	8	2.82686	0.0151672	CBLB, UPF2, AGFG1, GSK3B, MLX, STRADB, SMURF1, THOC1	225	156	13528	3.0833	1	0.69593	22.3941
GOTERM_BP_FAT	GO:0051169~nuclear transport	8	2.82686	0.0161624	CBLB, UPF2, AGFG1, GSK3B, MLX, STRADB, SMURF1, THOC1	225	158	13528	3.04428	1	0.700544	23.6848
GOTERM_MF_FAT	GO:0003725~double-stranded RNA binding	4	1.41343	0.0163374	DGCR8, SLC4A1AP, MRPL44, ADAR	213	33	12983	7.38825	0.998712	0.42568	20.5537
GOTERM_BP_FAT	GO:0070647~protein modification by small protein conjugation or removal	8	2.82686	0.0172031	UBE2D3, RNF2, TRIM32, FBXL5, SMURF1, FBXW11, RNF20, UBE2E1	225	160	13528	3.00622	1	0.705643	25.013
GOTERM_MF_FAT	GO:0003743~translation initiation factor activity	5	1.76678	0.0174737	EIF3B, EIF4E, EIF4H, EIF5B, EIF1B	213	61	12983	4.99615	0.999193	0.421797	21.8262
GOTERM_BP_FAT	GO:0007049~cell cycle	22	7.77385	0.0182924	CDC6, NEK3, ZNF830, PSRC1, STRADB, RACGAP1, CDC25C, GAS7, MFN2, CDCA8, HSPA2, GSK3B, RNF2, PSMD1, STAG3, MAPRE2, H2AFX, CUL4B, CHAF1B, MPHOSPH8, CUL1, UBE2E1	225	776	13528	1.70456	1	0.711187	26.3799
GOTERM_BP_FAT	GO:0008380~RNA splicing	11	3.88693	0.0200497	PRPF8, PPP2CA, DNAJC8, CWC15, HNRNPD, SYF2, ESRP1, LSM4, SNRNP40, PRPF18, THOC1	225	284	13528	2.32876	1	0.728356	28.5356
GOTERM_MF_FAT	GO:0046982~protein heterodimerization activity	9	3.18021	0.020937	IKZF2, GCLC, PANX1, BAX, PPP2CA, TPD52, PDSS1, AMPH, ALX1	213	208	12983	2.63739	0.999806	0.456974	25.5884
GOTERM_CC_FAT	GO:0005819~spindle	7	2.4735	0.021983	CDC6, CDCA8, PPP2CA, NEIL2, PSRC1, ARL8A, RACGAP1	190	147	12782	3.20351	0.997786	0.457343	25.4047
GOTERM_BP_FAT	GO:0006325~chromatin organization	13	4.59364	0.0238432	SETDB1, DNMT3A, EHMT1, HMGN2, SAP130, RNF2, H2AFX, ARID1A, ASF1A, CHAF1B, RNF20, MPHOSPH8, UBE2E1	225	378	13528	2.06777	1	0.774209	32.9889
GOTERM_BP_FAT	GO:0008213~protein amino acid alkylation	4	1.41343	0.0264312	EHMT1, PRMT2, RAB3D, RNF20	225	39	13528	6.16661	1	0.795212	35.8759
GOTERM_BP_FAT	GO:0006479~protein amino acid methylation	4	1.41343	0.0264312	EHMT1, PRMT2, RAB3D, RNF20	225	39	13528	6.16661	1	0.795212	35.8759
GOTERM_BP_FAT	GO:0010604~positive regulation of macromolecule metabolic process	23	8.12721	0.0270593	GCLC, IKZF2, NIF3L1, PSRC1, FOXO1, NUFIP1, ARID1A, ISL1, HOXD10, ASCL1, ZFP91, CBLB, RNF4, TRIM32, PSMD1, H2AFX, SMURF1, ASF1A, RNF20, CUL1, AKIRIN2, ALX1, UBE2E1	225	857	13528	1.61361	1	0.790183	36.5586
GOTERM_BP_FAT	GO:0043414~biopolymer methylation	5	1.76678	0.0274026	DNMT3A, EHMT1, PRMT2, RAB3D, RNF20	225	69	13528	4.35684	1	0.78195	36.929
GOTERM_CC_FAT	GO:0048471~perinuclear region of cytoplasm	10	3.53357	0.0274481	SEC23A, PLA2G4A, PLA2G16, UPF2, MAL2, EIF4H, TPD52, ZFYVE1, DNAJB6, KALRN	190	288	12782	2.33589	0.999526	0.501323	30.7176
GOTERM_BP_FAT	GO:0007405~neuroblast proliferation	3	1.06007	0.0281184	ASCL1, HHIP, RACGAP1	225	16	13528	11.2733	1	0.778549	37.6946
GOTERM_CC_FAT	GO:0005730~nucleolus	18	6.36042	0.0296221	SETDB1, RBM34, EXOSC8, CDK9, NUFIP1, ARID1A, CDCA8, DGCR8, ABT1, STX17, RARS, ZSCAN20, INTS6, BRIX1, MBNL3, RNF20, ALX1, ADAR	190	698	12782	1.73485	0.999744	0.497971	32.7321
GOTERM_BP_FAT	GO:0006446~regulation of translational initiation	4	1.41343	0.0301013	EIF3B, EIF4H, EIF5B, EIF1B	225	41	13528	5.8658	1	0.789822	39.7701
GOTERM_BP_FAT	GO:0051276~chromosome organization	15	5.30035	0.0311334	SETDB1, DNMT3A, HMGN2, EHMT1, ARID1A, CDCA8, SAP130, RNF2, STAG3, H2AFX, ASF1A, RNF20, CHAF1B, MPHOSPH8, UBE2E1	225	485	13528	1.85952	1	0.789933	40.8245
GOTERM_MF_FAT	GO:0042393~histone binding	4	1.41343	0.0348266	H2AFX, CHAF1B, ASF1A, RNF20	213	44	12983	5.54119	0.999999	0.61508	39.0514
GOTERM_BP_FAT	GO:0016574~histone ubiquitination	3	1.06007	0.0350859	RNF2, RNF20, UBE2E1	225	18	13528	10.0207	1	0.818257	44.7042
GOTERM_BP_FAT	GO:0006611~protein export from nucleus	3	1.06007	0.0350859	GSK3B, STRADB, SMURF1	225	18	13528	10.0207	1	0.818257	44.7042
GOTERM_BP_FAT	GO:0032259~methylation	5	1.76678	0.0372318	DNMT3A, EHMT1, PRMT2, RAB3D, RNF20	225	76	13528	3.95556	1	0.827066	46.7092
GOTERM_MF_FAT	GO:0005524~ATP binding	34	12.0141	0.0380082	GCLC, NEK3, TRIB1, UBE2R2, ANKRD17, HSPH1, UBE2D3, PSKH1, ATP2B4, SNRK, HSPA2, CLK2, PRKACB, ITPK1, CDC6, CSNK1G1, MYO1B, MAP2K4, CDK9, ACLY, OXSR1, STRADB, KIF3C, GMPS, DAPK1, RFC3, ICK, NME3, RFK, GSK3B, RARS, CCT8, KALRN, UBE2E1	213	1477	12983	1.40312	1	0.624096	41.7986
GOTERM_BP_FAT	GO:0006730~one-carbon metabolic process	6	2.12014	0.0384244	DNMT3A, EHMT1, PRMT2, PPME1, RAB3D, RNF20	225	112	13528	3.22095	1	0.827483	47.7937
GOTERM_CC_FAT	GO:0005694~chromosome	13	4.59364	0.040631	SETDB1, DNMT3A, HMGN2, NUFIP1, CDCA8, RFC3, PPP2CA, RNF2, HNRNPD, STAG3, H2AFX, RNF20, MPHOSPH8	190	460	12782	1.90121	0.999989	0.584159	42.1278
GOTERM_BP_FAT	GO:0006397~mRNA processing	11	3.88693	0.0410296	PRPF8, DNAJC8, CWC15, HNRNPD, SYF2, ESRP1, LSM4, SNRNP40, PRPF18, THOC1, ADAR	225	321	13528	2.06034	1	0.838567	50.0911
GOTERM_MF_FAT	GO:0016799~hydrolase activity, hydrolyzing N-glycosyl compounds	3	1.06007	0.0415763	MPG, UNG, NEIL2	213	20	12983	9.14296	1	0.635481	44.7425
GOTERM_MF_FAT	GO:0005525~GTP binding	12	4.24028	0.0423773	GNA13, MFN2, ARL1, RABL3, RAB3D, RRAS2, RALB, EIF5B, RRAD, RAB11A, ARL8A, ARL6	213	372	12983	1.96623	1	0.621628	45.3841
GOTERM_BP_FAT	GO:0016071~mRNA metabolic process	12	4.24028	0.0442654	UPF2, PRPF8, DNAJC8, CWC15, HNRNPD, SYF2, ESRP1, LSM4, SNRNP40, PRPF18, THOC1, ADAR	225	370	13528	1.94998	1	0.852582	52.8124
GOTERM_CC_FAT	GO:0005741~mitochondrial outer membrane	5	1.76678	0.0443302	MFN2, USP30, TOMM70A, BAX, CYB5B	190	90	12782	3.73743	0.999996	0.589617	45.002
GOTERM_MF_FAT	GO:0032559~adenyl ribonucleotide binding	34	12.0141	0.0445859	GCLC, NEK3, TRIB1, UBE2R2, ANKRD17, HSPH1, UBE2D3, PSKH1, ATP2B4, SNRK, HSPA2, CLK2, PRKACB, ITPK1, CDC6, CSNK1G1, MYO1B, MAP2K4, CDK9, ACLY, OXSR1, STRADB, KIF3C, GMPS, DAPK1, RFC3, ICK, NME3, RFK, GSK3B, RARS, CCT8, KALRN, UBE2E1	213	1497	12983	1.38437	1	0.620849	47.1175
GOTERM_CC_FAT	GO:0005681~spliceosome	6	2.12014	0.0461965	PRPF8, CWC15, SYF2, SNRNP40, WAC, PRPF18	190	132	12782	3.05789	0.999998	0.579842	46.4014
GOTERM_BP_FAT	GO:0006281~DNA repair	10	3.53357	0.0470655	ANKRD17, MPG, RFC3, UNG, TDP1, NEIL2, H2AFX, CUL4B, CHAF1B, ASF1A	225	284	13528	2.11706	1	0.862197	55.0541
GOTERM_CC_FAT	GO:0000790~nuclear chromatin	4	1.41343	0.0476716	DNMT3A, RNF2, NUFIP1, H2AFX	190	55	12782	4.89263	0.999999	0.568086	47.4841
GOTERM_CC_FAT	GO:0030532~small nuclear ribonucleoprotein complex	3	1.06007	0.0485157	PRPF8, LSM4, SNRNP40	190	24	12782	8.40921	0.999999	0.552684	48.0946
GOTERM_BP_FAT	GO:0022402~cell cycle process	16	5.65371	0.0488428	CDC6, NEK3, ZNF830, CDC25C, RACGAP1, GAS7, MFN2, CDCA8, HSPA2, GSK3B, PSMD1, STAG3, MAPRE2, H2AFX, CUL1, UBE2E1	225	565	13528	1.70264	1	0.865075	56.4247
GOTERM_BP_FAT	GO:0015031~protein transport	20	7.06714	0.0490608	SEC23A, ARL6IP1, GDI2, RPGR, RAB3D, PGAP1, STRADB, SFT2D3, MFN2, SEC16B, YWHAG, CBLB, TRAK2, TOMM70A, AP3M1, GSK3B, STX17, RAB11A, SMURF1, SNX11	225	762	13528	1.57807	1	0.859037	56.5901
GOTERM_MF_FAT	GO:0019001~guanyl nucleotide binding	12	4.24028	0.0490664	GNA13, MFN2, ARL1, RABL3, RAB3D, RRAS2, RALB, EIF5B, RRAD, RAB11A, ARL8A, ARL6	213	382	12983	1.91476	1	0.638062	50.4782
GOTERM_MF_FAT	GO:0032561~guanyl ribonucleotide binding	12	4.24028	0.0490664	GNA13, MFN2, ARL1, RABL3, RAB3D, RRAS2, RALB, EIF5B, RRAD, RAB11A, ARL8A, ARL6	213	382	12983	1.91476	1	0.638062	50.4782
GOTERM_MF_FAT	GO:0004674~protein serine/threonine kinase activity	13	4.59364	0.0492064	ICK, PSKH1, CSNK1G1, SNRK, NEK3, CLK2, GSK3B, MAP2K4, CDK9, OXSR1, PRKACB, DAPK1, KALRN	213	430	12983	1.84277	1	0.62119	50.5799
GOTERM_BP_FAT	GO:0033554~cellular response to stress	16	5.65371	0.0494666	UNG, MAP2K4, NEIL2, DUSP10, STRADB, TRIB1, ANKRD17, MPG, RFC3, BAX, TDP1, GSK3B, H2AFX, CUL4B, ASF1A, CHAF1B	225	566	13528	1.69963	1	0.854156	56.8963
GOTERM_MF_FAT	GO:0030528~transcription regulator activity	34	12.0141	0.0500568	EVX2, HOXA11, FOXK2, NR3C2, FOXO1, MED24, HOXD10, ATF2, ZNF323, GTF2E2, ASH2L, ZSCAN20, GATA3, HOMEZ, HNRNPD, AKIRIN2, ALX1, IKZF2, RFX5, ARID5B, ARID1A, ISL1, GAS7, ASCL1, SAP130, RNF4, ABT1, MLX, RNF2, TRIM32, ATF7, RNF20, DNAJB6, THOC1	213	1512	12983	1.37064	1	0.610554	51.1938
GOTERM_BP_FAT	GO:0051252~regulation of RNA metabolic process	40	14.1343	0.0504378	HMGN2, ZNF583, NIF3L1, EVX2, HOXA11, FOXK2, NR3C2, NUFIP1, FOXO1, MED24, ZNF34, HOXD10, ATF2, ZNF323, TRAK2, ASH2L, ZSCAN20, GATA3, HOMEZ, HNRNPD, ZNF596, ASF1A, AKIRIN2, ALX1, DNMT3A, EHMT1, IKZF2, RFX5, ARID5B, PSRC1, ARID1A, ISL1, ASCL1, RNF4, MLX, RNF2, ATF7, ESRP1, RNF20, DNAJB6	225	1813	13528	1.32652	1	0.852645	57.6211
GOTERM_BP_FAT	GO:0045184~establishment of protein localization	20	7.06714	0.0528512	SEC23A, ARL6IP1, GDI2, RPGR, RAB3D, PGAP1, STRADB, SFT2D3, MFN2, SEC16B, YWHAG, CBLB, TRAK2, TOMM70A, AP3M1, GSK3B, STX17, RAB11A, SMURF1, SNX11	225	769	13528	1.5637	1	0.859151	59.3729
GOTERM_BP_FAT	GO:0060284~regulation of cell development	8	2.82686	0.0544802	ASCL1, ZFP91, YWHAG, BAX, HOXA11, MBNL3, ISL1, KALRN	225	205	13528	2.34632	1	0.861107	60.5165
GOTERM_BP_FAT	GO:0042176~regulation of protein catabolic process	4	1.41343	0.0547527	CBLB, GCLC, TRIM32, PSMD1	225	52	13528	4.62496	1	0.856018	60.7049
GOTERM_BP_FAT	GO:0006355~regulation of transcription, DNA-dependent	39	13.7809	0.0556926	HMGN2, ZNF583, NIF3L1, EVX2, HOXA11, FOXK2, NR3C2, NUFIP1, FOXO1, MED24, ZNF34, HOXD10, ATF2, ZNF323, TRAK2, ASH2L, ZSCAN20, GATA3, HOMEZ, HNRNPD, ZNF596, ASF1A, AKIRIN2, ALX1, DNMT3A, EHMT1, IKZF2, RFX5, ARID5B, PSRC1, ARID1A, ISL1, ASCL1, RNF4, MLX, RNF2, ATF7, RNF20, DNAJB6	225	1773	13528	1.32253	1	0.854486	61.348
GOTERM_CC_FAT	GO:0005682~snRNP U5	2	0.706714	0.0578534	PRPF8, SNRNP40	190	4	12782	33.6368	1	0.597665	54.4239
GOTERM_BP_FAT	GO:0016569~covalent chromatin modification	6	2.12014	0.0583392	DNMT3A, EHMT1, SAP130, RNF2, RNF20, UBE2E1	225	126	13528	2.86307	1	0.86151	63.1063
GOTERM_BP_FAT	GO:0006512~ubiquitin cycle	3	1.06007	0.0593478	SOCS4, SMURF1, UBE2E1	225	24	13528	7.51556	1	0.860328	63.7564
GOTERM_BP_FAT	GO:0008104~protein localization	22	7.77385	0.0594023	SEC23A, ARL6IP1, GDI2, RPGR, RAB3D, PGAP1, AKAP10, STRADB, SFT2D3, MFN2, SEC16B, YWHAG, CBLB, TRAK2, TOMM70A, AP3M1, GSK3B, BAX, STX17, RAB11A, SMURF1, SNX11	225	882	13528	1.4997	1	0.854619	63.7912
GOTERM_CC_FAT	GO:0034399~nuclear periphery	4	1.41343	0.0613901	DNMT3A, NARF, NUFIP1, THOC1	190	61	12782	4.41139	1	0.600278	56.629
GOTERM_MF_FAT	GO:0019239~deaminase activity	3	1.06007	0.062273	DCTD, ADAL, ADAR	213	25	12983	7.31437	1	0.676766	59.2661
GOTERM_BP_FAT	GO:0021515~cell differentiation in spinal cord	3	1.06007	0.0638238	ASCL1, ISL1, HOXD10	225	25	13528	7.21493	1	0.869124	66.5136
GOTERM_CC_FAT	GO:0015630~microtubule cytoskeleton	14	4.947	0.0638681	MFN2, CDC6, CDCA8, PSKH1, TBCB, DYNLL1, PPP2CA, NEIL2, PSRC1, ARL8A, MAPRE2, RACGAP1, KIF3C, CEP70	190	549	12782	1.71554	1	0.596462	58.1147
GOTERM_CC_FAT	GO:0016607~nuclear speck	5	1.76678	0.0663784	PSKH1, PRPF8, WAC, PRPF18, THOC1	190	103	12782	3.26571	1	0.5932	59.5717
GOTERM_MF_FAT	GO:0003677~DNA binding	48	16.9611	0.0667191	HMGN2, ZNF583, AGFG1, EVX2, HOXA11, FOXK2, NR3C2, NUFIP1, FOXO1, ABI2, ZNF34, HOXD10, ATF2, ZFP91, ANKRD17, GTF2E2, ZNF323, ASH2L, ZSCAN20, GATA3, MIER3, HOMEZ, HNRNPD, ZNF596, H2AFX, ALX1, SETDB1, DNMT3A, IKZF2, RFX5, ARID5B, NEIL2, CDK9, ARID1A, ISL1, GAS7, MPG, ASCL1, RFC3, RNF4, ABT1, TDP1, MLX, ATF7, ZNF415, DNAJB6, ADAR, THOC1	213	2331	12983	1.25515	1	0.687242	61.8824
GOTERM_CC_FAT	GO:0005720~nuclear heterochromatin	3	1.06007	0.0680504	DNMT3A, RNF2, H2AFX	190	29	12782	6.95935	1	0.585614	60.516
GOTERM_CC_FAT	GO:0031968~organelle outer membrane	5	1.76678	0.0682731	MFN2, USP30, TOMM70A, BAX, CYB5B	190	104	12782	3.23431	1	0.570662	60.6402
GOTERM_MF_FAT	GO:0008092~cytoskeletal protein binding	14	4.947	0.0698559	ABLIM1, EPB41, BAIAP2L1, MYO1B, PSRC1, SSH2, NEIL2, ABI2, RACGAP1, GAS7, TRIM32, WIPF2, MAPRE2, ARL8A	213	504	12983	1.69314	1	0.689707	63.6335
GOTERM_BP_FAT	GO:0006284~base-excision repair	3	1.06007	0.0731005	MPG, UNG, NEIL2	225	27	13528	6.68049	1	0.899016	71.6126
GOTERM_BP_FAT	GO:0045732~positive regulation of protein catabolic process	3	1.06007	0.0731005	CBLB, GCLC, TRIM32	225	27	13528	6.68049	1	0.899016	71.6126
GOTERM_BP_FAT	GO:0007254~JNK cascade	4	1.41343	0.0741589	MAP2K4, DUSP10, STRADB, TRIB1	225	59	13528	4.07623	1	0.897793	72.1456
GOTERM_CC_FAT	GO:0019867~outer membrane	5	1.76678	0.0761284	MFN2, USP30, TOMM70A, BAX, CYB5B	190	108	12782	3.11452	1	0.596386	64.7979
GOTERM_MF_FAT	GO:0060589~nucleoside-triphosphatase regulator activity	12	4.24028	0.0763943	GDI2, RALGPS2, GAPVD1, RPGR, AGFG1, RALBP1, RASGEF1B, ARHGEF12, RACGAP1, SRGAP1, DNAJB6, KALRN	213	413	12983	1.77103	1	0.709119	67.046
GOTERM_MF_FAT	GO:0008135~translation factor activity, nucleic acid binding	5	1.76678	0.0765189	EIF3B, EIF4E, EIF4H, EIF5B, EIF1B	213	98	12983	3.10985	1	0.696121	67.108
GOTERM_BP_FAT	GO:0006259~DNA metabolic process	14	4.947	0.0780415	DNMT3A, CDC6, UNG, NEIL2, CDC25C, ANKRD17, MPG, RFC3, BAX, TDP1, H2AFX, CUL4B, CHAF1B, ASF1A	225	506	13528	1.66352	1	0.90539	74.0212
GOTERM_BP_FAT	GO:0009150~purine ribonucleotide metabolic process	6	2.12014	0.0793332	ATP2B4, NME3, ADAL, RAB11A, ACLY, GMPS	225	138	13528	2.61411	1	0.904874	74.6185
GOTERM_CC_FAT	GO:0005856~cytoskeleton	28	9.89399	0.0794433	ABLIM1, SSH2, ABI2, CEP70, AMPH, CDCA8, PSKH1, DYNLL1, ACTR6, NARF, PPP2CA, INTS6, WIPF2, CDC6, EPB41, MYO1B, NEIL2, PSRC1, RACGAP1, KIF3C, GAS7, DAPK1, MFN2, TBCB, TRIM32, ARL8A, MAPRE2, KALRN	190	1381	12782	1.36398	1	0.597695	66.4274
GOTERM_MF_FAT	GO:0030554~adenyl nucleotide binding	34	12.0141	0.0796177	GCLC, NEK3, TRIB1, UBE2R2, ANKRD17, HSPH1, UBE2D3, PSKH1, ATP2B4, SNRK, HSPA2, CLK2, PRKACB, ITPK1, CDC6, CSNK1G1, MYO1B, MAP2K4, CDK9, ACLY, OXSR1, STRADB, KIF3C, GMPS, DAPK1, RFC3, ICK, NME3, RFK, GSK3B, RARS, CCT8, KALRN, UBE2E1	213	1577	12983	1.31414	1	0.697926	68.6167
GOTERM_BP_FAT	GO:0008053~mitochondrial fusion	2	0.706714	0.080106	MFN2, BAX	225	5	13528	24.0498	1	0.902861	74.9696
GOTERM_MF_FAT	GO:0015631~tubulin binding	5	1.76678	0.0810582	NEIL2, PSRC1, ARL8A, MAPRE2, RACGAP1	213	100	12983	3.04765	1	0.691991	69.2958
GOTERM_MF_FAT	GO:0008234~cysteine-type peptidase activity	6	2.12014	0.0813015	USP28, USP30, BLMH, USP10, USP34, CASP2	213	141	12983	2.59375	1	0.6808	69.4092
GOTERM_BP_FAT	GO:0035107~appendage morphogenesis	5	1.76678	0.0819757	EVX2, BAX, HOXA11, HOXD10, ALX1	225	99	13528	3.03659	1	0.904076	75.8003
GOTERM_BP_FAT	GO:0035108~limb morphogenesis	5	1.76678	0.0819757	EVX2, BAX, HOXA11, HOXD10, ALX1	225	99	13528	3.03659	1	0.904076	75.8003
GOTERM_BP_FAT	GO:0031396~regulation of protein ubiquitination	5	1.76678	0.0843406	GCLC, PSMD1, SMURF1, CUL1, UBE2E1	225	100	13528	3.00622	1	0.906611	76.8139
GOTERM_MF_FAT	GO:0016790~thiolester hydrolase activity	5	1.76678	0.0857282	USP28, USP30, USP10, HIBCH, USP34	213	102	12983	2.98789	1	0.689026	71.405
GOTERM_BP_FAT	GO:0016568~chromatin modification	9	3.18021	0.0859958	SETDB1, DNMT3A, EHMT1, SAP130, RNF2, ARID1A, ASF1A, RNF20, UBE2E1	225	274	13528	1.97489	1	0.907121	77.4994
GOTERM_BP_FAT	GO:0031098~stress-activated protein kinase signaling pathway	4	1.41343	0.086435	MAP2K4, DUSP10, STRADB, TRIB1	225	63	13528	3.81743	1	0.904368	77.6781
GOTERM_MF_FAT	GO:0019899~enzyme binding	14	4.947	0.0872538	PPME1, RALBP1, ABI2, SHOC2, GMPS, TRIB1, YWHAG, GSK3B, ABAT, H2AFX, CUL4B, RNF20, CASP2, CUL1	213	523	12983	1.63163	1	0.684195	72.0643
GOTERM_BP_FAT	GO:0006163~purine nucleotide metabolic process	7	2.4735	0.0892138	MPG, ATP2B4, NME3, ADAL, RAB11A, ACLY, GMPS	225	186	13528	2.26275	1	0.907866	78.7781
GOTERM_BP_FAT	GO:0048736~appendage development	5	1.76678	0.0916332	EVX2, BAX, HOXA11, HOXD10, ALX1	225	103	13528	2.91866	1	0.910258	79.6941
GOTERM_BP_FAT	GO:0060173~limb development	5	1.76678	0.0916332	EVX2, BAX, HOXA11, HOXD10, ALX1	225	103	13528	2.91866	1	0.910258	79.6941
GOTERM_BP_FAT	GO:0006974~response to DNA damage stimulus	11	3.88693	0.0916352	ANKRD17, MPG, RFC3, UNG, TDP1, BAX, NEIL2, H2AFX, CUL4B, CHAF1B, ASF1A	225	373	13528	1.77311	1	0.906584	79.6949
GOTERM_MF_FAT	GO:0001883~purine nucleoside binding	34	12.0141	0.0931265	GCLC, NEK3, TRIB1, UBE2R2, ANKRD17, HSPH1, UBE2D3, PSKH1, ATP2B4, SNRK, HSPA2, CLK2, PRKACB, ITPK1, CDC6, CSNK1G1, MYO1B, MAP2K4, CDK9, ACLY, OXSR1, STRADB, KIF3C, GMPS, DAPK1, RFC3, ICK, NME3, RFK, GSK3B, RARS, CCT8, KALRN, UBE2E1	213	1601	12983	1.29444	1	0.697818	74.4729
GOTERM_BP_FAT	GO:0007089~traversing start control point of mitotic cell cycle	2	0.706714	0.0953434	CDC6, CDC25C	225	6	13528	20.0415	1	0.912058	81.027
GOTERM_BP_FAT	GO:0048644~muscle organ morphogenesis	2	0.706714	0.0953434	ZFP91, ARID5B	225	6	13528	20.0415	1	0.912058	81.027
GOTERM_BP_FAT	GO:0032268~regulation of cellular protein metabolic process	13	4.59364	0.0971	ZFP91, EIF3B, GCLC, EIF4E, EIF4H, BAX, PPP2CA, PSMD1, EIF5B, EIF1B, SMURF1, CUL1, UBE2E1	225	474	13528	1.64898	1	0.912688	81.629
GOTERM_BP_FAT	GO:0009259~ribonucleotide metabolic process	6	2.12014	0.097401	ATP2B4, NME3, ADAL, RAB11A, ACLY, GMPS	225	147	13528	2.45406	1	0.90995	81.7303
GOTERM_MF_FAT	GO:0008047~enzyme activator activity	10	3.53357	0.0976228	ARL1, GDI2, GAPVD1, AGFG1, RALBP1, CYB5B, ARHGEF12, RACGAP1, SRGAP1, DNAJB6	213	335	12983	1.81949	1	0.704943	76.185
GOTERM_BP_FAT	GO:0045893~positive regulation of transcription, DNA-dependent	13	4.59364	0.0991563	IKZF2, NIF3L1, PSRC1, FOXO1, NUFIP1, ARID1A, ISL1, HOXD10, ASCL1, RNF4, ASF1A, AKIRIN2, ALX1	225	477	13528	1.63861	1	0.910614	82.3108
GOTERM_MF_FAT	GO:0001882~nucleoside binding	34	12.0141	0.0998109	GCLC, NEK3, TRIB1, UBE2R2, ANKRD17, HSPH1, UBE2D3, PSKH1, ATP2B4, SNRK, HSPA2, CLK2, PRKACB, ITPK1, CDC6, CSNK1G1, MYO1B, MAP2K4, CDK9, ACLY, OXSR1, STRADB, KIF3C, GMPS, DAPK1, RFC3, ICK, NME3, RFK, GSK3B, RARS, CCT8, KALRN, UBE2E1	213	1612	12983	1.28561	1	0.702915	76.9791

## Sheet: SC_GO-302
Category	Term	Count	%	PValue	Genes	List Total	Pop Hits	Pop Total	Fold Enrichment	Bonferroni	Benjamini	FDR
GOTERM_BP_FAT	GO:0006091~generation of precursor metabolites and energy	46	4.56802	9.39e-09	ATP5D, ALDOA, TMX1, ME3, UQCRC1, PHKA1, PRKAG2, ATP5G2, ATP5G1, SDHAF2, ATP6V0B, NDUFS7, TPI1, IDH3G, PPP1R3B, FXN, ENO2, ATP5L, ENO3, ATP6V0D1, ATP5I, ENO1, COX15, ALDH5A1, ACO1, SUCLG1, NDUFA7, FADS3, NDUFC2, PFKP, COX4I1, NDUFA12, MON2, ATP6V1F, SDHB, PPP1CA, NNT, PPP1R2, ATP6V0E2, UQCRH, PYGL, SDHC, TXN, ATPIF1, STEAP2, ACAA1	775	313	13528	2.56534	2.56e-05	2.56e-05	1.67e-05
GOTERM_CC_FAT	GO:0031090~organelle membrane	104	10.3277	4.45e-07	TUSC3, AP1G1, CHMP4A, TLR3, VPS33A, SSR1, TAPBP, CTTNBP2, ST3GAL2, ST3GAL5, ST3GAL4, VPS4A, PDGFC, FNDC3A, HMGCL, ACAA2, SGPL1, SPTLC2, SUCLG1, VTI1B, CORO7, TIMM8B, NNT, SCYL2, PI4K2A, ATPIF1, MAVS, TMX1, DERL1, MTX2, RABEPK, TOMM5, PEMT, STX10, SREBF1, GCDH, HERPUD1, VAC14, SEC11C, CD63, VDAC2, SREBF2, B3GAT3, PRICKLE2, ALG12, ATP5D, CLTB, UQCRC1, ALG3, TIMM17B, GJA1, ALG8, NDUFS7, ST6GALNAC6, …	742	1096	12782	1.63462	0.000211	0.000106	0.000636
GOTERM_BP_FAT	GO:0051186~cofactor metabolic process	30	2.97915	2.05e-06	PGD, ACOT2, GPX1, MTHFD2, TPI1, IDH3G, FXN, MCEE, GPX4, HMGCL, COX15, NAPRT1, ACO1, ALDH5A1, HMBS, SUCLG1, GSTT1, SOD1, COQ6, HAGH, PANK4, SDHB, NFU1, PGLS, ISCA2, NNT, SDHC, MGST1, CRYZL1, NMNAT1	775	195	13528	2.68546	0.00557308	0.00279043	0.00365813
GOTERM_CC_FAT	GO:0005783~endoplasmic reticulum	91	9.03674	2.87e-06	TUSC3, HM13, ATL2, KIAA0368, PDIA3, ATL3, ALG3, TRAPPC2L, DNAJC10, TLR3, GJA1, ALG8, DNASE1L1, TAPBP, SSR1, RTN3, PIGK, XYLT2, SLMAP, RPL10, TMEM98, AGPAT2, AUP1, CLN3, SGPL1, SPTLC2, ACO1, AIFM1, UBE2J1, TMEM132A, PIGS, PIGO, SCAP, KIF1C, CCDC3, MLEC, NUCB2, FKBP10, DUS2L, PACS2, TMX1, OSTC, GANAB, FKBP7, DERL1, NAPG, LMF1, SRL, HSPA1A, SERPINH1, G6PC3, IKBIP, SLC35B1, STT3A, LPCAT1, PEMT, PCMT1…	742	960	12782	1.63292	0.00136195	0.000454	0.00410189
GOTERM_BP_FAT	GO:0006732~coenzyme metabolic process	24	2.38332	1.93e-05	ALDH5A1, ACO1, SUCLG1, PGD, ACOT2, GSTT1, SOD1, COQ6, PANK4, HAGH, MTHFD2, GPX1, SDHB, TPI1, PGLS, NNT, IDH3G, GPX4, SDHC, MCEE, MGST1, HMGCL, NMNAT1, NAPRT1	775	153	13528	2.73812	0.0510939	0.0173299	0.0343236
GOTERM_BP_FAT	GO:0055114~oxidation reduction	63	6.25621	2.86e-05	STEAP3, D2HGDH, UQCRC1, GMPR2, KCNAB1, PGD, DHRSX, PRDX1, NDUFS7, MTHFD2, GPX1, AKR1C4, IDH3G, GPX4, SMOX, LOXL2, FTL, COX15, SQRDL, ALDH5A1, AIFM1, ACADS, NDUFC2, CYB5RL, ACADL, ALDH16A1, VAT1, NDUFA12, ALDH3B1, DHRS7, COQ6, NNT, UQCRH, TXN, ZADH2, PCYOX1, STEAP2, MECR, DUS2L, TMX1, ME3, ADHFE1, IFI30, EGLN1, SDHAF2, BDH2, QSOX2, HSD17B8, GCDH, NDUFA7, FADS3, SOD1, TET2, MSRB3, SDHB, TXNDC12, LE…	775	639	13528	1.72096	0.0748682	0.0192668	0.0509254
GOTERM_CC_FAT	GO:0044429~mitochondrial part	60	5.95829	3.34e-05	ATP5D, UQCRC1, TIMM17B, GJA1, IARS2, MIPEP, ARL2BP, NDUFS7, LONP1, IDH3G, FXN, ATP5S, GPX4, NARS2, ATP5L, ATP5I, HMGCL, DNAJC19, COX15, SQRDL, ACAA2, ACADS, AIFM1, SUCLG1, NDUFC2, COX4I1, HERC2, ACADL, NDUFA12, TIMM8B, HAGH, NNT, MRPS18A, UQCRH, CLPP, ATPIF1, PMPCA, MRPL43, MAVS, ME3, SAMM50, MTX2, FARS2, ATP5G2, ATP5G1, PIN4, TOMM5, HSD17B8, GCDH, IMMT, NDUFA7, GARS, VDAC2, SOD1, MON2, SDHB, TXN…	742	595	12782	1.73712	0.0157633	0.00317272	0.0478107
GOTERM_BP_FAT	GO:0009205~purine ribonucleoside triphosphate metabolic process	20	1.9861	3.39e-05	ATP5D, ALDOA, AK1, PRKAG2, ATP10A, RHOQ, ATP5G2, ATP5G1, ATP13A3, ATP6V0B, MON2, ATP6V1F, LONP1, NME2, ATP6V0E2, ATP9B, ATP5S, ATP5L, ATP5I, ATP6V0D1	775	117	13528	2.98384	0.0881	0.0182759	0.0603499
GOTERM_BP_FAT	GO:0006119~oxidative phosphorylation	18	1.78749	3.66e-05	ATP5D, UQCRC1, NDUFA7, NDUFC2, ATP5G2, ATP5G1, SDHAF2, ATP6V0B, MON2, ATP6V1F, NDUFS7, ATP6V0E2, FXN, UQCRH, ATP5L, ATP5I, ATP6V0D1, COX15	775	98	13528	3.20611	0.0947191	0.0164482	0.0651155
GOTERM_CC_FAT	GO:0016469~proton-transporting two-sector ATPase complex	12	1.19166	3.81e-05	ATP5D, ATP6V0E2, ATP5S, ATP5L, ATP5G2, ATPIF1, ATP5G1, ATP6V0D1, ATP5I, MON2, ATP6V0B, ATP6V1F	742	45	12782	4.59371	0.0179532	0.00301483	0.0545114
GOTERM_BP_FAT	GO:0009199~ribonucleoside triphosphate metabolic process	20	1.9861	3.83e-05	ATP5D, ALDOA, AK1, PRKAG2, ATP10A, RHOQ, ATP5G2, ATP5G1, ATP13A3, ATP6V0B, MON2, ATP6V1F, LONP1, NME2, ATP6V0E2, ATP9B, ATP5S, ATP5L, ATP5I, ATP6V0D1	775	118	13528	2.95856	0.0989137	0.014769	0.0681534
GOTERM_CC_FAT	GO:0033177~proton-transporting two-sector ATPase complex, proton-transporting domain	9	0.893744	3.93e-05	ATP6V0E2, ATP5S, ATP5L, ATP5G2, ATP5G1, ATP6V0D1, ATP5I, MON2, ATP6V0B	742	24	12782	6.45991	0.0185112	0.00266569	0.0562214
GOTERM_BP_FAT	GO:0009144~purine nucleoside triphosphate metabolic process	20	1.9861	6.13e-05	ATP5D, ALDOA, AK1, PRKAG2, ATP10A, RHOQ, ATP5G2, ATP5G1, ATP13A3, ATP6V0B, MON2, ATP6V1F, LONP1, NME2, ATP6V0E2, ATP9B, ATP5S, ATP5L, ATP5I, ATP6V0D1	775	122	13528	2.86155	0.15362	0.0206325	0.109114
GOTERM_BP_FAT	GO:0015980~energy derivation by oxidation of organic compounds	22	2.18471	6.91e-05	ME3, UQCRC1, ALDH5A1, ACO1, SUCLG1, PRKAG2, NDUFA7, PHKA1, NDUFC2, SDHAF2, NDUFS7, SDHB, PPP1CA, NNT, PPP1R3B, IDH3G, PPP1R2, FXN, PYGL, UQCRH, SDHC, COX15	775	144	13528	2.66681	0.171384	0.020672	0.122983
GOTERM_BP_FAT	GO:0046034~ATP metabolic process	18	1.78749	9.01e-05	ATP5D, ALDOA, AK1, PRKAG2, ATP10A, ATP5G2, ATP5G1, ATP13A3, ATP6V0B, MON2, ATP6V1F, LONP1, ATP6V0E2, ATP9B, ATP5S, ATP5L, ATP5I, ATP6V0D1	775	105	13528	2.99237	0.217356	0.0242099	0.160293
GOTERM_BP_FAT	GO:0009060~aerobic respiration	10	0.993049	0.000115	SDHB, ME3, NNT, IDH3G, UQCRC1, FXN, UQCRH, ACO1, SUCLG1, SDHC	775	35	13528	4.98728	0.268838	0.0237984	0.204751
GOTERM_CC_FAT	GO:0045259~proton-transporting ATP synthase complex	8	0.794439	0.000121	ATP5D, ATP5S, ATP5L, ATP5G2, ATPIF1, ATP5G1, ATP5I, MON2	742	21	12782	6.56244	0.0560684	0.00718675	0.173519
GOTERM_BP_FAT	GO:0009206~purine ribonucleoside triphosphate biosynthetic process	17	1.68818	0.00013	ATP5D, ALDOA, PRKAG2, ATP10A, ATP5G2, ATP5G1, ATP13A3, ATP6V0B, MON2, ATP6V1F, NME2, ATP6V0E2, ATP9B, ATP5S, ATP5L, ATP5I, ATP6V0D1	775	98	13528	3.02799	0.297972	0.0249535	0.231308
GOTERM_BP_FAT	GO:0006754~ATP biosynthetic process	16	1.58888	0.000145	ATP5D, ALDOA, PRKAG2, ATP10A, ATP5G2, ATP5G1, ATP13A3, ATP6V0B, MON2, ATP6V1F, ATP6V0E2, ATP9B, ATP5S, ATP5L, ATP5I, ATP6V0D1	775	89	13528	3.13806	0.326386	0.025996	0.258287
GOTERM_BP_FAT	GO:0009145~purine nucleoside triphosphate biosynthetic process	17	1.68818	0.000147	ATP5D, ALDOA, PRKAG2, ATP10A, ATP5G2, ATP5G1, ATP13A3, ATP6V0B, MON2, ATP6V1F, NME2, ATP6V0E2, ATP9B, ATP5S, ATP5L, ATP5I, ATP6V0D1	775	99	13528	2.99741	0.329703	0.0246921	0.261509
GOTERM_BP_FAT	GO:0009201~ribonucleoside triphosphate biosynthetic process	17	1.68818	0.000147	ATP5D, ALDOA, PRKAG2, ATP10A, ATP5G2, ATP5G1, ATP13A3, ATP6V0B, MON2, ATP6V1F, NME2, ATP6V0E2, ATP9B, ATP5S, ATP5L, ATP5I, ATP6V0D1	775	99	13528	2.99741	0.329703	0.0246921	0.261509
GOTERM_BP_FAT	GO:0009141~nucleoside triphosphate metabolic process	20	1.9861	0.000162	ATP5D, ALDOA, AK1, PRKAG2, ATP10A, RHOQ, ATP5G2, ATP5G1, ATP13A3, ATP6V0B, MON2, ATP6V1F, LONP1, NME2, ATP6V0E2, ATP9B, ATP5S, ATP5L, ATP5I, ATP6V0D1	775	131	13528	2.66496	0.357293	0.0256687	0.288947
GOTERM_MF_FAT	GO:0015078~hydrogen ion transmembrane transporter activity	16	1.58888	0.000173	ATP5D, UQCRC1, COX4I1, ATP5G2, ATP5G1, ATP6V0B, MON2, ATP6V1F, NNT, ATP6V0E2, UQCRH, ATP5S, ATP5L, ATP5I, ATP6V0D1, COX15	747	90	12983	3.08981	0.152904	0.152904	0.271071
GOTERM_BP_FAT	GO:0006818~hydrogen transport	13	1.29096	0.000203	ATP5D, ADHFE1, ATP5G2, ATP5G1, ATP6V0B, MON2, ATP6V1F, ATP6V0E2, NNT, ATP5S, ATP5L, ATP6V0D1, ATP5I	775	63	13528	3.60193	0.423816	0.030165	0.360235
GOTERM_BP_FAT	GO:0009142~nucleoside triphosphate biosynthetic process	17	1.68818	0.00021	ATP5D, ALDOA, PRKAG2, ATP10A, ATP5G2, ATP5G1, ATP13A3, ATP6V0B, MON2, ATP6V1F, NME2, ATP6V0E2, ATP9B, ATP5S, ATP5L, ATP5I, ATP6V0D1	775	102	13528	2.90925	0.435514	0.0296484	0.373612
GOTERM_MF_FAT	GO:0048037~cofactor binding	30	2.97915	0.000226	STEAP3, ME3, D2HGDH, PGD, ACBD6, NDUFS7, CRYL1, IDH3G, CSAD, ILVBL, BDH2, HMGCL, GCDH, SGPL1, SPTLC2, ACADS, AIFM1, HMBS, BIRC5, ACADL, DBI, COQ6, TXNDC12, NNT, PYGL, BLVRB, STEAP2, PSAT1, DUS2L, CRYZL1	747	249	12983	2.094	0.195576	0.103103	0.355355
GOTERM_BP_FAT	GO:0009260~ribonucleotide biosynthetic process	19	1.88679	0.000237	ATP5D, ALDOA, ADSS, PRKAG2, ATP10A, ATP5G2, ATP5G1, ATP13A3, CMPK1, ATP6V0B, MON2, ATP6V1F, NME2, ATP6V0E2, ATP9B, ATP5S, ATP5L, ATP5I, ATP6V0D1	775	124	13528	2.67463	0.475146	0.0317179	0.421073
GOTERM_CC_FAT	GO:0044455~mitochondrial membrane part	19	1.88679	0.000306	ATP5D, UQCRC1, SAMM50, IMMT, NDUFA7, TIMM17B, NDUFC2, ATP5G2, ATP5G1, TIMM8B, MON2, NDUFS7, NNT, TOMM5, UQCRH, ATP5L, ATPIF1, ATP5I, COX15	742	125	12782	2.61842	0.135442	0.0160407	0.437079
GOTERM_CC_FAT	GO:0005794~Golgi apparatus	76	7.54717	0.00033	CLTB, KIAA0368, AP1G1, B3GALT4, F2RL1, TRAPPC2L, GJA1, TAPBP, RTN3, CUL3, ST6GALNAC6, ST6GALNAC4, ST3GAL2, XYLT2, ST3GAL5, ST3GAL4, DYNC2H1, CHST14, PDGFC, FNDC3A, GGTA1, GOLGA2, ARL2, CLN3, ARHGEF2, ACO1, CRYAB, PTPRR, PI4KA, TMEM132A, VTI1B, CORO7, SCAP, CHST1, KIF1C, RND3, SCYL2, LARP7, NUCB2, RAB12, STEAP2, HS3ST6, GALNT1, GANAB, GCNT2, NAPG, ARF6, ITM2B, SEC14L1, B3GNT9, B3GNT8, LPCAT1, PLIN…	742	872	12782	1.50138	0.144982	0.0155412	0.470323
GOTERM_BP_FAT	GO:0015985~energy coupled proton transport, down electrochemical gradient	10	0.993049	0.000345	ATP5D, ATP6V0E2, ATP5L, ATP5G2, ATP5G1, ATP6V0D1, ATP5I, MON2, ATP6V0B, ATP6V1F	775	40	13528	4.36387	0.608444	0.041724	0.611867
GOTERM_BP_FAT	GO:0015986~ATP synthesis coupled proton transport	10	0.993049	0.000345	ATP5D, ATP6V0E2, ATP5L, ATP5G2, ATP5G1, ATP6V0D1, ATP5I, MON2, ATP6V0B, ATP6V1F	775	40	13528	4.36387	0.608444	0.041724	0.611867
GOTERM_BP_FAT	GO:0009152~purine ribonucleotide biosynthetic process	18	1.78749	0.000346	ATP5D, ALDOA, ADSS, PRKAG2, ATP10A, ATP5G2, ATP5G1, ATP13A3, ATP6V0B, MON2, ATP6V1F, NME2, ATP6V0E2, ATP9B, ATP5S, ATP5L, ATP5I, ATP6V0D1	775	117	13528	2.68546	0.609667	0.0400772	0.613901
GOTERM_BP_FAT	GO:0045333~cellular respiration	16	1.58888	0.000385	ME3, UQCRC1, ALDH5A1, ACO1, SUCLG1, NDUFA7, NDUFC2, SDHAF2, NDUFS7, SDHB, NNT, IDH3G, FXN, UQCRH, SDHC, COX15	775	97	13528	2.87926	0.649011	0.0410152	0.682996
GOTERM_CC_FAT	GO:0031982~vesicle	61	6.0576	0.00048	CLTB, KIAA0368, PDIA3, AP1G1, TRPV2, CHMP4A, PTPN23, HPS1, GJA1, ITSN1, PRDX1, CTTNBP2, NECAP2, SNTB2, DNAJC5, ATP6V0D1, FNDC3A, CLN3, STX2, SLC3A2, PI4KA, CORO7, VEZT, STXBP3, SCAP, VEGFC, KIF1B, SCYL2, PI4K2A, CTSD, NEU1, STEAP2, BIN1, EPN2, SRI, ALDOA, GANAB, CLU, RHBG, GPRC5B, CD9, N4BP3, SEC23IP, THBS3, FN1, SREBF1, P4HB, BMP1, GARS, RGS19, SOD1, YWHAE, ITPR1, ANXA2, SREBF2, SH3BP4, AP2A2, P…	742	670	12782	1.56838	0.203891	0.0205156	0.683941
GOTERM_CC_FAT	GO:0044432~endoplasmic reticulum part	37	3.67428	0.0005	OSTC, PACS2, TMX1, FKBP7, TUSC3, DERL1, PDIA3, SRL, ALG3, DNAJC10, ALG8, SERPINH1, TAPBP, SSR1, PIGK, STT3A, PEMT, SREBF1, CLN3, P4HB, SGPL1, HERPUD1, SPTLC2, SEC11C, AIFM1, PIGS, PIGO, ITPR1, SREBF2, TXNDC12, PPIB, DPM2, FKBP10, MBTPS1, ALG12, SSR2, RETSAT	742	347	12782	1.83682	0.211427	0.0195995	0.712367
GOTERM_CC_FAT	GO:0005753~mitochondrial proton-transporting ATP synthase complex	7	0.695134	0.000526	ATP5D, ATP5L, ATP5G2, ATPIF1, ATP5G1, ATP5I, MON2	742	19	12782	6.34657	0.221069	0.0190345	0.749128
GOTERM_BP_FAT	GO:0015992~proton transport	12	1.19166	0.000605	ATP5D, NNT, ATP6V0E2, ATP5S, ATP5L, ATP5G2, ATP5G1, ATP6V0D1, ATP5I, MON2, ATP6V0B, ATP6V1F	775	61	13528	3.43387	0.807112	0.0570792	1.07141
GOTERM_CC_FAT	GO:0005740~mitochondrial envelope	42	4.1708	0.000698	MAVS, ATP5D, UQCRC1, SAMM50, MTX2, TIMM17B, GJA1, ATP5G2, ATP5G1, ARL2BP, NDUFS7, TOMM5, GPX4, ATP5S, ATP5L, ATP5I, DNAJC19, HMGCL, HSD17B8, COX15, SQRDL, GCDH, ACAA2, AIFM1, IMMT, SUCLG1, NDUFA7, NDUFC2, COX4I1, HERC2, VDAC2, NDUFA12, MON2, TIMM8B, TXNDC12, SDHB, NNT, UQCRH, SDHC, ATPIF1, PMPCA, MGST1	742	419	12782	1.72675	0.282223	0.0234072	0.993075
GOTERM_MF_FAT	GO:0050662~coenzyme binding	23	2.28401	0.000704	STEAP3, GCDH, D2HGDH, ME3, ACADS, AIFM1, HMBS, PGD, ACADL, DBI, ACBD6, COQ6, TXNDC12, CRYL1, NNT, IDH3G, BLVRB, ILVBL, BDH2, STEAP2, DUS2L, HMGCL, CRYZL1	747	181	12983	2.20853	0.491599	0.201879	1.10046
GOTERM_BP_FAT	GO:0045454~cell redox homeostasis	12	1.19166	0.000802	TMX1, P4HB, GPX1, TXNDC12, PDIA3, NXN, AIFM1, TXN, DNAJC10, SH3BGRL3, QSOX2, PRDX1	775	63	13528	3.32485	0.887456	0.0702259	1.41968
GOTERM_CC_FAT	GO:0031410~cytoplasmic vesicle	58	5.75968	0.000814	CLTB, KIAA0368, PDIA3, AP1G1, TRPV2, CHMP4A, PTPN23, HPS1, GJA1, ITSN1, PRDX1, CTTNBP2, NECAP2, SNTB2, DNAJC5, ATP6V0D1, FNDC3A, CLN3, STX2, PI4KA, SLC3A2, CORO7, VEZT, STXBP3, SCAP, VEGFC, KIF1B, SCYL2, PI4K2A, CTSD, NEU1, STEAP2, BIN1, EPN2, GANAB, CLU, RHBG, GPRC5B, CD9, N4BP3, SEC23IP, THBS3, FN1, SREBF1, P4HB, GARS, RGS19, SOD1, YWHAE, ITPR1, ANXA2, SREBF2, SH3BP4, AP2A2, PPIB, AP2A1, PCSK1N…	742	642	12782	1.55628	0.320766	0.0254563	1.15741
GOTERM_MF_FAT	GO:0015077~monovalent inorganic cation transmembrane transporter activity	16	1.58888	0.000853	ATP5D, UQCRC1, COX4I1, ATP5G2, ATP5G1, ATP6V0B, MON2, ATP6V1F, NNT, ATP6V0E2, UQCRH, ATP5S, ATP5L, ATP5I, ATP6V0D1, COX15	747	104	12983	2.67387	0.55946	0.185302	1.33196
GOTERM_BP_FAT	GO:0008360~regulation of cell shape	11	1.09235	0.000855	RHOJ, DLC1, ALDOA, EZR, ITGA7, ATP10A, RHOQ, PALMD, CDC42EP3, ARAP1, FN1	775	54	13528	3.55575	0.902444	0.0701473	1.51187
GOTERM_CC_FAT	GO:0045263~proton-transporting ATP synthase complex, coupling factor F(o)	6	0.595829	0.00119088	ATP5S, ATP5L, ATP5G2, ATP5G1, ATP5I, MON2	742	15	12782	6.89057	0.432211	0.034757	1.68913
GOTERM_BP_FAT	GO:0009100~glycoprotein metabolic process	24	2.38332	0.00125715	AGA, CLN3, OSTC, GALNT1, TUSC3, B3GALT4, ALG3, DCN, ALG8, B3GNT9, B3GNT8, ST6GALNAC6, ST6GALNAC4, ST3GAL2, STT3A, SULF2, ST3GAL5, ST3GAL4, SULF1, CHST14, DPM2, HS6ST1, PCSK6, ALG12	775	202	13528	2.07392	0.967381	0.0985248	2.2156
GOTERM_CC_FAT	GO:0005768~endosome	33	3.27706	0.00142388	STEAP3, VPS29, KIAA0368, CHMP5, CHMP4A, TLR3, RABEPK, GJA1, ARF6, ZFYVE20, VPS33A, ATP6V0B, PLIN3, VPS4A, STAM, VPS11, FRS2, EHD2, VPS36, EHD4, CLN3, PRAF2, VAC14, STX2, VTA1, CD63, ANXA2, ANKRD27, SCYL2, PI4K2A, VPS28, STEAP2, VPS25	742	315	12782	1.80467	0.491773	0.0390312	2.0165
GOTERM_BP_FAT	GO:0046474~glycerophospholipid biosynthetic process	12	1.19166	0.00154083	PIGK, IMPA1, LCAT, PI4K2A, PEMT, PI4KA, ADNP, DPM2, PIGS, ALG12, PIGO, AGPAT2	775	68	13528	3.08038	0.984942	0.112974	2.70911
GOTERM_BP_FAT	GO:0034220~ion transmembrane transport	10	0.993049	0.00163254	ATP5D, ATP6V0E2, ATP5L, ATP5G2, ATP5G1, ATP6V0D1, ATP5I, MON2, ATP6V0B, ATP6V1F	775	49	13528	3.56234	0.988272	0.116173	2.86816
GOTERM_BP_FAT	GO:0046489~phosphoinositide biosynthetic process	9	0.893744	0.00166164	PIGK, IMPA1, PI4K2A, PI4KA, ADNP, DPM2, PIGS, ALG12, PIGO	775	40	13528	3.92748	0.989166	0.115117	2.91856
GOTERM_CC_FAT	GO:0005743~mitochondrial inner membrane	32	3.17776	0.00175433	ATP5D, UQCRC1, TIMM17B, ATP5G2, ATP5G1, NDUFS7, GPX4, ATP5S, ATP5L, ATP5I, DNAJC19, HMGCL, COX15, SQRDL, GCDH, ACAA2, IMMT, SUCLG1, NDUFA7, NDUFC2, COX4I1, HERC2, NDUFA12, TIMM8B, MON2, SDHB, NNT, UQCRH, SDHC, ATPIF1, PMPCA, MGST1	742	306	12782	1.80146	0.565709	0.0452784	2.47904
GOTERM_CC_FAT	GO:0005955~calcineurin complex	4	0.397219	0.00177663	PPP3CB, PPP3R1, PPP3CA, ITPR1	742	5	12782	13.7811	0.570293	0.0434816	2.51018
GOTERM_BP_FAT	GO:0006164~purine nucleotide biosynthetic process	19	1.88679	0.00197469	ATP5D, ALDOA, ADSS, PRKAG2, ATP10A, ATP5G2, ATP5G1, ATP13A3, ATP6V0B, MON2, ATP6V1F, NME2, ATP6V0E2, ADM, ATP9B, ATP5S, ATP5L, ATP5I, ATP6V0D1	775	148	13528	2.24091	0.995385	0.128822	3.45935
GOTERM_CC_FAT	GO:0030055~cell-substrate junction	16	1.58888	0.00199812	DLC1, LIMA1, TLN1, LIMS2, TMEM53, EVL, MLF2, TNS3, CTTNBP2, SORBS3, TNS1, MACF1, ITGA5, ZYX, TGFB1I1, TES	742	112	12782	2.46092	0.613281	0.0463923	2.81898
GOTERM_CC_FAT	GO:0031988~membrane-bounded vesicle	51	5.06455	0.00202146	CLTB, KIAA0368, PDIA3, AP1G1, TRPV2, CHMP4A, PTPN23, HPS1, GJA1, ITSN1, PRDX1, CTTNBP2, NECAP2, DNAJC5, ATP6V0D1, FNDC3A, CLN3, STX2, PI4KA, SLC3A2, CORO7, VEZT, STXBP3, VEGFC, KIF1B, SCYL2, PI4K2A, CTSD, NEU1, STEAP2, BIN1, EPN2, ALDOA, GANAB, CLU, CD9, THBS3, FN1, P4HB, BMP1, GARS, RGS19, YWHAE, ITPR1, ANXA2, SH3BP4, AP2A2, PPIB, AP2A1, PCSK1N, YIPF1	742	568	12782	1.54674	0.617553	0.0447382	2.85147
GOTERM_BP_FAT	GO:0005996~monosaccharide metabolic process	25	2.48262	0.00202629	ALDOA, UAP1, ALDH5A1, CRYAB, PRKAG2, PGD, PHKA1, PFKP, RBKS, FBP2, G6PC3, CHST1, GALK1, RENBP, PGLS, PPP1CA, TPI1, ATF4, ST3GAL2, PPP1R2, PPP1R3B, PYGL, ENO2, ENO3, ENO1	775	222	13528	1.96571	0.995991	0.128882	3.5482
GOTERM_BP_FAT	GO:0016192~vesicle-mediated transport	51	5.06455	0.0020732	NRBP1, CLTB, ATL2, AP1G1, CHMP5, ATL3, TRAPPC2L, ZFYVE20, ITSN1, VPS33A, RTN3, TAPBP, PACSIN3, GSN, NECAP2, VPS4A, FTL, RAMP2, CLN3, STX2, VTI1B, STXBP3, ANKRD27, KIF1C, NME2, LRP10, PI4K2A, STEAP2, BIN1, EPN2, TMX1, NAPG, SNX2, RABEPK, ARF6, SNX3, PLIN3, BLOC1S1, EHD2, STX10, EHD4, HCK, GARS, LIN7C, MON2, SH3BP4, AP2A2, AP2A1, CPNE1, COG1, SLC17A9	775	576	13528	1.54554	0.996472	0.128668	3.62893
GOTERM_CC_FAT	GO:0005925~focal adhesion	15	1.48957	0.0022055	DLC1, LIMA1, TLN1, LIMS2, TMEM53, EVL, MLF2, TNS3, CTTNBP2, SORBS3, TNS1, ITGA5, ZYX, TGFB1I1, TES	742	102	12782	2.5333	0.649631	0.0465529	3.10728
GOTERM_BP_FAT	GO:0009165~nucleotide biosynthetic process	22	2.18471	0.00222575	ATP5D, ALDOA, ADSS, PRKAG2, ATP10A, ATP5G2, ATP5G1, ATP13A3, CMPK1, ATP6V0B, MON2, ATP6V1F, NME2, ATP6V0E2, ADM, ATP9B, ATP5S, ATP5L, ATP5I, ATP6V0D1, NAPRT1, NMNAT1	775	186	13528	2.06463	0.997673	0.131511	3.89097
GOTERM_CC_FAT	GO:0000267~cell fraction	86	8.54022	0.00225333	NRP2, HPS1, ITSN1, TAPBP, WARS, CTTNBP2, ST6GALNAC4, GPX4, SNTB2, CTDSP2, DNAJC4, ATP6V0D1, NSMAF, FNDC3A, FRS2, CEACAM1, USP14, CLN3, STX2, MPP1, ALDH5A1, CRYAB, AIFM1, AARS, PFKP, PSD3, CORO7, PDE4D, ATP6V1F, SCAP, NME2, ADM, IPO7, PI4K2A, FARSB, GRIP2, STEAP2, EMP1, TNFRSF6B, TMX1, GCNT2, NAPG, SAMM50, GNAI2, CALD1, FARS2, ARF6, SLC19A1, GALK1, TPI1, SLC35B1, STT3A, TSPAN31, PEMT, ENO2, PPP3CB…	742	1083	12782	1.36793	0.657519	0.0455201	3.17366
GOTERM_CC_FAT	GO:0005625~soluble fraction	32	3.17776	0.00249539	TNFRSF6B, FARS2, HPS1, WARS, CTTNBP2, TPI1, ST6GALNAC4, GPX4, ENO2, CTDSP2, PPP3CA, PCSK6, NSMAF, USP14, STX2, CRYAB, AIFM1, ALDH5A1, AARS, GARS, PFKP, EPRS, CORO7, PDE4D, CAPN2, ANXA2, NME2, ADM, PYGL, IPO7, FARSB, PCSK1N	742	313	12782	1.76117	0.694801	0.0482469	3.50896
GOTERM_CC_FAT	GO:0031966~mitochondrial membrane	38	3.77358	0.00256634	MAVS, ATP5D, UQCRC1, SAMM50, MTX2, TIMM17B, GJA1, ATP5G2, ATP5G1, NDUFS7, TOMM5, GPX4, ATP5S, ATP5L, ATP5I, DNAJC19, HMGCL, COX15, SQRDL, GCDH, ACAA2, IMMT, SUCLG1, NDUFA7, NDUFC2, COX4I1, HERC2, VDAC2, NDUFA12, MON2, TIMM8B, SDHB, NNT, UQCRH, SDHC, ATPIF1, PMPCA, MGST1	742	394	12782	1.66143	0.704941	0.0476505	3.60704
GOTERM_BP_FAT	GO:0030036~actin cytoskeleton organization	25	2.48262	0.00256737	RHOJ, ALDOA, DLC1, TLN1, LIMA1, CAPZA2, CALD1, CAPZA1, RHOQ, ARF6, DAAM2, TTLL3, PFN1, NPHP4, EZR, GSN, EHD2, PLS3, NPHP1, ARHGEF2, ARHGEF17, EVL, RND3, EPB41L1, ARAP1	775	226	13528	1.93092	0.999083	0.143961	4.47537
GOTERM_MF_FAT	GO:0022890~inorganic cation transmembrane transporter activity	19	1.88679	0.00257958	ATP5D, UQCRC1, RHBG, COX4I1, ATP5G2, ATP5G1, ITPR1, ATP6V0B, MON2, ATP6V1F, NNT, ATP6V0E2, UQCRH, ATP5S, ATP5L, ATP5I, ATP6V0D1, COX15, SLC39A1	747	151	12983	2.18691	0.916439	0.391304	3.97891
GOTERM_BP_FAT	GO:0006006~glucose metabolic process	19	1.88679	0.00285412	ALDOA, CRYAB, ALDH5A1, PRKAG2, PHKA1, PGD, PFKP, FBP2, G6PC3, PPP1CA, TPI1, PGLS, ATF4, PPP1R3B, PPP1R2, PYGL, ENO2, ENO3, ENO1	775	153	13528	2.16767	0.999581	0.152506	4.96333
GOTERM_CC_FAT	GO:0019866~organelle inner membrane	33	3.27706	0.0028586	ATP5D, UQCRC1, TIMM17B, ATP5G2, ATP5G1, NDUFS7, GPX4, ATP5S, ATP5L, ATP5I, DNAJC19, HMGCL, COX15, SQRDL, GCDH, ACAA2, IMMT, SUCLG1, NDUFA7, NDUFC2, COX4I1, HERC2, NDUFA12, TIMM8B, ITPR1, MON2, SDHB, NNT, UQCRH, SDHC, ATPIF1, PMPCA, MGST1	742	329	12782	1.72788	0.743282	0.0509551	4.01004
GOTERM_BP_FAT	GO:0006518~peptide metabolic process	10	0.993049	0.00287184	HAGH, GPX1, SEC11C, ALDH5A1, GPX4, GSTT1, SOD1, MGST1, TAPBP, DNPEP	775	53	13528	3.29349	0.999601	0.150436	4.9934
GOTERM_BP_FAT	GO:0030029~actin filament-based process	26	2.58193	0.00289985	RHOJ, ALDOA, MYL6, DLC1, TLN1, LIMA1, CAPZA2, CALD1, CAPZA1, RHOQ, ARF6, DAAM2, TTLL3, PFN1, NPHP4, EZR, GSN, EHD2, PLS3, NPHP1, ARHGEF2, ARHGEF17, EVL, RND3, EPB41L1, ARAP1	775	241	13528	1.88316	0.99963	0.148933	5.04092
GOTERM_CC_FAT	GO:0016023~cytoplasmic membrane-bounded vesicle	49	4.86594	0.00292303	CLTB, KIAA0368, PDIA3, AP1G1, TRPV2, CHMP4A, PTPN23, HPS1, GJA1, ITSN1, PRDX1, CTTNBP2, NECAP2, DNAJC5, ATP6V0D1, FNDC3A, CLN3, STX2, PI4KA, SLC3A2, VEZT, CORO7, STXBP3, VEGFC, KIF1B, SCYL2, PI4K2A, CTSD, NEU1, STEAP2, BIN1, EPN2, GANAB, CLU, CD9, THBS3, FN1, P4HB, GARS, RGS19, YWHAE, ITPR1, ANXA2, SH3BP4, AP2A2, PPIB, AP2A1, PCSK1N, YIPF1	742	550	12782	1.53472	0.751043	0.0501954	4.09868
GOTERM_BP_FAT	GO:0016051~carbohydrate biosynthetic process	15	1.48957	0.00307851	UAP1, GCNT2, PGD, FBP2, G6PC3, B3GNT8, ATF4, TPI1, B3GAT3, NANS, XYLT2, PYGL, CHST14, ENO2, PTAFR	775	107	13528	2.44703	0.999773	0.151683	5.34352
GOTERM_BP_FAT	GO:0046165~alcohol biosynthetic process	9	0.893744	0.00312984	TPI1, UAP1, ATF4, PYGL, PGD, ENO2, FBP2, PTAFR, G6PC3	775	44	13528	3.57044	0.999802	0.151285	5.43028
GOTERM_CC_FAT	GO:0005924~cell-substrate adherens junction	15	1.48957	0.00316887	DLC1, LIMA1, TLN1, LIMS2, TMEM53, EVL, MLF2, TNS3, CTTNBP2, SORBS3, TNS1, ITGA5, ZYX, TGFB1I1, TES	742	106	12782	2.4377	0.77856	0.0524191	4.43617
GOTERM_BP_FAT	GO:0019318~hexose metabolic process	22	2.18471	0.00326505	ALDOA, ALDH5A1, CRYAB, PRKAG2, PHKA1, PGD, PFKP, FBP2, G6PC3, CHST1, GALK1, PPP1CA, TPI1, PGLS, RENBP, ATF4, PPP1R3B, PPP1R2, PYGL, ENO2, ENO3, ENO1	775	192	13528	2.00011	0.999863	0.154562	5.65849
GOTERM_BP_FAT	GO:0048193~Golgi vesicle transport	17	1.68818	0.00328398	TMX1, NRBP1, NAPG, ATL2, AP1G1, ATL3, TRAPPC2L, VTI1B, MON2, TAPBP, KIF1C, AP2A1, BLOC1S1, STEAP2, STX10, COG1, FTL	775	131	13528	2.26522	0.99987	0.152741	5.69039
GOTERM_BP_FAT	GO:0008610~lipid biosynthetic process	32	3.17776	0.00331056	IMPA1, MVD, RNPEPL1, PRKAG2, MIF, PIGK, ST6GALNAC6, TPI1, NANS, LPCAT1, ST3GAL5, LCAT, PEMT, QKI, FGF2, AGPAT2, HSD17B8, ACAA2, SPTLC2, PI4KA, ADNP, FADS3, PIGS, PIGO, ADM, MBOAT7, PI4K2A, DPM2, PBX1, SCP2, ALG12, MECR	775	323	13528	1.72934	0.999879	0.151304	5.73518
GOTERM_MF_FAT	GO:0010860~proteasome regulator activity	4	0.397219	0.00331493	GPX1, PSME1, PSME2, PSME3	747	6	12983	11.5868	0.958867	0.412467	5.08571
GOTERM_BP_FAT	GO:0034404~nucleobase, nucleoside and nucleotide biosynthetic process	22	2.18471	0.00347264	ATP5D, ALDOA, ADSS, PRKAG2, ATP10A, ATP5G2, ATP5G1, ATP13A3, CMPK1, ATP6V0B, MON2, ATP6V1F, NME2, ATP6V0E2, ADM, ATP9B, ATP5S, ATP5L, ATP5I, ATP6V0D1, NAPRT1, NMNAT1	775	193	13528	1.98974	0.999923	0.155514	6.00782
GOTERM_BP_FAT	GO:0034654~nucleobase, nucleoside, nucleotide and nucleic acid biosynthetic process	22	2.18471	0.00347264	ATP5D, ALDOA, ADSS, PRKAG2, ATP10A, ATP5G2, ATP5G1, ATP13A3, CMPK1, ATP6V0B, MON2, ATP6V1F, NME2, ATP6V0E2, ADM, ATP9B, ATP5S, ATP5L, ATP5I, ATP6V0D1, NAPRT1, NMNAT1	775	193	13528	1.98974	0.999923	0.155514	6.00782
GOTERM_BP_FAT	GO:0006749~glutathione metabolic process	7	0.695134	0.00438332	HAGH, GPX1, ALDH5A1, GPX4, GSTT1, SOD1, MGST1	775	28	13528	4.36387	0.999994	0.189177	7.526
GOTERM_BP_FAT	GO:0046364~monosaccharide biosynthetic process	8	0.794439	0.00445699	TPI1, UAP1, ATF4, PYGL, PGD, ENO2, FBP2, G6PC3	775	37	13528	3.77416	0.999995	0.18906	7.6478
GOTERM_BP_FAT	GO:0030866~cortical actin cytoskeleton organization	5	0.496524	0.00501666	TLN1, EPB41L1, RHOQ, ARF6, EHD2	775	13	13528	6.71365	0.999999	0.200956	8.56816
GOTERM_CC_FAT	GO:0070161~anchoring junction	20	1.9861	0.0051414	DLC1, LIMA1, TLN1, LIMS2, TMEM53, GJA1, VEZT, EVL, MLF2, TNS3, CTTNBP2, SORBS3, TNS1, ITGA5, DSG1, DSC3, ZYX, TGFB1I1, TES, NPHP1	742	172	12782	2.00307	0.913574	0.0759442	7.10439
GOTERM_BP_FAT	GO:0008654~phospholipid biosynthetic process	14	1.39027	0.00534135	PIGK, IMPA1, LPCAT1, MBOAT7, LCAT, PI4K2A, PI4KA, ADNP, PEMT, DPM2, PIGS, ALG12, AGPAT2, PIGO	775	102	13528	2.39585	1	0.20651	9.09813
GOTERM_BP_FAT	GO:0022900~electron transport chain	15	1.48957	0.00548166	TMX1, UQCRC1, ALDH5A1, NDUFA7, FADS3, NDUFC2, SDHAF2, NDUFA12, NDUFS7, SDHB, UQCRH, SDHC, TXN, STEAP2, COX15	775	114	13528	2.29677	1	0.208399	9.32624
GOTERM_BP_FAT	GO:0034637~cellular carbohydrate biosynthetic process	11	1.09235	0.00561911	B3GNT8, TPI1, UAP1, ATF4, NANS, PYGL, PGD, ENO2, FBP2, PTAFR, G6PC3	775	69	13528	2.78276	1	0.210131	9.5492
GOTERM_BP_FAT	GO:0045017~glycerolipid biosynthetic process	12	1.19166	0.00566251	PIGK, IMPA1, LCAT, PI4K2A, PEMT, PI4KA, ADNP, DPM2, PIGS, ALG12, PIGO, AGPAT2	775	80	13528	2.61832	1	0.208728	9.61948
GOTERM_BP_FAT	GO:0007030~Golgi organization	6	0.595829	0.00571653	SYNE1, ATL2, ATL3, DYNC2H1, SEC23IP, COG1	775	21	13528	4.98728	1	0.207708	9.70689
GOTERM_BP_FAT	GO:0006790~sulfur metabolic process	15	1.48957	0.00592312	ALDH5A1, GSTT1, SLC19A3, DCN, SOD1, CHST1, HAGH, GPX1, SULF2, GPX4, SULF1, PEMT, CHST14, HS6ST1, MGST1	775	115	13528	2.2768	1	0.208853	10.0405
GOTERM_CC_FAT	GO:0005773~vacuole	26	2.58193	0.00611507	EPDR1, HPS1, IFI30, GJA1, VPS33A, ATP6V0B, VPS11, ATP6V0D1, VPS36, AGA, RAMP2, CLN3, PEBP4, VTI1B, CD63, GABARAP, ATP6V1F, DNPEP, DNASE2, PLEKHF1, ANKRD27, CTSK, SBF2, CTSD, NEU1, PCYOX1	742	252	12782	1.77733	0.945719	0.0870273	8.39577
GOTERM_MF_FAT	GO:0016667~oxidoreductase activity, acting on sulfur group of donors	8	0.794439	0.006168	TMX1, TXNDC12, NXN, AIFM1, PCYOX1, SH3BGRL3, QSOX2, MSRB3	747	39	12983	3.56517	0.997383	0.524423	9.26787
GOTERM_CC_FAT	GO:0005788~endoplasmic reticulum lumen	12	1.19166	0.00622826	PACS2, P4HB, TXNDC12, FKBP7, PPIB, PDIA3, AIFM1, SRL, DNAJC10, FKBP10, SERPINH1, MBTPS1	742	80	12782	2.58396	0.948577	0.0860044	8.5448
GOTERM_BP_FAT	GO:0006486~protein amino acid glycosylation	16	1.58888	0.00638644	OSTC, GALNT1, TUSC3, B3GALT4, ALG3, ALG8, B3GNT9, B3GNT8, ST6GALNAC6, ST6GALNAC4, ST3GAL2, STT3A, ST3GAL5, ST3GAL4, DPM2, ALG12	775	128	13528	2.18194	1	0.220456	10.7843
GOTERM_BP_FAT	GO:0043413~biopolymer glycosylation	16	1.58888	0.00638644	OSTC, GALNT1, TUSC3, B3GALT4, ALG3, ALG8, B3GNT9, B3GNT8, ST6GALNAC6, ST6GALNAC4, ST3GAL2, STT3A, ST3GAL5, ST3GAL4, DPM2, ALG12	775	128	13528	2.18194	1	0.220456	10.7843
GOTERM_BP_FAT	GO:0070085~glycosylation	16	1.58888	0.00638644	OSTC, GALNT1, TUSC3, B3GALT4, ALG3, ALG8, B3GNT9, B3GNT8, ST6GALNAC6, ST6GALNAC4, ST3GAL2, STT3A, ST3GAL5, ST3GAL4, DPM2, ALG12	775	128	13528	2.18194	1	0.220456	10.7843
GOTERM_BP_FAT	GO:0044271~nitrogen compound biosynthetic process	31	3.07845	0.00663249	ATP5D, ALDOA, ADSS, PRKAG2, ATP10A, ASNSD1, ATP5G2, RORA, ATP5G1, ASL, CMPK1, ATP6V0B, FXN, ATP5S, ATP5L, PTS, ATP6V0D1, ATP5I, COX15, NAPRT1, PCBD2, HMBS, ATP13A3, MON2, ATP6V1F, NME2, ATP6V0E2, ADM, ATP9B, PSAT1, NMNAT1	775	325	13528	1.66498	1	0.225107	11.177
GOTERM_BP_FAT	GO:0030865~cortical cytoskeleton organization	5	0.496524	0.00670921	TLN1, EPB41L1, RHOQ, ARF6, EHD2	775	14	13528	6.2341	1	0.224624	11.2991
GOTERM_CC_FAT	GO:0044445~cytosolic part	18	1.78749	0.00697176	PFKP, RGS19, RPS5, RPL28, RPS3, RPL29, RPL22, SLMAP, RPL21, PFDN5, BLOC1S1, ENO2, RPS12, ENO3, RPL10, FTL, PIK3R2, ENO1	742	152	12782	2.03997	0.963962	0.093116	9.51816
GOTERM_CC_FAT	GO:0016323~basolateral plasma membrane	22	2.18471	0.00716959	DLC1, LIMA1, TLN1, LIMS2, STX2, TGFBR1, MET, TMEM53, RHBG, ANXA1, STXBP3, EVL, MLF2, TNS3, CTTNBP2, SORBS3, TNS1, MACF1, ITGA5, ZYX, TGFB1I1, TES	742	203	12782	1.8669	0.967216	0.0930356	9.77552
GOTERM_BP_FAT	GO:0022604~regulation of cell morphogenesis	16	1.58888	0.00788133	RHOJ, DLC1, ALDOA, TNFRSF12A, PLXNB2, ATP10A, SMAD4, RHOQ, PALMD, RUFY3, EZR, ITGA7, TGFB1I1, CDC42EP3, ARAP1, FN1	775	131	13528	2.13197	1	0.255418	13.145
GOTERM_BP_FAT	GO:0034329~cell junction assembly	8	0.794439	0.00798613	DLC1, CD9, TLN1, TNS1, ITGA5, DSG1, GJA1, FN1	775	41	13528	3.40595	1	0.255343	13.3083
GOTERM_CC_FAT	GO:0005912~adherens junction	18	1.78749	0.00843343	DLC1, LIMA1, TLN1, LIMS2, TMEM53, GJA1, VEZT, EVL, MLF2, TNS3, CTTNBP2, SORBS3, TNS1, ITGA5, ZYX, TGFB1I1, TES, NPHP1	742	155	12782	2.00049	0.982098	0.105729	11.4037
GOTERM_BP_FAT	GO:0006412~translation	31	3.07845	0.0085304	EIF2C2, EEF1B2, FARS2, PABPC4, MRPS10, IARS2, RPS3, WARS, CYLD, EIF3H, NARS2, EIF3K, RPL10, RPL12, AARS, GARS, EPRS, DENR, RPS5, RPL28, RPL29, MRPL21, RPL22, MRPS18A, MRPL27, RPL21, NCOA5, FARSB, RPS12, EEF1G, MRPL43	775	331	13528	1.6348	1	0.267147	14.1515
GOTERM_BP_FAT	GO:0006099~tricarboxylic acid cycle	6	0.595829	0.00859893	SDHB, NNT, IDH3G, ACO1, SUCLG1, SDHC	775	23	13528	4.5536	1	0.265963	14.2571
GOTERM_BP_FAT	GO:0046356~acetyl-CoA catabolic process	6	0.595829	0.00859893	SDHB, NNT, IDH3G, ACO1, SUCLG1, SDHC	775	23	13528	4.5536	1	0.265963	14.2571
GOTERM_CC_FAT	GO:0008537~proteasome activator complex	3	0.297915	0.00968131	PSME1, PSME2, PSME3	742	3	12782	17.2264	0.990157	0.117408	12.9845
GOTERM_CC_FAT	GO:0005626~insoluble fraction	66	6.55412	0.00982718	NRP2, HPS1, ITSN1, TAPBP, CTTNBP2, SNTB2, DNAJC4, ATP6V0D1, FNDC3A, FRS2, CEACAM1, USP14, CLN3, STX2, MPP1, AIFM1, CRYAB, PSD3, PDE4D, CORO7, ATP6V1F, SCAP, NME2, PI4K2A, GRIP2, STEAP2, EMP1, TMX1, GCNT2, SAMM50, NAPG, GNAI2, CALD1, ARF6, SLC19A1, GALK1, SLC35B1, STT3A, TSPAN31, PEMT, ENO2, PPP3CB, ENO3, PPP3CA, EHD2, HSD17B8, SLC39A1, P4HB, VAC14, SEC11C, FIBP, CKAP4, TMBIM6, MET, JTB, FADS3, RG…	742	839	12782	1.35512	0.990822	0.116132	13.1675
GOTERM_BP_FAT	GO:0051493~regulation of cytoskeleton organization	16	1.58888	0.0109802	DLC1, ARHGEF2, LIMA1, CAPZA2, CAPZA1, RHOQ, ARF6, MYCBP2, CTTNBP2, ARPC1B, SORBS3, MACF1, GSN, ARHGEF10L, ARAP1, SYNPO	775	136	13528	2.05359	1	0.319656	17.8521
GOTERM_BP_FAT	GO:0008219~cell death	57	5.66038	0.0111662	DLC1, STEAP3, MEF2A, ZAK, GJA1, SHF, ITSN1, RTN3, RPS3, CLPTM1L, GPX1, GSN, BAG3, BAG2, FGF2, SGPL1, CLN3, ARHGEF2, AIFM1, ARHGEF6, ARHGEF17, PPM1F, PDCL3, ZFYVE26, HSPB8, CTSD, PSME3, SIAH2, FAIM2, TNFRSF6B, PACS2, UBE2Z, TNFRSF12A, KIAA0196, CLU, PPP3R1, ARF6, ITM2B, DYRK2, CKAP2, TP53BP2, TMBIM6, SRA1, RYBP, GARS, BIRC5, SOD1, YWHAE, ITPR1, TAX1BP1, FXR1, PLEKHF1, DNASE2, TXNDC12, SYNE1, SULF1…	775	719	13528	1.38381	1	0.320747	18.1269
GOTERM_MF_FAT	GO:0000030~mannosyltransferase activity	5	0.496524	0.0112981	ALG3, ADNP, DPM2, ALG8, ALG12	747	16	12983	5.43131	0.999982	0.664431	16.357
GOTERM_CC_FAT	GO:0031301~integral to organelle membrane	15	1.48957	0.0117472	SGPL1, CLN3, DERL1, IMMT, PIGS, SREBF2, ST6GALNAC6, PIGK, ST6GALNAC4, ST3GAL2, ST3GAL5, ST3GAL4, DPM2, PCSK7, STEAP2	742	123	12782	2.10078	0.99635	0.127944	15.5439
GOTERM_CC_FAT	GO:0044431~Golgi apparatus part	28	2.78054	0.0121426	CLTB, KIAA0368, AP1G1, GJA1, TAPBP, ST6GALNAC6, ST6GALNAC4, ST3GAL2, ST3GAL5, ST3GAL4, PDGFC, PCSK7, PCSK6, STX10, CLN3, PI4KA, CORO7, GABARAP, CHST1, B3GAT3, SULF2, AP2A1, NUCB2, SULF1, STEAP2, PCSK1N, MBTPS1, COG1	742	294	12782	1.64061	0.996982	0.129047	16.0257
GOTERM_BP_FAT	GO:0032956~regulation of actin cytoskeleton organization	12	1.19166	0.0124296	DLC1, ARPC1B, SORBS3, LIMA1, GSN, CAPZA2, CAPZA1, RHOQ, ARF6, ARHGEF10L, ARAP1, SYNPO	775	89	13528	2.35355	1	0.343058	19.9702
GOTERM_BP_FAT	GO:0016265~death	57	5.66038	0.0129784	DLC1, STEAP3, MEF2A, ZAK, GJA1, SHF, ITSN1, RTN3, RPS3, CLPTM1L, GPX1, GSN, BAG3, BAG2, FGF2, SGPL1, CLN3, ARHGEF2, AIFM1, ARHGEF6, ARHGEF17, PPM1F, PDCL3, ZFYVE26, HSPB8, CTSD, PSME3, SIAH2, FAIM2, TNFRSF6B, PACS2, UBE2Z, TNFRSF12A, KIAA0196, CLU, PPP3R1, ARF6, ITM2B, DYRK2, CKAP2, TP53BP2, TMBIM6, SRA1, RYBP, GARS, BIRC5, SOD1, YWHAE, ITPR1, TAX1BP1, FXR1, PLEKHF1, DNASE2, TXNDC12, SYNE1, SULF1…	775	724	13528	1.37426	1	0.35175	20.7585
GOTERM_CC_FAT	GO:0015629~actin cytoskeleton	26	2.58193	0.0134632	ALDOA, MYL6, LIMA1, CAPZA2, CALD1, CAPZA1, RHOQ, KLHL2, TTLL3, PFN1, EZR, MACF1, GSN, ZYX, VPS11, CDC42EP3, SYNPO, CRYAB, ACTA2, MYLPF, DCTN3, GABARAP, ARPC1B, MYO19, BIN1, FILIP1L	742	269	12782	1.66501	0.998401	0.139061	17.6165
GOTERM_BP_FAT	GO:0043161~proteasomal ubiquitin-dependent protein catabolic process	13	1.29096	0.0134652	CUL3, PSMB7, DERL1, PSMD13, PSMB6, KIAA0368, PSME1, PSME2, CDC23, PSME3, FAF1, STUB1, PSMB9	775	102	13528	2.22472	1	0.35881	21.4517
GOTERM_BP_FAT	GO:0010498~proteasomal protein catabolic process	13	1.29096	0.0134652	CUL3, PSMB7, DERL1, PSMD13, PSMB6, KIAA0368, PSME1, PSME2, CDC23, PSME3, FAF1, STUB1, PSMB9	775	102	13528	2.22472	1	0.35881	21.4517
GOTERM_MF_FAT	GO:0008233~peptidase activity	47	4.66733	0.0134963	HM13, UQCRC1, PDIA3, RNPEPL1, F2RL1, MIPEP, SENP5, MMP2, SENP6, TASP1, PIGK, CYLD, PSMB7, USP18, LONP1, PGPEP1, LONP2, PSMB6, HTRA1, DPP8, PCSK7, PCSK6, USP15, NSF, USP14, ENO1, PEPD, MBTPS2, BMP1, SEC11C, UFD1L, CAPN2, PSMB9, MMP11, DNPEP, QPCT, APEH, CTSK, ATG4C, ATG4A, CLPP, CTSD, RHBDL1, PRSS23, ADAM12, PMPCA, MBTPS1	747	574	12983	1.42312	0.999998	0.6949	19.233
GOTERM_BP_FAT	GO:0009109~coenzyme catabolic process	6	0.595829	0.0145933	SDHB, NNT, IDH3G, ACO1, SUCLG1, SDHC	775	26	13528	4.02819	1	0.378861	23.0362
GOTERM_MF_FAT	GO:0070011~peptidase activity, acting on L-amino acid peptides	45	4.46872	0.015478	HM13, UQCRC1, PDIA3, RNPEPL1, MIPEP, SENP5, MMP2, SENP6, TASP1, PIGK, CYLD, PSMB7, USP18, LONP1, PGPEP1, LONP2, PSMB6, HTRA1, DPP8, PCSK7, PCSK6, USP15, NSF, USP14, ENO1, PEPD, MBTPS2, BMP1, SEC11C, UFD1L, CAPN2, PSMB9, MMP11, DNPEP, APEH, CTSK, ATG4C, ATG4A, CLPP, CTSD, RHBDL1, PRSS23, ADAM12, PMPCA, MBTPS1	747	549	12983	1.42461	1	0.713272	21.746
GOTERM_BP_FAT	GO:0032970~regulation of actin filament-based process	12	1.19166	0.015691	DLC1, ARPC1B, SORBS3, LIMA1, GSN, CAPZA2, CAPZA1, RHOQ, ARF6, ARHGEF10L, ARAP1, SYNPO	775	92	13528	2.2768	1	0.393707	24.5491
GOTERM_MF_FAT	GO:0004175~endopeptidase activity	33	3.27706	0.0159965	UQCRC1, HM13, PDIA3, MIPEP, MMP2, TASP1, PIGK, LONP1, PSMB7, LONP2, PSMB6, HTRA1, PCSK7, PCSK6, USP15, NSF, USP14, ENO1, BMP1, MBTPS2, CAPN2, MMP11, PSMB9, APEH, CTSK, ATG4C, CLPP, CTSD, RHBDL1, ADAM12, PRSS23, MBTPS1, PMPCA	747	375	12983	1.52946	1	0.696408	22.3914
GOTERM_BP_FAT	GO:0031099~regeneration	10	0.993049	0.0163468	GPX1, CDKN1A, CCND1, ADM, GSN, TGFBR1, RXRA, ENO3, NR4A3, LUZP6	775	69	13528	2.52978	1	0.40279	25.4395
GOTERM_BP_FAT	GO:0007010~cytoskeleton organization	37	3.67428	0.0170668	RHOJ, DLC1, ALDOA, TLN1, LIMA1, CAPZA2, CALD1, CAPZA1, HAUS1, RHOQ, ARF6, DAAM2, TTLL3, CTTNBP2, PFN1, NPHP4, EZR, MACF1, GSN, CENPA, EHD2, PLS3, NPHP1, ARHGEF2, CRYAB, RNF19A, ARHGEF17, EVL, SOD1, TUBGCP2, GABARAP, MARK1, TACC2, RND3, EPB41L1, CKS2, ARAP1	775	436	13528	1.48131	1	0.409207	26.4056
GOTERM_BP_FAT	GO:0006650~glycerophospholipid metabolic process	14	1.39027	0.01731	IMPA1, ALDH5A1, ADNP, PI4KA, PIGS, PIGO, SERINC2, PIGK, LCAT, PI4K2A, PEMT, DPM2, ALG12, AGPAT2	775	118	13528	2.07099	1	0.410171	26.7292
GOTERM_BP_FAT	GO:0030579~ubiquitin-dependent SMAD protein catabolic process	3	0.297915	0.0181562	SMURF2, TGFB1I1, STUB1	775	4	13528	13.0916	1	0.421826	27.8448
GOTERM_MF_FAT	GO:0008538~proteasome activator activity	3	0.297915	0.0183052	PSME1, PSME2, PSME3	747	4	12983	13.0351	1	0.718653	25.2048
GOTERM_BP_FAT	GO:0006915~apoptosis	48	4.76663	0.018382	DLC1, STEAP3, TNFRSF6B, PACS2, MEF2A, UBE2Z, TNFRSF12A, CLU, PPP3R1, GJA1, ARF6, ITM2B, SHF, ITSN1, RTN3, RPS3, CLPTM1L, GPX1, GSN, BAG3, BAG2, DYRK2, FGF2, CKAP2, SGPL1, ARHGEF2, AIFM1, TP53BP2, ARHGEF6, TMBIM6, SRA1, RYBP, ARHGEF17, BIRC5, SOD1, YWHAE, TAX1BP1, FXR1, PLEKHF1, PPM1F, DNASE2, TXNDC12, PDCL3, SULF1, PSME3, SIAH2, FAF1, FAIM2	775	602	13528	1.3918	1	0.422316	28.1399
GOTERM_BP_FAT	GO:0009101~glycoprotein biosynthetic process	17	1.68818	0.0188258	OSTC, GALNT1, TUSC3, B3GALT4, ALG3, ALG8, B3GNT9, B3GNT8, ST6GALNAC6, ST6GALNAC4, ST3GAL2, STT3A, ST3GAL5, ST3GAL4, DPM2, HS6ST1, ALG12	775	158	13528	1.87812	1	0.426535	28.7163
GOTERM_BP_FAT	GO:0016044~membrane organization	33	3.27706	0.0188991	NAPG, SAMM50, AP1G1, SNX2, RABEPK, SNX3, ITSN1, GDNF, CD9, PACSIN3, BLOC1S1, NECAP2, GNPAT, HSPA4, SPAM1, EHD2, FTL, EHD4, RAMP2, CLN3, STX2, HCK, VTI1B, SOD1, TIMM8B, SH3BP4, NME2, AP2A2, LRP10, AP2A1, STEAP2, BIN1, EPN2	775	381	13528	1.51189	1	0.424378	28.8111
GOTERM_MF_FAT	GO:0016860~intramolecular oxidoreductase activity	7	0.695134	0.0201767	P4HB, TPI1, RENBP, MPI, PDIA3, MIF, SREBF2	747	38	12983	3.20161	1	0.729064	27.4151
GOTERM_CC_FAT	GO:0005624~membrane fraction	62	6.1569	0.0202007	NRP2, HPS1, ITSN1, TAPBP, CTTNBP2, SNTB2, DNAJC4, ATP6V0D1, FNDC3A, FRS2, USP14, CEACAM1, CLN3, STX2, MPP1, AIFM1, PSD3, CORO7, ATP6V1F, SCAP, NME2, PI4K2A, GRIP2, STEAP2, EMP1, TMX1, GCNT2, SAMM50, NAPG, GNAI2, CALD1, ARF6, SLC19A1, GALK1, SLC35B1, STT3A, TSPAN31, PEMT, ENO2, PPP3CB, ENO3, PPP3CA, EHD2, HSD17B8, SLC39A1, P4HB, VAC14, SEC11C, FIBP, CKAP4, MET, JTB, FADS3, RGS19, LIN7C, ITPR1, SRE…	742	809	12782	1.32019	0.999938	0.197729	25.305
GOTERM_BP_FAT	GO:0051492~regulation of stress fiber formation	5	0.496524	0.0206981	DLC1, SORBS3, ARHGEF10L, ARAP1, SYNPO	775	19	13528	4.59355	1	0.450672	31.1006
GOTERM_CC_FAT	GO:0000323~lytic vacuole	21	2.0854	0.0207693	AGA, CLN3, RAMP2, EPDR1, PEBP4, HPS1, GJA1, VTI1B, IFI30, CD63, VPS33A, GABARAP, ANKRD27, DNASE2, PLEKHF1, CTSK, CTSD, NEU1, PCYOX1, VPS11, VPS36	742	211	12782	1.71448	0.999953	0.198716	25.9223
GOTERM_CC_FAT	GO:0005764~lysosome	21	2.0854	0.0207693	AGA, CLN3, RAMP2, EPDR1, PEBP4, HPS1, GJA1, VTI1B, IFI30, CD63, VPS33A, GABARAP, ANKRD27, DNASE2, PLEKHF1, CTSK, CTSD, NEU1, PCYOX1, VPS11, VPS36	742	211	12782	1.71448	0.999953	0.198716	25.9223
GOTERM_BP_FAT	GO:0007015~actin filament organization	10	0.993049	0.0211189	ALDOA, ARHGEF2, LIMA1, EZR, GSN, CALD1, EVL, PLS3, ARAP1, TTLL3	775	72	13528	2.42437	1	0.453926	31.626
GOTERM_CC_FAT	GO:0030125~clathrin vesicle coat	5	0.496524	0.0216127	AP2A2, CLTB, AP2A1, NECAP2, EPN2	742	19	12782	4.53327	0.999969	0.20198	26.8292
GOTERM_MF_FAT	GO:0050660~FAD binding	10	0.993049	0.0216329	STEAP3, GCDH, TXNDC12, D2HGDH, AIFM1, ACADS, STEAP2, ACADL, DUS2L, COQ6	747	72	12983	2.41391	1	0.731146	29.0924
GOTERM_CC_FAT	GO:0031300~intrinsic to organelle membrane	16	1.58888	0.0221538	SGPL1, CLN3, DERL1, IMMT, PIGS, SREBF2, ST6GALNAC6, PIGK, ST6GALNAC4, ST3GAL2, ST3GAL5, ST3GAL4, DPM2, PCSK7, STEAP2, ALG12	742	146	12782	1.88783	0.999976	0.202611	27.4057
GOTERM_CC_FAT	GO:0022624~proteasome accessory complex	4	0.397219	0.0225581	PSMD13, PSME1, PSME2, PSME3	742	11	12782	6.26415	0.99998	0.202112	27.8336
GOTERM_CC_FAT	GO:0000139~Golgi membrane	19	1.88679	0.0226999	CLN3, CLTB, AP1G1, GJA1, CORO7, GABARAP, CHST1, TAPBP, ST6GALNAC6, ST6GALNAC4, ST3GAL2, B3GAT3, ST3GAL5, AP2A1, ST3GAL4, PDGFC, PCSK7, STEAP2, STX10	742	186	12782	1.75969	0.999982	0.199554	27.9831
GOTERM_BP_FAT	GO:0012501~programmed cell death	48	4.76663	0.0232702	DLC1, STEAP3, TNFRSF6B, PACS2, MEF2A, UBE2Z, TNFRSF12A, CLU, PPP3R1, GJA1, ARF6, ITM2B, SHF, ITSN1, RTN3, RPS3, CLPTM1L, GPX1, GSN, BAG3, BAG2, DYRK2, FGF2, CKAP2, SGPL1, ARHGEF2, AIFM1, TP53BP2, ARHGEF6, TMBIM6, SRA1, RYBP, ARHGEF17, BIRC5, SOD1, YWHAE, TAX1BP1, FXR1, PLEKHF1, PPM1F, DNASE2, TXNDC12, PDCL3, SULF1, PSME3, SIAH2, FAF1, FAIM2	775	611	13528	1.3713	1	0.483396	34.2534
GOTERM_MF_FAT	GO:0051540~metal cluster binding	8	0.794439	0.0232805	TNFRSF6B, NDUFS7, SDHB, NFU1, ISCA2, FXN, ACO1, RPS3	747	50	12983	2.78083	1	0.735944	30.9464
GOTERM_MF_FAT	GO:0051536~iron-sulfur cluster binding	8	0.794439	0.0232805	TNFRSF6B, NDUFS7, SDHB, NFU1, ISCA2, FXN, ACO1, RPS3	747	50	12983	2.78083	1	0.735944	30.9464
GOTERM_CC_FAT	GO:0005789~endoplasmic reticulum membrane	25	2.48262	0.0237633	OSTC, TMX1, DERL1, TUSC3, ALG3, ALG8, TAPBP, SSR1, PIGK, STT3A, PEMT, SREBF1, SGPL1, CLN3, HERPUD1, SPTLC2, SEC11C, PIGS, PIGO, ITPR1, SREBF2, DPM2, ALG12, SSR2, RETSAT	742	269	12782	1.60097	0.999989	0.204255	29.0953
GOTERM_CC_FAT	GO:0000502~proteasome complex	9	0.893744	0.0238382	PSMB7, PSMD13, PSMB6, KIAA0368, PSME1, PSME2, PSME3, PSMB9, PAAF1	742	61	12782	2.5416	0.999989	0.201253	29.1731
GOTERM_CC_FAT	GO:0042175~nuclear envelope-endoplasmic reticulum network	26	2.58193	0.0246504	OSTC, TMX1, DERL1, TUSC3, ALG3, ALG8, TAPBP, SSR1, PIGK, STT3A, PEMT, SREBF1, SGPL1, CLN3, HERPUD1, SPTLC2, SEC11C, PIGS, PIGO, ITPR1, SREBF2, NUCB2, DPM2, ALG12, SSR2, RETSAT	742	284	12782	1.57707	0.999993	0.203871	30.011
GOTERM_BP_FAT	GO:0005976~polysaccharide metabolic process	13	1.29096	0.0247529	B3GNT8, PPP1CA, GCNT2, PPP1R2, NANS, PPP1R3B, B3GAT3, XYLT2, PYGL, PRKAG2, PHKA1, DCN, CHST1	775	111	13528	2.04434	1	0.501385	36.0086
GOTERM_CC_FAT	GO:0005769~early endosome	11	1.09235	0.0248122	ANKRD27, CLN3, KIAA0368, PI4K2A, VPS4A, GJA1, ARF6, VPS11, STEAP2, VPS33A, ANXA2	742	85	12782	2.2293	0.999993	0.201627	30.1768
GOTERM_MF_FAT	GO:0008373~sialyltransferase activity	5	0.496524	0.0250741	ST6GALNAC6, ST6GALNAC4, ST3GAL2, ST3GAL5, ST3GAL4	747	20	12983	4.34505	1	0.742246	32.9131
GOTERM_MF_FAT	GO:0004364~glutathione transferase activity	5	0.496524	0.0250741	MGST3, GSTZ1, GSTT1, MGST1, GSTP1	747	20	12983	4.34505	1	0.742246	32.9131
GOTERM_BP_FAT	GO:0006457~protein folding	18	1.78749	0.025156	CLN3, FKBP7, CRYAB, AARS, DNAJC10, PIN4, STUB1, PIGK, PPIB, SLMAP, BAG3, PFDN5, BAG2, DNAJC5, DNAJC4, FKBP10, ALG12, DNAJC19	775	177	13528	1.77513	1	0.50354	36.478
GOTERM_BP_FAT	GO:0043524~negative regulation of neuron apoptosis	8	0.794439	0.0251822	CLN3, AARS, ADNP, DNAJC5, ITSN1, SOD1, PCSK6, GDNF	775	51	13528	2.73812	1	0.500417	36.5084
GOTERM_MF_FAT	GO:0042625~ATPase activity, coupled to transmembrane movement of ions	10	0.993049	0.0254046	ATP5D, ATP6V0E2, ATP9B, ATP10A, ATP5G1, PCYOX1, ATP6V0D1, ATP13A3, ATP6V0B, ATP6V1F	747	74	12983	2.34867	1	0.727888	33.2696
GOTERM_BP_FAT	GO:0035295~tube development	21	2.0854	0.0273418	DLC1, TMBIM6, TGFBR1, PTK7, SMAD4, NR4A3, GDNF, HECA, GZF1, HES1, PFN1, TNS3, CTTNBP2, PPP1CA, SP3, GDF11, PBX1, HS6ST1, PLXND1, FGF2, HECTD1	775	220	13528	1.66621	1	0.526148	38.9675
GOTERM_BP_FAT	GO:0022904~respiratory electron transport chain	9	0.893744	0.0288289	NDUFS7, SDHB, UQCRC1, UQCRH, ALDH5A1, NDUFA7, NDUFC2, SDHAF2, COX15	775	64	13528	2.45468	1	0.541757	40.6084
GOTERM_BP_FAT	GO:0032231~regulation of actin filament bundle formation	5	0.496524	0.0292049	DLC1, SORBS3, ARHGEF10L, ARAP1, SYNPO	775	21	13528	4.15607	1	0.542971	41.0166
GOTERM_MF_FAT	GO:0004634~phosphopyruvate hydratase activity	3	0.297915	0.0293545	ENO2, ENO3, ENO1	747	5	12983	10.4281	1	0.761073	37.3965
GOTERM_BP_FAT	GO:0006879~cellular iron ion homeostasis	6	0.595829	0.0298297	SRI, FXN, ACO1, SOD1, MON1A, FTL	775	31	13528	3.37848	1	0.54721	41.6891
GOTERM_BP_FAT	GO:0006084~acetyl-CoA metabolic process	6	0.595829	0.0298297	SDHB, NNT, IDH3G, ACO1, SUCLG1, SDHC	775	31	13528	3.37848	1	0.54721	41.6891
GOTERM_BP_FAT	GO:0051187~cofactor catabolic process	6	0.595829	0.0298297	SDHB, NNT, IDH3G, ACO1, SUCLG1, SDHC	775	31	13528	3.37848	1	0.54721	41.6891
GOTERM_CC_FAT	GO:0000015~phosphopyruvate hydratase complex	3	0.297915	0.0298487	ENO2, ENO3, ENO1	742	5	12782	10.3358	0.999999	0.230266	35.159
GOTERM_BP_FAT	GO:0044264~cellular polysaccharide metabolic process	8	0.794439	0.0304162	B3GNT8, PPP1CA, NANS, PPP1R3B, PPP1R2, PYGL, PRKAG2, PHKA1	775	53	13528	2.63479	1	0.550873	42.3138
GOTERM_BP_FAT	GO:0006497~protein amino acid lipidation	8	0.794439	0.0304162	ZDHHC2, NMT1, PIGK, ADNP, DPM2, PIGS, ALG12, PIGO	775	53	13528	2.63479	1	0.550873	42.3138
GOTERM_CC_FAT	GO:0019898~extrinsic to membrane	40	3.97219	0.0307068	VPS29, NAPG, CHMP5, CHMP4A, ARF6, N4BP3, EZR, COL6A2, DYNC2H1, VPS4A, TGM3, SNTB2, PCSK6, CDC42EP3, EHD2, GOLGA2, EHD4, ASPSCR1, CNKSR2, IBTK, P4HB, FIBP, MPP1, VTA1, CNKSR3, RGS19, LIN7C, PLEKHA4, RND3, EPB41L1, SBF2, GNB1, NUCB2, GRIP2, PON2, SVIP, VPS28, MGST1, ARAP1, RETSAT	742	494	12782	1.39485	1	0.232442	35.974
GOTERM_CC_FAT	GO:0044437~vacuolar part	9	0.893744	0.0308325	SBF2, VTI1B, NEU1, ATP6V0D1, VPS11, CD63, VPS33A, GABARAP, ATP6V1F	742	64	12782	2.42246	1	0.229705	36.0926
GOTERM_BP_FAT	GO:0031399~regulation of protein modification process	26	2.58193	0.0317707	IBTK, DLC1, ZAK, TGFBR1, PRKAG2, SMAD4, CDC23, STUB1, YWHAE, PSMB9, MAP3K6, VEGFC, PSMB7, CCND1, PSMD13, PSMB6, PSME1, MDFIC, PSME2, CLCF1, MAP3K2, PDGFRB, PSME3, PDGFC, VPS28, FGF2	775	295	13528	1.53845	1	0.563421	43.7324
GOTERM_BP_FAT	GO:0051129~negative regulation of cellular component organization	15	1.48957	0.0327626	DLC1, ARHGEF2, LIMA1, CAPZA2, CLU, CAPZA1, CST3, RHOQ, ARF6, RUFY3, PACSIN3, GSN, BUB1, ARAP1, NR1H3	775	142	13528	1.84389	1	0.571345	44.7503
GOTERM_BP_FAT	GO:0044087~regulation of cellular component biogenesis	15	1.48957	0.0327626	DLC1, CAPZA2, TGFBR1, CLU, CAPZA1, RHOQ, ARF6, ARPC1B, CTTNBP2, SORBS3, GSN, FAF1, ARHGEF10L, ARAP1, SYNPO	775	142	13528	1.84389	1	0.571345	44.7503
GOTERM_CC_FAT	GO:0048770~pigment granule	11	1.09235	0.0328688	P4HB, GANAB, PPIB, PDIA3, TRPV2, SLC3A2, CTSD, DNAJC5, PRDX1, YWHAE, ANXA2	742	89	12782	2.12911	1	0.239446	37.9858
GOTERM_CC_FAT	GO:0042470~melanosome	11	1.09235	0.0328688	P4HB, GANAB, PPIB, PDIA3, TRPV2, SLC3A2, CTSD, DNAJC5, PRDX1, YWHAE, ANXA2	742	89	12782	2.12911	1	0.239446	37.9858
GOTERM_BP_FAT	GO:0030071~regulation of mitotic metaphase/anaphase transition	5	0.496524	0.0341269	CUL7, BUB1, CDC23, HERC2, MYCBP2	775	22	13528	3.96716	1	0.583064	46.122
GOTERM_CC_FAT	GO:0030173~integral to Golgi membrane	7	0.695134	0.0363667	ST6GALNAC6, ST6GALNAC4, ST3GAL2, ST3GAL5, ST3GAL4, PCSK7, STEAP2	742	43	12782	2.8043	1	0.257876	41.1164
GOTERM_BP_FAT	GO:0032535~regulation of cellular component size	24	2.38332	0.0377774	LIMA1, CRYAB, TNFRSF12A, TGFBR1, FHL1, CAPZA2, CAPZA1, SLC3A2, SMAD4, ARF6, OSGIN1, VAT1, LUZP6, ARPC1B, CDKN1A, ATP6V0E2, NUPR1, FXN, GSN, WHSC1L1, WFDC1, FGF2, EMP1, ENO1	775	271	13528	1.54587	1	0.614257	49.6359
GOTERM_BP_FAT	GO:0019637~organophosphate metabolic process	19	1.88679	0.0380879	CLN3, IMPA1, ALDH5A1, ADNP, PI4KA, PIGS, PIGO, SERINC2, PIGK, TPI1, LPCAT1, LCAT, GPX4, MBOAT7, PI4K2A, PEMT, DPM2, ALG12, AGPAT2	775	200	13528	1.65827	1	0.613999	49.9245
GOTERM_BP_FAT	GO:0007044~cell-substrate junction assembly	5	0.496524	0.0395012	DLC1, TLN1, TNS1, ITGA5, FN1	775	23	13528	3.79467	1	0.624365	51.2189
GOTERM_CC_FAT	GO:0005905~coated pit	7	0.695134	0.0401265	SH3BP4, RAMP2, AP2A2, CLTB, LRP10, AP2A1, NECAP2	742	44	12782	2.74057	1	0.276907	44.3171
GOTERM_CC_FAT	GO:0005774~vacuolar membrane	8	0.794439	0.0419859	SBF2, VTI1B, ATP6V0D1, VPS11, CD63, VPS33A, GABARAP, ATP6V1F	742	56	12782	2.46092	1	0.283947	45.8395
GOTERM_BP_FAT	GO:0006661~phosphatidylinositol biosynthetic process	3	0.297915	0.0420429	IMPA1, PI4K2A, PI4KA	775	6	13528	8.72774	1	0.644516	53.4676
GOTERM_BP_FAT	GO:0010551~regulation of specific transcription from RNA polymerase II promoter	11	1.09235	0.0420919	HDAC5, HES1, ETS1, RXRA, RHOQ, HDAC9, GDNF, ARHGEF10L, NCOR2, SCAP, NR1H3	775	94	13528	2.04266	1	0.641714	53.51
GOTERM_MF_FAT	GO:0030332~cyclin binding	3	0.297915	0.0423743	CUL3, CDKN1A, MDFIC	747	6	12983	8.69009	1	0.849131	49.3702
GOTERM_BP_FAT	GO:0006506~GPI anchor biosynthetic process	6	0.595829	0.0424957	PIGK, ADNP, DPM2, PIGS, ALG12, PIGO	775	34	13528	3.08038	1	0.64209	53.8578
GOTERM_BP_FAT	GO:0006626~protein targeting to mitochondrion	6	0.595829	0.0424957	TOMM5, MTX2, TIMM17B, MIPEP, TIMM8B, DNAJC19	775	34	13528	3.08038	1	0.64209	53.8578
GOTERM_BP_FAT	GO:0070585~protein localization in mitochondrion	6	0.595829	0.0424957	TOMM5, MTX2, TIMM17B, MIPEP, TIMM8B, DNAJC19	775	34	13528	3.08038	1	0.64209	53.8578
GOTERM_CC_FAT	GO:0030136~clathrin-coated vesicle	14	1.39027	0.0425359	CLN3, CLTB, AP1G1, RGS19, SH3BP4, AP2A2, SCYL2, AP2A1, PI4K2A, NECAP2, BIN1, STEAP2, ATP6V0D1, EPN2	742	132	12782	1.82704	1	0.283239	46.2823
GOTERM_BP_FAT	GO:0034330~cell junction organization	8	0.794439	0.0429683	DLC1, CD9, TLN1, TNS1, ITGA5, DSG1, GJA1, FN1	775	57	13528	2.44989	1	0.639907	54.2618
GOTERM_BP_FAT	GO:0010552~positive regulation of specific transcription from RNA polymerase II promoter	8	0.794439	0.0429683	HDAC5, HES1, ETS1, RHOQ, GDNF, ARHGEF10L, SCAP, NR1H3	775	57	13528	2.44989	1	0.639907	54.2618
GOTERM_CC_FAT	GO:0030128~clathrin coat of endocytic vesicle	3	0.297915	0.043073	AP2A2, AP2A1, EPN2	742	6	12782	8.61321	1	0.282483	46.7115
GOTERM_CC_FAT	GO:0033179~proton-transporting V-type ATPase, V0 domain	3	0.297915	0.043073	ATP6V0E2, ATP6V0D1, ATP6V0B	742	6	12782	8.61321	1	0.282483	46.7115
GOTERM_BP_FAT	GO:0046486~glycerolipid metabolic process	16	1.58888	0.0446979	IMPA1, ALDH5A1, ADNP, PI4KA, PIGS, PIGO, SERINC2, GPX1, PIGK, LCAT, PI4K2A, PEMT, DPM2, ALG12, AGPAT2, NR1H3	775	162	13528	1.724	1	0.651615	55.7118
GOTERM_BP_FAT	GO:0006644~phospholipid metabolic process	18	1.78749	0.0450003	CLN3, IMPA1, ALDH5A1, ADNP, PI4KA, PIGS, PIGO, SERINC2, PIGK, LPCAT1, LCAT, GPX4, MBOAT7, PI4K2A, PEMT, DPM2, ALG12, AGPAT2	775	190	13528	1.65368	1	0.65105	55.9609
GOTERM_CC_FAT	GO:0010008~endosome membrane	8	0.794439	0.0455743	VAC14, SCYL2, PI4K2A, RABEPK, VPS4A, TLR3, CD63, VPS25	742	57	12782	2.41774	1	0.288849	48.6687
GOTERM_CC_FAT	GO:0044440~endosomal part	8	0.794439	0.0455743	VAC14, SCYL2, PI4K2A, RABEPK, VPS4A, TLR3, CD63, VPS25	742	57	12782	2.41774	1	0.288849	48.6687
GOTERM_BP_FAT	GO:0051604~protein maturation	13	1.29096	0.0464674	AGA, CLN3, SEC11C, CLU, MIPEP, SERPINH1, STUB1, LONP2, FXN, DYNC2H1, PCSK7, PCSK6, PCSK1N	775	122	13528	1.86001	1	0.660035	57.1504
GOTERM_BP_FAT	GO:0006007~glucose catabolic process	8	0.794439	0.0465594	ALDOA, TPI1, PGLS, PGD, ENO2, PFKP, ENO3, ENO1	775	58	13528	2.40765	1	0.657734	57.224
GOTERM_BP_FAT	GO:0005977~glycogen metabolic process	6	0.595829	0.0473361	PPP1CA, PPP1R3B, PPP1R2, PYGL, PRKAG2, PHKA1	775	35	13528	2.99237	1	0.660932	57.8405
GOTERM_BP_FAT	GO:0006505~GPI anchor metabolic process	6	0.595829	0.0473361	PIGK, ADNP, DPM2, PIGS, ALG12, PIGO	775	35	13528	2.99237	1	0.660932	57.8405
GOTERM_BP_FAT	GO:0006984~ER-nuclear signaling pathway	6	0.595829	0.0473361	HERPUD1, CCND1, DERL1, AARS, ARHGEF10L, SCAP	775	35	13528	2.99237	1	0.660932	57.8405
GOTERM_MF_FAT	GO:0015405~P-P-bond-hydrolysis-driven transmembrane transporter activity	13	1.29096	0.0476956	ATP5D, TIMM17B, ATP10A, ATP5G1, ATP13A3, ATP6V0B, TAPBP, ATP6V1F, ATP6V0E2, ATP9B, ABCD4, PCYOX1, ATP6V0D1	747	122	12983	1.85199	1	0.847194	53.6165
GOTERM_MF_FAT	GO:0015399~primary active transmembrane transporter activity	13	1.29096	0.0476956	ATP5D, TIMM17B, ATP10A, ATP5G1, ATP13A3, ATP6V0B, TAPBP, ATP6V1F, ATP6V0E2, ATP9B, ABCD4, PCYOX1, ATP6V0D1	747	122	12983	1.85199	1	0.847194	53.6165
GOTERM_BP_FAT	GO:0009991~response to extracellular stimulus	20	1.9861	0.0480393	SREBF1, CLN3, GNAI2, ACADS, RXRA, IGFBP7, GSDMD, SOX2, COX4I1, TRIM16, SOD1, ASL, CCND1, CDKN1A, DOM3Z, ADM, ATG4C, GSN, PEMT, CTSD	775	220	13528	1.58686	1	0.66348	58.3913
GOTERM_BP_FAT	GO:0010324~membrane invagination	20	1.9861	0.0480393	CLN3, RAMP2, AP1G1, HCK, SNX2, RABEPK, SNX3, ITSN1, SH3BP4, NME2, AP2A2, PACSIN3, LRP10, AP2A1, NECAP2, BIN1, STEAP2, EHD2, EHD4, EPN2	775	220	13528	1.58686	1	0.66348	58.3913
GOTERM_BP_FAT	GO:0006897~endocytosis	20	1.9861	0.0480393	CLN3, RAMP2, AP1G1, HCK, SNX2, RABEPK, SNX3, ITSN1, SH3BP4, NME2, AP2A2, PACSIN3, LRP10, AP2A1, NECAP2, BIN1, STEAP2, EHD2, EHD4, EPN2	775	220	13528	1.58686	1	0.66348	58.3913
GOTERM_CC_FAT	GO:0031228~intrinsic to Golgi membrane	7	0.695134	0.0483608	ST6GALNAC6, ST6GALNAC4, ST3GAL2, ST3GAL5, ST3GAL4, PCSK7, STEAP2	742	46	12782	2.62141	1	0.300052	50.7701
GOTERM_MF_FAT	GO:0042626~ATPase activity, coupled to transmembrane movement of substances	12	1.19166	0.0483983	ATP5D, ATP6V0E2, ATP9B, ATP10A, ABCD4, ATP5G1, PCYOX1, ATP6V0D1, ATP13A3, ATP6V0B, ATP6V1F, TAPBP	747	109	12983	1.91342	1	0.840165	54.1516
GOTERM_BP_FAT	GO:0007568~aging	12	1.19166	0.0498805	ADM, GSN, CRYAB, ZMIZ1, GPX4, TGFBR1, RXRA, ENO3, SOD1, LOXL2, SREBF2, SCAP	775	110	13528	1.90423	1	0.671696	59.8016
GOTERM_BP_FAT	GO:0051188~cofactor biosynthetic process	11	1.09235	0.05038	PANK4, HAGH, MTHFD2, NFU1, ISCA2, FXN, HMBS, COX15, NMNAT1, NAPRT1, COQ6	775	97	13528	1.97949	1	0.672521	60.1763
GOTERM_MF_FAT	GO:0016209~antioxidant activity	7	0.695134	0.051002	MGST3, GPX1, NXN, GPX4, GSTZ1, SOD1, PRDX1	747	47	12983	2.58854	1	0.844828	56.0843
GOTERM_MF_FAT	GO:0043492~ATPase activity, coupled to movement of substances	12	1.19166	0.0511195	ATP5D, ATP6V0E2, ATP9B, ATP10A, ABCD4, ATP5G1, PCYOX1, ATP6V0D1, ATP13A3, ATP6V0B, ATP6V1F, TAPBP	747	110	12983	1.89602	1	0.834855	56.1697
GOTERM_BP_FAT	GO:0043066~negative regulation of apoptosis	29	2.87984	0.051181	TNFRSF6B, TMX1, CLU, HSPA1A, ITSN1, GDNF, MIF, GPX1, CLCF1, BAG3, DNAJC5, PCSK6, CLN3, CRYAB, TMBIM6, TGFBR1, AARS, ADNP, ANXA1, BIRC5, CSDA, ANXA5, SOD1, TAX1BP1, ATF5, CDKN1A, NME2, FAIM2, GSTP1	775	354	13528	1.42997	1	0.675549	60.7704
GOTERM_BP_FAT	GO:0006094~gluconeogenesis	5	0.496524	0.0516102	TPI1, ATF4, ENO2, FBP2, G6PC3	775	25	13528	3.4911	1	0.675816	61.0852
GOTERM_BP_FAT	GO:0044042~glucan metabolic process	6	0.595829	0.0524897	PPP1CA, PPP1R3B, PPP1R2, PYGL, PRKAG2, PHKA1	775	36	13528	2.90925	1	0.679311	61.723
GOTERM_BP_FAT	GO:0006073~cellular glucan metabolic process	6	0.595829	0.0524897	PPP1CA, PPP1R3B, PPP1R2, PYGL, PRKAG2, PHKA1	775	36	13528	2.90925	1	0.679311	61.723
GOTERM_BP_FAT	GO:0055072~iron ion homeostasis	6	0.595829	0.0524897	SRI, FXN, ACO1, SOD1, MON1A, FTL	775	36	13528	2.90925	1	0.679311	61.723
GOTERM_CC_FAT	GO:0030176~integral to endoplasmic reticulum membrane	7	0.695134	0.0528405	SGPL1, CLN3, PIGK, DERL1, DPM2, PIGS, SREBF2	742	47	12782	2.56564	1	0.319465	53.9815
GOTERM_MF_FAT	GO:0016820~hydrolase activity, acting on acid anhydrides, catalyzing transmembrane movement of substances	12	1.19166	0.0539419	ATP5D, ATP6V0E2, ATP9B, ATP10A, ABCD4, ATP5G1, PCYOX1, ATP6V0D1, ATP13A3, ATP6V0B, ATP6V1F, TAPBP	747	111	12983	1.87894	1	0.840792	58.1748
GOTERM_BP_FAT	GO:0030384~phosphoinositide metabolic process	9	0.893744	0.0562674	PIGK, IMPA1, PI4K2A, PI4KA, ADNP, DPM2, PIGS, ALG12, PIGO	775	73	13528	2.15205	1	0.702443	64.3519
GOTERM_MF_FAT	GO:0003779~actin binding	27	2.68123	0.0565588	ALDOA, TLN1, LIMA1, CAPZA2, CALD1, CAPZA1, DAAM2, KLHL2, TTLL3, PFN1, EZR, MACF1, GSN, SNTB2, PLS3, SYNPO, PHACTR4, ENC1, EVL, CORO1B, ARPC1B, SYNE1, TNS1, EPB41L1, TAGLN, WDR1, MYO19	747	326	12983	1.43946	1	0.845107	59.9569
GOTERM_BP_FAT	GO:0051491~positive regulation of filopodium assembly	3	0.297915	0.0566648	TGFBR1, RHOQ, ARAP1	775	7	13528	7.48092	1	0.702293	64.6184
GOTERM_BP_FAT	GO:0051489~regulation of filopodium assembly	3	0.297915	0.0566648	TGFBR1, RHOQ, ARAP1	775	7	13528	7.48092	1	0.702293	64.6184
GOTERM_BP_FAT	GO:0031100~organ regeneration	5	0.496524	0.0583405	CDKN1A, CCND1, ADM, TGFBR1, NR4A3	775	26	13528	3.35682	1	0.71036	65.7213
GOTERM_BP_FAT	GO:0018149~peptide cross-linking	5	0.496524	0.0583405	COL3A1, ANXA1, TGM3, DCN, FN1	775	26	13528	3.35682	1	0.71036	65.7213
GOTERM_BP_FAT	GO:0016049~cell growth	8	0.794439	0.0584575	ATP6V0E2, NUPR1, FHL1, WHSC1L1, SLC3A2, EMP1, VAT1, LUZP6	775	61	13528	2.28924	1	0.708391	65.797
GOTERM_BP_FAT	GO:0048514~blood vessel morphogenesis	19	1.88679	0.0586346	KLF5, NRP2, SGPL1, TNFRSF12A, TGFBR1, PRRX2, ANXA2, GPX1, VEGFC, CUL7, ZMIZ1, ITGA7, QKI, ATPIF1, HS6ST1, PLXND1, RBPJ, FGF2, CEACAM1	775	211	13528	1.57182	1	0.706819	65.9114
GOTERM_BP_FAT	GO:0007517~muscle organ development	19	1.88679	0.0586346	MYL6, SRI, MEF2A, CRYAB, RXRA, FHL1, MET, HSPG2, MYLPF, FXR1, TAGLN, ITGA7, COL6A3, PPP3CB, PDGFRB, SGCE, PPP3CA, TCF12, SGCA	775	211	13528	1.57182	1	0.706819	65.9114
GOTERM_BP_FAT	GO:0043069~negative regulation of programmed cell death	29	2.87984	0.0592912	TNFRSF6B, TMX1, CLU, HSPA1A, ITSN1, GDNF, MIF, GPX1, CLCF1, BAG3, DNAJC5, PCSK6, CLN3, CRYAB, TMBIM6, TGFBR1, AARS, ADNP, ANXA1, BIRC5, CSDA, ANXA5, SOD1, TAX1BP1, ATF5, CDKN1A, NME2, FAIM2, GSTP1	775	359	13528	1.41005	1	0.708274	66.3325
GOTERM_BP_FAT	GO:0031667~response to nutrient levels	18	1.78749	0.0594207	SREBF1, CLN3, GNAI2, ACADS, RXRA, IGFBP7, SOX2, COX4I1, TRIM16, SOD1, ASL, CCND1, DOM3Z, ADM, ATG4C, GSN, PEMT, CTSD	775	197	13528	1.59492	1	0.706429	66.4149
GOTERM_BP_FAT	GO:0043535~regulation of blood vessel endothelial cell migration	4	0.397219	0.0598419	HDAC5, VEGFC, HDAC9, FGF2	775	16	13528	4.36387	1	0.706415	66.6818
GOTERM_MF_FAT	GO:0016765~transferase activity, transferring alkyl or aryl (other than methyl) groups	7	0.695134	0.0604054	MGST3, NANS, HMBS, GSTZ1, GSTT1, MGST1, GSTP1	747	49	12983	2.48288	1	0.855071	62.4478
GOTERM_MF_FAT	GO:0016408~C-acyltransferase activity	4	0.397219	0.0604654	ACAA2, SPTLC2, SCP2, ACAA1	747	16	12983	4.34505	1	0.846348	62.4854
GOTERM_MF_FAT	GO:0000062~acyl-CoA binding	4	0.397219	0.0604654	ACADS, ACBD6, DBI, HMGCL	747	16	12983	4.34505	1	0.846348	62.4854
GOTERM_BP_FAT	GO:0060548~negative regulation of cell death	29	2.87984	0.0614893	TNFRSF6B, TMX1, CLU, HSPA1A, ITSN1, GDNF, MIF, GPX1, CLCF1, BAG3, DNAJC5, PCSK6, CLN3, CRYAB, TMBIM6, TGFBR1, AARS, ADNP, ANXA1, BIRC5, CSDA, ANXA5, SOD1, TAX1BP1, ATF5, CDKN1A, NME2, FAIM2, GSTP1	775	360	13528	1.40614	1	0.711276	67.7064
GOTERM_BP_FAT	GO:0006793~phosphorus metabolic process	68	6.75273	0.0620367	CDK19, ATP5D, UQCRC1, NRBP1, IMPA1, ZAK, PTPN23, FES, NDUFS7, MAP3K6, CTTNBP2, FXN, MDFIC, ATP5L, BRD4, ATP6V0D1, ATP5I, FGF2, FRS2, COX15, NDUFC2, PI4KA, PTPRR, MARK1, CDK2, ATP6V1F, CDK3, PPM1F, EYA3, PNKP, PPP1CA, CCND1, NME2, SCYL2, UQCRH, SBF2, PDGFRB, NEK9, MVD, GNAI2, PTK7, ATP5G2, ATP5G1, SDHAF2, ATP6V0B, G6PC3, GALK1, MAP3K3, MAP3K2, DUSP14, PTPLA, BUB1, PPP3CB, PPP3CA, DYRK2, HCK, TGFBR…	775	973	13528	1.21991	1	0.711987	68.0403
GOTERM_BP_FAT	GO:0006796~phosphate metabolic process	68	6.75273	0.0620367	CDK19, ATP5D, UQCRC1, NRBP1, IMPA1, ZAK, PTPN23, FES, NDUFS7, MAP3K6, CTTNBP2, FXN, MDFIC, ATP5L, BRD4, ATP6V0D1, ATP5I, FGF2, FRS2, COX15, NDUFC2, PI4KA, PTPRR, MARK1, CDK2, ATP6V1F, CDK3, PPM1F, EYA3, PNKP, PPP1CA, CCND1, NME2, SCYL2, UQCRH, SBF2, PDGFRB, NEK9, MVD, GNAI2, PTK7, ATP5G2, ATP5G1, SDHAF2, ATP6V0B, G6PC3, GALK1, MAP3K3, MAP3K2, DUSP14, PTPLA, BUB1, PPP3CB, PPP3CA, DYRK2, HCK, TGFBR…	775	973	13528	1.21991	1	0.711987	68.0403
GOTERM_CC_FAT	GO:0044449~contractile fiber part	12	1.19166	0.0629929	SRI, ALDOA, SYNE1, ANKRD23, ACTA2, CRYAB, PPP3CB, MYLPF, PPP3CA, MMP2, FXR1, ENO1	742	113	12782	1.82935	1	0.365231	60.5523
GOTERM_BP_FAT	GO:0006414~translational elongation	11	1.09235	0.0630278	EEF1B2, RPL22, RPL21, RPS12, EEF1G, RPL10, RPL12, RPS5, RPL28, RPS3, RPL29	775	101	13528	1.90109	1	0.715301	68.6364
GOTERM_BP_FAT	GO:0051247~positive regulation of protein metabolic process	21	2.0854	0.0649845	DLC1, TGFBR1, PRKAG2, SMAD4, CDC23, GJA1, STUB1, PSMB9, VEGFC, CCND1, PSMB7, PSMD13, PSMB6, PSME1, PACSIN3, CLCF1, PSME2, PEMT, PSME3, FGF2, NR1H3	775	243	13528	1.5085	1	0.72405	69.7827
GOTERM_MF_FAT	GO:0051082~unfolded protein binding	12	1.19166	0.0662645	CLN3, PPIB, CRYAB, PFDN5, SLMAP, DNAJC10, DNAJC5, HSPA1A, DNAJC4, SERPINH1, TAPBP, SCAP	747	115	12983	1.81358	1	0.855992	65.9645
GOTERM_CC_FAT	GO:0070469~respiratory chain	9	0.893744	0.0680484	NDUFS7, NNT, UQCRC1, UQCRH, SDHC, NDUFA7, NDUFC2, NDUFA12, COX15	742	75	12782	2.06717	1	0.384395	63.4884
GOTERM_BP_FAT	GO:0001568~blood vessel development	21	2.0854	0.0694369	KLF5, NRP2, SGPL1, TNFRSF12A, TGFBR1, COL3A1, PRRX2, MMP2, ANXA2, GPX1, VEGFC, CUL7, ZMIZ1, ITGA7, QKI, ATPIF1, HS6ST1, PLXND1, RBPJ, FGF2, CEACAM1	775	245	13528	1.49618	1	0.745729	72.2455
GOTERM_BP_FAT	GO:0051262~protein tetramerization	6	0.595829	0.06983	PCBD2, SBF2, ALDH5A1, PFKP, TGM3, ATPIF1	775	39	13528	2.68546	1	0.745341	72.4536
GOTERM_BP_FAT	GO:0031401~positive regulation of protein modification process	17	1.68818	0.0700514	DLC1, TGFBR1, PRKAG2, SMAD4, CDC23, STUB1, PSMB9, VEGFC, CCND1, PSMB7, PSMB6, PSMD13, PSME1, CLCF1, PSME2, PSME3, FGF2	775	187	13528	1.58686	1	0.744073	72.5702
GOTERM_BP_FAT	GO:0080135~regulation of cellular response to stress	11	1.09235	0.0700556	EYA3, TNFRSF6B, CLN3, MAP3K6, ZAK, MDFIC, MAP3K2, TLR3, UBE2V2, PRDX1, RPS3	775	103	13528	1.86418	1	0.741695	72.5724
GOTERM_MF_FAT	GO:0050897~cobalt ion binding	4	0.397219	0.0703975	DAK, BIRC5, MIPEP, TCN2	747	17	12983	4.08946	1	0.865249	68.2571
GOTERM_BP_FAT	GO:0043523~regulation of neuron apoptosis	10	0.993049	0.0716448	CLN3, GPX1, AARS, ADNP, DNAJC5, ITSN1, SOD1, PCSK6, GDNF, NMNAT1	775	90	13528	1.9395	1	0.747429	73.3953
GOTERM_BP_FAT	GO:0017038~protein import	13	1.29096	0.0719737	RBM22, PDIA3, TOMM5, IPO7, MTX2, TIMM17B, PPP3CB, PPP3CA, MIPEP, FGF2, DNAJC19, TIMM8B, RERE	775	131	13528	1.73222	1	0.746725	73.5627
GOTERM_CC_FAT	GO:0030118~clathrin coat	6	0.595829	0.0730035	AP2A2, CLTB, AP2A1, AP1G1, NECAP2, EPN2	742	39	12782	2.65022	1	0.402138	66.1678
GOTERM_BP_FAT	GO:0032963~collagen metabolic process	5	0.496524	0.0731257	PEPD, COL3A1, SERPINH1, MMP2, MMP11	775	28	13528	3.11705	1	0.750113	74.1411
GOTERM_MF_FAT	GO:0031543~peptidyl-proline dioxygenase activity	3	0.297915	0.0732997	P4HB, LEPRE1, EGLN1	747	8	12983	6.51757	1	0.868942	69.7797
GOTERM_CC_FAT	GO:0030669~clathrin-coated endocytic vesicle membrane	3	0.297915	0.0744582	AP2A2, AP2A1, EPN2	742	8	12782	6.45991	1	0.404084	66.9189
GOTERM_CC_FAT	GO:0042579~microbody	11	1.09235	0.0750035	LONP2, PEX19, MVD, GNPAT, PXMP2, ABCD4, ZADH2, SOD1, SCP2, MGST1, ACAA1	742	103	12782	1.83971	1	0.402114	67.1965
GOTERM_CC_FAT	GO:0005777~peroxisome	11	1.09235	0.0750035	LONP2, PEX19, MVD, GNPAT, PXMP2, ABCD4, ZADH2, SOD1, SCP2, MGST1, ACAA1	742	103	12782	1.83971	1	0.402114	67.1965
GOTERM_BP_FAT	GO:0006733~oxidoreduction coenzyme metabolic process	7	0.695134	0.0751049	TPI1, PGLS, IDH3G, PGD, NMNAT1, NAPRT1, COQ6	775	52	13528	2.34978	1	0.755099	75.1072
GOTERM_BP_FAT	GO:0033365~protein localization in organelle	14	1.39027	0.075141	RBM22, PDIA3, MTX2, TIMM17B, MIPEP, TIMM8B, MACF1, IPO7, TOMM5, PPP3CB, PPP3CA, FGF2, DNAJC19, RERE	775	146	13528	1.67381	1	0.752994	75.1245
GOTERM_BP_FAT	GO:0032270~positive regulation of cellular protein metabolic process	20	1.9861	0.0759073	DLC1, TGFBR1, PRKAG2, SMAD4, CDC23, STUB1, PSMB9, VEGFC, CCND1, PSMB7, PSMD13, PSMB6, PSME1, PACSIN3, CLCF1, PSME2, PEMT, PSME3, FGF2, NR1H3	775	233	13528	1.49832	1	0.754374	75.489
GOTERM_CC_FAT	GO:0031227~intrinsic to endoplasmic reticulum membrane	8	0.794439	0.0761248	SGPL1, CLN3, PIGK, DERL1, DPM2, PIGS, ALG12, SREBF2	742	64	12782	2.1533	1	0.402619	67.7604
GOTERM_BP_FAT	GO:0006769~nicotinamide metabolic process	6	0.595829	0.0762316	TPI1, PGLS, IDH3G, PGD, NMNAT1, NAPRT1	775	40	13528	2.61832	1	0.753657	75.6418
GOTERM_BP_FAT	GO:0046496~nicotinamide nucleotide metabolic process	6	0.595829	0.0762316	TPI1, PGLS, IDH3G, PGD, NMNAT1, NAPRT1	775	40	13528	2.61832	1	0.753657	75.6418
GOTERM_CC_FAT	GO:0044433~cytoplasmic vesicle part	17	1.68818	0.0766274	CLN3, CLTB, CHMP4A, CLU, GJA1, ITPR1, CD9, VEGFC, CTTNBP2, AP2A2, KIF1B, AP2A1, PI4K2A, NECAP2, THBS3, FN1, EPN2	742	187	12782	1.56604	1	0.400543	68.0102
GOTERM_CC_FAT	GO:0030135~coated vesicle	15	1.48957	0.0778326	CLN3, CLTB, KIAA0368, AP1G1, RGS19, SH3BP4, AP2A2, SCYL2, AP2A1, PI4K2A, NECAP2, BIN1, STEAP2, ATP6V0D1, EPN2	742	159	12782	1.62513	1	0.401411	68.602
GOTERM_MF_FAT	GO:0019838~growth factor binding	11	1.09235	0.0792572	NOV, FIBP, HTRA1, IL10RB, IGFBP7, TGFBR1, COL3A1, PDGFRB, TRIM16, PCSK6, CRIM1	747	105	12983	1.82078	1	0.876098	72.6933
GOTERM_BP_FAT	GO:0007043~cell-cell junction assembly	4	0.397219	0.0802008	CD9, TLN1, DSG1, GJA1	775	18	13528	3.879	1	0.76734	77.4401
GOTERM_BP_FAT	GO:0045055~regulated secretory pathway	4	0.397219	0.0802008	PI4K2A, GARS, STXBP3, STEAP2	775	18	13528	3.879	1	0.76734	77.4401
GOTERM_BP_FAT	GO:0008361~regulation of cell size	18	1.78749	0.0822517	TNFRSF12A, CRYAB, FHL1, TGFBR1, SLC3A2, SMAD4, OSGIN1, VAT1, LUZP6, CDKN1A, ATP6V0E2, NUPR1, FXN, WHSC1L1, WFDC1, FGF2, EMP1, ENO1	775	206	13528	1.52524	1	0.77408	78.3194
GOTERM_BP_FAT	GO:0009820~alkaloid metabolic process	6	0.595829	0.082939	TPI1, PGLS, IDH3G, PGD, NMNAT1, NAPRT1	775	41	13528	2.55446	1	0.774866	78.6068
GOTERM_BP_FAT	GO:0001944~vasculature development	21	2.0854	0.0839647	KLF5, NRP2, SGPL1, TNFRSF12A, TGFBR1, COL3A1, PRRX2, MMP2, ANXA2, GPX1, VEGFC, CUL7, ZMIZ1, ITGA7, QKI, ATPIF1, HS6ST1, PLXND1, RBPJ, FGF2, CEACAM1	775	251	13528	1.46042	1	0.777056	79.029
GOTERM_BP_FAT	GO:0042157~lipoprotein metabolic process	9	0.893744	0.0863083	ZDHHC2, NMT1, PIGK, LCAT, ADNP, DPM2, PIGS, ALG12, PIGO	775	80	13528	1.96374	1	0.784549	79.9643
GOTERM_BP_FAT	GO:0019725~cellular homeostasis	35	3.47567	0.0863389	SRI, ALDOA, TMX1, PDIA3, FGGY, F2RL1, DNAJC10, PRDX1, CCL28, GPX1, CD9, FXN, PPP3CB, QKI, PPP3CA, QSOX2, FTL, IBTK, CLN3, P4HB, HERPUD1, AIFM1, ACO1, SOD1, ITPR1, TXNDC12, ATP6V0E2, NXN, ADM, SBF2, GNB1, MT2A, TXN, SH3BGRL3, MON1A	775	466	13528	1.31103	1	0.782607	79.9762
GOTERM_CC_FAT	GO:0005793~ER-Golgi intermediate compartment	6	0.595829	0.0866101	P4HB, KIAA0368, NUCB2, SERPINH1, SEC23IP, FN1	742	41	12782	2.52094	1	0.424021	72.6145
GOTERM_BP_FAT	GO:0008629~induction of apoptosis by intracellular signals	7	0.695134	0.08675	CUL3, GPX1, TXNDC12, CDKN1A, NUPR1, AIFM1, DYRK2	775	54	13528	2.26275	1	0.782203	80.1361
GOTERM_BP_FAT	GO:0007566~embryo implantation	5	0.496524	0.0896175	IGFBP7, TGFBR1, SFRP4, SOD1, RPL29	775	30	13528	2.90925	1	0.789397	81.2182
GOTERM_BP_FAT	GO:0019362~pyridine nucleotide metabolic process	6	0.595829	0.0899477	TPI1, PGLS, IDH3G, PGD, NMNAT1, NAPRT1	775	42	13528	2.49364	1	0.788667	81.3391
GOTERM_BP_FAT	GO:0006090~pyruvate metabolic process	6	0.595829	0.0899477	TPI1, ATF4, ME3, ENO2, FBP2, G6PC3	775	42	13528	2.49364	1	0.788667	81.3391
GOTERM_BP_FAT	GO:0042594~response to starvation	6	0.595829	0.0899477	SREBF1, CLN3, ATG4C, ADM, ACADS, CTSD	775	42	13528	2.49364	1	0.788667	81.3391
GOTERM_BP_FAT	GO:0043536~positive regulation of blood vessel endothelial cell migration	3	0.297915	0.0900826	VEGFC, HDAC9, FGF2	775	9	13528	5.81849	1	0.787197	81.3883
GOTERM_BP_FAT	GO:0006105~succinate metabolic process	3	0.297915	0.0900826	SDHB, ALDH5A1, SUCLG1	775	9	13528	5.81849	1	0.787197	81.3883
GOTERM_BP_FAT	GO:0006098~pentose-phosphate shunt	3	0.297915	0.0900826	TPI1, PGLS, PGD	775	9	13528	5.81849	1	0.787197	81.3883
GOTERM_MF_FAT	GO:0016861~intramolecular oxidoreductase activity, interconverting aldoses and ketoses	3	0.297915	0.0907496	TPI1, RENBP, MPI	747	9	12983	5.7934	1	0.898288	77.5859
GOTERM_MF_FAT	GO:0004176~ATP-dependent peptidase activity	3	0.297915	0.0907496	LONP1, LONP2, NSF	747	9	12983	5.7934	1	0.898288	77.5859
GOTERM_MF_FAT	GO:0016671~oxidoreductase activity, acting on sulfur group of donors, disulfide as acceptor	3	0.297915	0.0907496	TXNDC12, AIFM1, MSRB3	747	9	12983	5.7934	1	0.898288	77.5859
GOTERM_MF_FAT	GO:0070491~transcription repressor binding	3	0.297915	0.0907496	HDAC5, HDAC9, NCOR2	747	9	12983	5.7934	1	0.898288	77.5859
GOTERM_MF_FAT	GO:0004579~dolichyl-diphosphooligosaccharide-protein glycotransferase activity	3	0.297915	0.0907496	OSTC, TUSC3, STT3A	747	9	12983	5.7934	1	0.898288	77.5859
GOTERM_BP_FAT	GO:0042127~regulation of cell proliferation	55	5.46177	0.0913508	DLC1, IGFBP7, GJA1, PRRX2, SSR1, CUL3, WARS, CTTNBP2, CD47, GPX1, FXN, PDGFC, FGF2, UBE2A, ARHGEF2, RXRA, CDK2, HES1, VEGFC, TNS3, NME2, CCND1, ADM, ZMIZ1, WFDC1, PDGFRB, ATPIF1, TGFB1I1, MVD, GNAI2, SOX2, CLU, IFI30, TIMP2, CD9, TSPAN31, PEMT, KLF5, CRIP2, TGFBR1, ANXA1, S100A11, SMAD4, GAS8, TAX1BP3, CLEC11A, TMEM115, POLD4, CDKN1A, LEPRE1, NUPR1, ETS1, GDF11, PBX1, KCTD11	775	787	13528	1.21989	1	0.790042	81.845
GOTERM_BP_FAT	GO:0031128~developmental induction	4	0.397219	0.0913576	SOX2, FGF2, FRS2, GDNF	775	19	13528	3.67484	1	0.788108	81.8474
GOTERM_BP_FAT	GO:0045168~cell-cell signaling involved in cell fate specification	4	0.397219	0.0913576	SOX2, FGF2, FRS2, GDNF	775	19	13528	3.67484	1	0.788108	81.8474
GOTERM_CC_FAT	GO:0000276~mitochondrial proton-transporting ATP synthase complex, coupling factor F(o)	3	0.297915	0.0921533	ATP5L, ATP5I, MON2	742	9	12782	5.74214	1	0.44083	74.8971
GOTERM_CC_FAT	GO:0001726~ruffle	8	0.794439	0.092165	TLN1, NME2, EZR, TNFRSF12A, ITGA5, S100A11, ARF6, RPS3	742	67	12782	2.05689	1	0.436796	74.9017
GOTERM_CC_FAT	GO:0043292~contractile fiber	12	1.19166	0.09217	SRI, ALDOA, SYNE1, ANKRD23, ACTA2, CRYAB, PPP3CB, MYLPF, PPP3CA, MMP2, FXR1, ENO1	742	121	12782	1.7084	1	0.432808	74.9036
GOTERM_MF_FAT	GO:0004709~MAP kinase kinase kinase activity	4	0.397219	0.0922626	MAP3K6, ZAK, MAP3K3, MAP3K2	747	19	12983	3.65899	1	0.896574	78.1651
GOTERM_BP_FAT	GO:0051437~positive regulation of ubiquitin-protein ligase activity during mitotic cell cycle	8	0.794439	0.0929031	PSMB7, PSMD13, PSMB6, PSME1, PSME2, CDC23, PSME3, PSMB9	775	68	13528	2.05359	1	0.791935	82.3895
GOTERM_BP_FAT	GO:0051494~negative regulation of cytoskeleton organization	7	0.695134	0.0929232	DLC1, ARHGEF2, LIMA1, GSN, CAPZA2, CAPZA1, ARAP1	775	55	13528	2.22161	1	0.790079	82.3965
GOTERM_MF_FAT	GO:0001883~purine nucleoside binding	105	10.427	0.0955937	NRBP1, ZAK, DAK, INO80, ITPKB, IARS2, ACSS3, KIF13A, MAP3K6, IDH3G, CLP1, DYNC2H1, VPS4A, SUCLG1, AARS, UBE2J1, RBKS, MARK1, PNKP, RENBP, NME2, ATP9B, SCYL2, PI4K2A, CLPP, PDGFRB, DDX31, NEK9, NMNAT1, TNFRSF6B, MVD, FARS2, PTK7, HSPA1A, CMPK1, ATP6V0B, DYRK2, HCN4, GCDH, TGFBR1, AK1, CNKSR3, MET, GARS, DDX1, EPRS, ATP13A3, DDX6, IKBKE, TXNDC12, FUK, MYO19, ATP5D, STEAP3, CDK19, D2HGDH, PRKAG2, AT…	747	1601	12983	1.13986	1	0.899641	79.3912
GOTERM_CC_FAT	GO:0022626~cytosolic ribosome	9	0.893744	0.0965906	RPL22, RPL21, RPS12, RPL10, RPS5, RPL28, RPS3, RPL29, FTL	742	81	12782	1.91405	1	0.444795	76.5953
GOTERM_BP_FAT	GO:0007005~mitochondrion organization	13	1.29096	0.097076	NDUFS7, GPX1, LONP1, FXN, SAMM50, TOMM5, MTX2, CLU, TIMM17B, HSPA4, MIPEP, DNAJC19, TIMM8B	775	138	13528	1.64436	1	0.801202	83.778
GOTERM_BP_FAT	GO:0006112~energy reserve metabolic process	6	0.595829	0.0972525	PPP1CA, PPP1R3B, PPP1R2, PYGL, PRKAG2, PHKA1	775	43	13528	2.43565	1	0.799953	83.8344
GOTERM_BP_FAT	GO:0060627~regulation of vesicle-mediated transport	10	0.993049	0.097978	PACSIN3, STXBP3, ARF6, CD63, BIN1, FGF2, NSF, EPN2, EHD4, NR1H3	775	96	13528	1.81828	1	0.800617	84.0642
GOTERM_BP_FAT	GO:0044259~multicellular organismal macromolecule metabolic process	5	0.496524	0.098475	PEPD, COL3A1, SERPINH1, MMP2, MMP11	775	31	13528	2.8154	1	0.800488	84.2199
GOTERM_BP_FAT	GO:0006664~glycolipid metabolic process	5	0.496524	0.098475	ST6GALNAC6, CLN3, ST6GALNAC4, ST3GAL5, ALDH5A1	775	31	13528	2.8154	1	0.800488	84.2199
GOTERM_BP_FAT	GO:0022406~membrane docking	5	0.496524	0.098475	EZR, RABEPK, VTI1B, STXBP3, VPS33A	775	31	13528	2.8154	1	0.800488	84.2199
GOTERM_BP_FAT	GO:0019320~hexose catabolic process	8	0.794439	0.0985851	ALDOA, TPI1, PGLS, PGD, ENO2, PFKP, ENO3, ENO1	775	69	13528	2.02382	1	0.799032	84.2542
GOTERM_MF_FAT	GO:0019205~nucleobase, nucleoside, nucleotide kinase activity	6	0.595829	0.0985907	PNKP, NME2, MPP1, CLP1, AK1, CMPK1	747	43	12983	2.42514	1	0.896377	80.4389
GOTERM_MF_FAT	GO:0032403~protein complex binding	17	1.68818	0.099129	ATP5D, UQCRC1, LGALS3, TGFBR1, COL3A1, FCGRT, TIMP2, SCAP, PHIP, GRB10, CCND1, CDKN1A, ITGA5, UQCRH, PI4K2A, ATP6V0D1, FRS2	747	196	12983	1.50747	1	0.892404	80.6218
GOTERM_BP_FAT	GO:0042773~ATP synthesis coupled electron transport	7	0.695134	0.0993266	NDUFS7, UQCRC1, UQCRH, NDUFA7, NDUFC2, SDHAF2, COX15	775	56	13528	2.18194	1	0.799752	84.4833
GOTERM_BP_FAT	GO:0042775~mitochondrial ATP synthesis coupled electron transport	7	0.695134	0.0993266	NDUFS7, UQCRC1, UQCRH, NDUFA7, NDUFC2, SDHAF2, COX15	775	56	13528	2.18194	1	0.799752	84.4833
GOTERM_BP_FAT	GO:0043603~cellular amide metabolic process	7	0.695134	0.0993266	TPI1, PGLS, IDH3G, PGD, ASL, NMNAT1, NAPRT1	775	56	13528	2.18194	1	0.799752	84.4833
