# Supplementary material for: Coexpression analysis identifies nuclear reprogramming barriers of somatic cell nuclear transfer embryos
Source: Oncotarget. 2017 Jul 22;8(39):65847–59. doi: 10.18632/oncotarget.19504 (PMC5630377; doi:10.18632/oncotarget.19504)
Supplement: Supplementary file 7 [file oncotarget-08-65847-s007.xlsx]

## Sheet: GO
200 elements included exclusively in "Oocyte":	302 elements included exclusively in "SC":	67 elements included exclusively in "BBNT":	34 elements included exclusively in "XBNT":	24 common elements in "Oocyte" and "SC":	12 common elements in "BBNT" and "XBNT":	71 common elements in "Oocyte" and "BBNT":	34 common elements in "Oocyte", "BBNT" and "XBNT":	26 common elements in "Oocyte" and "XBNT":		1 common element in "Oocyte", "SC", "BBNT" and "XBNT":
GO:0005635~nuclear envelope	GO:0006091~generation of precursor metabolites and energy	GO:0042254~ribosome biogenesis	GO:0003924~GTPase activity	GO:0031967~organelle envelope	GO:0030528~transcription regulator activity	GO:0000776~kinetochore	GO:0070013~intracellular organelle lumen	GO:0006974~response to DNA damage stimulus		GO:0001883~purine nucleoside binding
GO:0031080~Nup107-160 complex	GO:0031090~organelle membrane	GO:0005732~small nucleolar ribonucleoprotein complex	GO:0003682~chromatin binding	GO:0031975~envelope	GO:0008380~RNA splicing	GO:0006403~RNA localization	GO:0043233~organelle lumen	GO:0033554~cellular response to stress
GO:0005815~microtubule organizing center	GO:0051186~cofactor metabolic process	GO:0003724~RNA helicase activity	GO:0003725~double-stranded RNA binding	GO:0000152~nuclear ubiquitin ligase complex	GO:0006325~chromatin organization	GO:0022403~cell cycle phase	GO:0031974~membrane-enclosed lumen	GO:0006281~DNA repair
GO:0016591~DNA-directed RNA polymerase II, holoenzyme	GO:0005783~endoplasmic reticulum	GO:0016604~nuclear body	GO:0003743~translation initiation factor activity	GO:0012505~endomembrane system	GO:0051252~regulation of RNA metabolic process	GO:0000278~mitotic cell cycle	GO:0031981~nuclear lumen	GO:0006259~DNA metabolic process
GO:0051427~hormone receptor binding	GO:0006732~coenzyme metabolic process	GO:0004004~ATP-dependent RNA helicase activity	GO:0046982~protein heterodimerization activity	GO:0006986~response to unfolded protein	GO:0005681~spliceosome	GO:0000775~chromosome, centromeric region	GO:0005654~nucleoplasm	GO:0070647~protein modification by small protein conjugation or removal
GO:0000779~condensed chromosome, centromeric region	GO:0055114~oxidation reduction	GO:0008186~RNA-dependent ATPase activity	GO:0007405~neuroblast proliferation	GO:0006508~proteolysis	GO:0043414~biopolymer methylation	GO:0050657~nucleic acid transport	GO:0043228~non-membrane-bounded organelle	GO:0032446~protein modification by small protein conjugation
GO:0005813~centrosome	GO:0044429~mitochondrial part	GO:0015030~Cajal body	GO:0006446~regulation of translational initiation	GO:0033043~regulation of organelle organization	GO:0006730~one-carbon metabolic process	GO:0051236~establishment of RNA localization	GO:0043232~intracellular non-membrane-bounded organelle	GO:0000151~ubiquitin ligase complex
GO:0035257~nuclear hormone receptor binding	GO:0009205~purine ribonucleoside triphosphate metabolic process	GO:0016458~gene silencing	GO:0042393~histone binding	GO:0006631~fatty acid metabolic process	GO:0032259~methylation	GO:0050658~RNA transport	GO:0000166~nucleotide binding	GO:0060589~nucleoside-triphosphatase regulator activity
GO:0005083~small GTPase regulator activity	GO:0006119~oxidative phosphorylation	GO:0003702~RNA polymerase II transcription factor activity	GO:0016574~histone ubiquitination	GO:0005680~anaphase-promoting complex	GO:0006355~regulation of transcription, DNA-dependent	GO:0015931~nucleobase, nucleoside, nucleotide and nucleic acid transport	GO:0032555~purine ribonucleotide binding	GO:0016881~acid-amino acid ligase activity
GO:0007059~chromosome segregation	GO:0016469~proton-transporting two-sector ATPase complex	GO:0006401~RNA catabolic process	GO:0006611~protein export from nucleus	GO:0051436~negative regulation of ubiquitin-protein ligase activity during mitotic cell cycle	GO:0016607~nuclear speck	GO:0051028~mRNA transport	GO:0032553~ribonucleotide binding	GO:0016879~ligase activity, forming carbon-nitrogen bonds
GO:0000075~cell cycle checkpoint	GO:0009199~ribonucleoside triphosphate metabolic process	GO:0008080~N-acetyltransferase activity	GO:0016799~hydrolase activity, hydrolyzing N-glycosyl compounds	GO:0031145~anaphase-promoting complex-dependent proteasomal ubiquitin-dependent protein catabolic process	GO:0008213~protein amino acid alkylation	GO:0005643~nuclear pore	GO:0017076~purine nucleotide binding	GO:0007264~small GTPase mediated signal transduction
GO:0051056~regulation of small GTPase mediated signal transduction	GO:0033177~proton-transporting two-sector ATPase complex, proton-transporting domain	GO:0006473~protein amino acid acetylation	GO:0005741~mitochondrial outer membrane	GO:0016836~hydro-lyase activity	GO:0006479~protein amino acid methylation	GO:0000793~condensed chromosome	GO:0022402~cell cycle process	GO:0007242~intracellular signaling cascade
GO:0006261~DNA-dependent DNA replication	GO:0009144~purine nucleoside triphosphate metabolic process	GO:0006829~zinc ion transport	GO:0000790~nuclear chromatin	GO:0051444~negative regulation of ubiquitin-protein ligase activity		GO:0000280~nuclear division	GO:0005524~ATP binding	GO:0016567~protein ubiquitination
GO:0005099~Ras GTPase activator activity	GO:0015980~energy derivation by oxidation of organic compounds	GO:0000041~transition metal ion transport	GO:0030532~small nuclear ribonucleoprotein complex	GO:0051352~negative regulation of ligase activity		GO:0007067~mitosis	GO:0007049~cell cycle	GO:0005856~cytoskeleton
GO:0042770~DNA damage response, signal transduction	GO:0046034~ATP metabolic process	GO:0019751~polyol metabolic process	GO:0060284~regulation of cell development	GO:0009898~internal side of plasma membrane		GO:0000087~M phase of mitotic cell cycle	GO:0032559~adenyl ribonucleotide binding	GO:0008047~enzyme activator activity
GO:0005487~nucleocytoplasmic transporter activity	GO:0009060~aerobic respiration	GO:0000082~G1/S transition of mitotic cell cycle	GO:0042176~regulation of protein catabolic process	GO:0016875~ligase activity, forming carbon-oxygen bonds		GO:0000279~M phase	GO:0030554~adenyl nucleotide binding	GO:0004674~protein serine/threonine kinase activity
GO:0000070~mitotic sister chromatid segregation	GO:0045259~proton-transporting ATP synthase complex	GO:0000387~spliceosomal snRNP biogenesis	GO:0005682~snRNP U5	GO:0004812~aminoacyl-tRNA ligase activity		GO:0044427~chromosomal part	GO:0005694~chromosome	GO:0019899~enzyme binding
GO:0006302~double-strand break repair	GO:0009206~purine ribonucleoside triphosphate biosynthetic process	GO:0040029~regulation of gene expression, epigenetic	GO:0006512~ubiquitin cycle	GO:0016876~ligase activity, forming aminoacyl-tRNA and related compounds		GO:0000777~condensed chromosome kinetochore	GO:0001882~nucleoside binding	GO:0005525~GTP binding
GO:0030695~GTPase regulator activity	GO:0006754~ATP biosynthetic process	GO:0043543~protein amino acid acylation	GO:0034399~nuclear periphery	GO:0006418~tRNA aminoacylation for protein translation		GO:0048285~organelle fission	GO:0044451~nucleoplasm part	GO:0016790~thiolester hydrolase activity
GO:0000819~sister chromatid segregation	GO:0009145~purine nucleoside triphosphate biosynthetic process	GO:0016407~acetyltransferase activity	GO:0019239~deaminase activity	GO:0043039~tRNA aminoacylation		GO:0034660~ncRNA metabolic process	GO:0005730~nucleolus	GO:0031396~regulation of protein ubiquitination
GO:0035258~steroid hormone receptor binding	GO:0009201~ribonucleoside triphosphate biosynthetic process	GO:0000184~nuclear-transcribed mRNA catabolic process, nonsense-mediated decay	GO:0021515~cell differentiation in spinal cord	GO:0043038~amino acid activation		GO:0016251~general RNA polymerase II transcription factor activity	GO:0006396~RNA processing	GO:0006284~base-excision repair
GO:0006999~nuclear pore organization	GO:0009141~nucleoside triphosphate metabolic process	GO:0016410~N-acyltransferase activity	GO:0005720~nuclear heterochromatin	GO:0042158~lipoprotein biosynthetic process		GO:0008134~transcription factor binding	GO:0051276~chromosome organization	GO:0019001~guanyl nucleotide binding
GO:0007346~regulation of mitotic cell cycle	GO:0015078~hydrogen ion transmembrane transporter activity	GO:0016702~oxidoreductase activity, acting on single donors with incorporation of molecular oxygen, incorporation of two atoms of oxygen	GO:0031968~organelle outer membrane	GO:0051260~protein homooligomerization		GO:0003713~transcription coactivator activity	GO:0016569~covalent chromatin modification	GO:0032561~guanyl ribonucleotide binding
GO:0006367~transcription initiation from RNA polymerase II promoter	GO:0006818~hydrogen transport	GO:0005923~tight junction	GO:0045732~positive regulation of protein catabolic process	GO:0031397~negative regulation of protein ubiquitination		GO:0046930~pore complex	GO:0045893~positive regulation of transcription, DNA-dependent	GO:0051168~nuclear export
GO:0005932~microtubule basal body	GO:0009142~nucleoside triphosphate biosynthetic process	GO:0070160~occluding junction	GO:0007254~JNK cascade			GO:0003712~transcription cofactor activity	GO:0016071~mRNA metabolic process	GO:0015631~tubulin binding
GO:0044454~nuclear chromosome part	GO:0048037~cofactor binding	GO:0016701~oxidoreductase activity, acting on single donors with incorporation of molecular oxygen	GO:0019867~outer membrane			GO:0016779~nucleotidyltransferase activity	GO:0010604~positive regulation of macromolecule metabolic process	GO:0048471~perinuclear region of cytoplasm
GO:0031570~DNA integrity checkpoint	GO:0009260~ribonucleotide biosynthetic process	GO:0016573~histone acetylation	GO:0008053~mitochondrial fusion			GO:0051726~regulation of cell cycle	GO:0006913~nucleocytoplasmic transport
GO:0004221~ubiquitin thiolesterase activity	GO:0044455~mitochondrial membrane part	GO:0043021~ribonucleoprotein binding	GO:0035107~appendage morphogenesis			GO:0051301~cell division	GO:0051169~nuclear transport
GO:0008408~3'-5' exonuclease activity	GO:0005794~Golgi apparatus	GO:0031047~gene silencing by RNA	GO:0035108~limb morphogenesis			GO:0016563~transcription activator activity	GO:0005819~spindle
GO:0030521~androgen receptor signaling pathway	GO:0015985~energy coupled proton transport, down electrochemical gradient	GO:0016944~RNA polymerase II transcription elongation factor activity	GO:0031098~stress-activated protein kinase signaling pathway			GO:0034470~ncRNA processing	GO:0016568~chromatin modification
GO:0045116~protein neddylation	GO:0015986~ATP synthesis coupled proton transport	GO:0000956~nuclear-transcribed mRNA catabolic process	GO:0048736~appendage development			GO:0006260~DNA replication	GO:0003723~RNA binding
GO:0010565~regulation of cellular ketone metabolic process	GO:0009152~purine ribonucleotide biosynthetic process	GO:0046872~metal ion binding	GO:0060173~limb development			GO:0051329~interphase of mitotic cell cycle	GO:0008135~translation factor activity, nucleic acid binding
GO:0006470~protein amino acid dephosphorylation	GO:0045333~cellular respiration	GO:0004518~nuclease activity	GO:0007089~traversing start control point of mitotic cell cycle			GO:0051325~interphase	GO:0006397~mRNA processing
GO:0000077~DNA damage checkpoint	GO:0031982~vesicle	GO:0000785~chromatin	GO:0048644~muscle organ morphogenesis			GO:0016570~histone modification	GO:0003677~DNA binding
GO:0033044~regulation of chromosome organization	GO:0044432~endoplasmic reticulum part	GO:0004468~lysine N-acetyltransferase activity				GO:0051254~positive regulation of RNA metabolic process
GO:0019216~regulation of lipid metabolic process	GO:0005753~mitochondrial proton-transporting ATP synthase complex	GO:0004402~histone acetyltransferase activity				GO:0046914~transition metal ion binding
GO:0003684~damaged DNA binding	GO:0015992~proton transport	GO:0000428~DNA-directed RNA polymerase complex				GO:0004386~helicase activity
GO:0000228~nuclear chromosome	GO:0005740~mitochondrial envelope	GO:0055029~nuclear DNA-directed RNA polymerase complex				GO:0030145~manganese ion binding
GO:0004672~protein kinase activity	GO:0050662~coenzyme binding	GO:0051592~response to calcium ion				GO:0045935~positive regulation of nucleobase, nucleoside, nucleotide and nucleic acid metabolic process
GO:0006352~transcription initiation	GO:0045454~cell redox homeostasis	GO:0030880~RNA polymerase complex				GO:0047485~protein N-terminus binding
GO:0003899~DNA-directed RNA polymerase activity	GO:0031410~cytoplasmic vesicle	GO:0043169~cation binding				GO:0008270~zinc ion binding
GO:0034062~RNA polymerase activity	GO:0015077~monovalent inorganic cation transmembrane transporter activity	GO:0031328~positive regulation of cellular biosynthetic process				GO:0004527~exonuclease activity
GO:0051020~GTPase binding	GO:0008360~regulation of cell shape	GO:0000178~exosome (RNase complex)				GO:0042623~ATPase activity, coupled
GO:0031576~G2/M transition checkpoint	GO:0045263~proton-transporting ATP synthase complex, coupling factor F(o)	GO:0019400~alditol metabolic process				GO:0008026~ATP-dependent helicase activity
GO:0009077~histidine family amino acid catabolic process	GO:0009100~glycoprotein metabolic process	GO:0043167~ion binding				GO:0070035~purine NTP-dependent helicase activity
GO:0007164~establishment of tissue polarity	GO:0005768~endosome	GO:0006402~mRNA catabolic process				GO:0045941~positive regulation of transcription
GO:0006548~histidine catabolic process	GO:0046474~glycerophospholipid biosynthetic process	GO:0045120~pronucleus				GO:0008023~transcription elongation factor complex
GO:0016311~dephosphorylation	GO:0034220~ion transmembrane transport	GO:0042802~identical protein binding				GO:0010628~positive regulation of gene expression
GO:0007093~mitotic cell cycle checkpoint	GO:0046489~phosphoinositide biosynthetic process	GO:0003700~transcription factor activity				GO:0006357~regulation of transcription from RNA polymerase II promoter
GO:0005088~Ras guanyl-nucleotide exchange factor activity	GO:0005743~mitochondrial inner membrane	GO:0003729~mRNA binding				GO:0051173~positive regulation of nitrogen compound metabolic process
GO:0030522~intracellular receptor-mediated signaling pathway	GO:0005955~calcineurin complex	GO:0043296~apical junction complex				GO:0006351~transcription, DNA-dependent
GO:0050681~androgen receptor binding	GO:0006164~purine nucleotide biosynthetic process	GO:0016327~apicolateral plasma membrane				GO:0030529~ribonucleoprotein complex
GO:0050544~arachidonic acid binding	GO:0030055~cell-substrate junction	GO:0031365~N-terminal protein amino acid modification				GO:0006350~transcription
GO:0000226~microtubule cytoskeleton organization	GO:0031988~membrane-bounded vesicle	GO:0046112~nucleobase biosynthetic process				GO:0016455~RNA polymerase II transcription mediator activity
GO:0006303~double-strand break repair via nonhomologous end joining	GO:0005996~monosaccharide metabolic process	GO:0022618~ribonucleoprotein complex assembly				GO:0032774~RNA biosynthetic process
GO:0000930~gamma-tubulin complex	GO:0016192~vesicle-mediated transport	GO:0016564~transcription repressor activity				GO:0022613~ribonucleoprotein complex biogenesis
GO:0046578~regulation of Ras protein signal transduction	GO:0005925~focal adhesion	GO:0034621~cellular macromolecular complex subunit organization				GO:0006366~transcription from RNA polymerase II promoter
GO:0016877~ligase activity, forming carbon-sulfur bonds	GO:0009165~nucleotide biosynthetic process	GO:0070545~PeBoW complex				GO:0006354~RNA elongation
GO:0005085~guanyl-nucleotide exchange factor activity	GO:0000267~cell fraction	GO:0055085~transmembrane transport				GO:0010605~negative regulation of macromolecule metabolic process
GO:0019218~regulation of steroid metabolic process	GO:0005625~soluble fraction	GO:0008170~N-methyltransferase activity				GO:0005667~transcription factor complex
GO:0019438~aromatic compound biosynthetic process	GO:0031966~mitochondrial membrane	GO:0003714~transcription corepressor activity				GO:0043566~structure-specific DNA binding
GO:0002009~morphogenesis of an epithelium	GO:0030036~actin cytoskeleton organization	GO:0042156~zinc-mediated transcriptional activator activity				GO:0007051~spindle organization
GO:0048610~reproductive cellular process	GO:0022890~inorganic cation transmembrane transporter activity	GO:0032526~response to retinoic acid				GO:0006364~rRNA processing
GO:0045787~positive regulation of cell cycle	GO:0006006~glucose metabolic process	GO:0018126~protein amino acid hydroxylation				GO:0044452~nucleolar part
GO:0019842~vitamin binding	GO:0019866~organelle inner membrane	GO:0000463~maturation of LSU-rRNA from tricistronic rRNA transcript (SSU-rRNA, 5.8S rRNA, LSU-rRNA)				GO:0045449~regulation of transcription
GO:0030518~steroid hormone receptor signaling pathway	GO:0006518~peptide metabolic process	GO:0000470~maturation of LSU-rRNA				GO:0010557~positive regulation of macromolecule biosynthetic process
GO:0005096~GTPase activator activity	GO:0030029~actin filament-based process	GO:0019405~alditol catabolic process				GO:0016072~rRNA metabolic process
GO:0002244~hemopoietic progenitor cell differentiation	GO:0016023~cytoplasmic membrane-bounded vesicle					GO:0006368~RNA elongation from RNA polymerase II promoter
GO:0046320~regulation of fatty acid oxidation	GO:0016051~carbohydrate biosynthetic process					GO:0016592~Srb-mediator complex
GO:0051340~regulation of ligase activity	GO:0046165~alcohol biosynthetic process					GO:0009891~positive regulation of biosynthetic process
GO:0070419~nonhomologous end joining complex	GO:0005924~cell-substrate adherens junction					GO:0008033~tRNA processing
GO:0005958~DNA-dependent protein kinase-DNA ligase 4 complex	GO:0019318~hexose metabolic process
GO:0042645~mitochondrial nucleoid	GO:0048193~Golgi vesicle transport
GO:0009295~nucleoid	GO:0008610~lipid biosynthetic process
GO:0016878~acid-thiol ligase activity	GO:0010860~proteasome regulator activity
GO:0016796~exonuclease activity, active with either ribo- or deoxyribonucleic acids and producing 5'-phosphomonoesters	GO:0034404~nucleobase, nucleoside and nucleotide biosynthetic process
GO:0052548~regulation of endopeptidase activity	GO:0034654~nucleobase, nucleoside, nucleotide and nucleic acid biosynthetic process
GO:0010639~negative regulation of organelle organization	GO:0006749~glutathione metabolic process
GO:0019217~regulation of fatty acid metabolic process	GO:0046364~monosaccharide biosynthetic process
GO:0010212~response to ionizing radiation	GO:0030866~cortical actin cytoskeleton organization
GO:0019395~fatty acid oxidation	GO:0070161~anchoring junction
GO:0034440~lipid oxidation	GO:0008654~phospholipid biosynthetic process
GO:0051789~response to protein stimulus	GO:0022900~electron transport chain
GO:0051096~positive regulation of helicase activity	GO:0034637~cellular carbohydrate biosynthetic process
GO:0051974~negative regulation of telomerase activity	GO:0045017~glycerolipid biosynthetic process
GO:0002328~pro-B cell differentiation	GO:0007030~Golgi organization
GO:0032039~integrator complex	GO:0006790~sulfur metabolic process
GO:0006547~histidine metabolic process	GO:0005773~vacuole
GO:0016073~snRNA metabolic process	GO:0016667~oxidoreductase activity, acting on sulfur group of donors
GO:0009075~histidine family amino acid metabolic process	GO:0005788~endoplasmic reticulum lumen
GO:0016180~snRNA processing	GO:0006486~protein amino acid glycosylation
GO:0005089~Rho guanyl-nucleotide exchange factor activity	GO:0043413~biopolymer glycosylation
GO:0051101~regulation of DNA binding	GO:0070085~glycosylation
GO:0034620~cellular response to unfolded protein	GO:0044271~nitrogen compound biosynthetic process
GO:0030968~endoplasmic reticulum unfolded protein response	GO:0030865~cortical cytoskeleton organization
GO:0044450~microtubule organizing center part	GO:0044445~cytosolic part
GO:0043933~macromolecular complex subunit organization	GO:0016323~basolateral plasma membrane
GO:0006405~RNA export from nucleus	GO:0022604~regulation of cell morphogenesis
GO:0016896~exoribonuclease activity, producing 5'-phosphomonoesters	GO:0034329~cell junction assembly
GO:0004532~exoribonuclease activity	GO:0005912~adherens junction
GO:0052547~regulation of peptidase activity	GO:0006412~translation
GO:0000922~spindle pole	GO:0006099~tricarboxylic acid cycle
GO:0033391~chromatoid body	GO:0046356~acetyl-CoA catabolic process
GO:0046966~thyroid hormone receptor binding	GO:0008537~proteasome activator complex
GO:0031267~small GTPase binding	GO:0005626~insoluble fraction
GO:0031572~G2/M transition DNA damage checkpoint	GO:0051493~regulation of cytoskeleton organization
GO:0016578~histone deubiquitination	GO:0008219~cell death
GO:0046395~carboxylic acid catabolic process	GO:0000030~mannosyltransferase activity
GO:0016054~organic acid catabolic process	GO:0031301~integral to organelle membrane
GO:0004721~phosphoprotein phosphatase activity	GO:0044431~Golgi apparatus part
GO:0007017~microtubule-based process	GO:0032956~regulation of actin cytoskeleton organization
GO:0050542~icosanoid binding	GO:0016265~death
GO:0050543~icosatetraenoic acid binding	GO:0015629~actin cytoskeleton
GO:0008022~protein C-terminus binding	GO:0043161~proteasomal ubiquitin-dependent protein catabolic process
GO:0004843~ubiquitin-specific protease activity	GO:0010498~proteasomal protein catabolic process
GO:0032355~response to estradiol stimulus	GO:0008233~peptidase activity
GO:0046700~heterocycle catabolic process	GO:0009109~coenzyme catabolic process
GO:0017016~Ras GTPase binding	GO:0070011~peptidase activity, acting on L-amino acid peptides
GO:0051983~regulation of chromosome segregation	GO:0032970~regulation of actin filament-based process
GO:0007281~germ cell development	GO:0004175~endopeptidase activity
GO:0003774~motor activity	GO:0031099~regeneration
GO:0004725~protein tyrosine phosphatase activity	GO:0007010~cytoskeleton organization
GO:0009154~purine ribonucleotide catabolic process	GO:0006650~glycerophospholipid metabolic process
GO:0006406~mRNA export from nucleus	GO:0030579~ubiquitin-dependent SMAD protein catabolic process
GO:0000726~non-recombinational repair	GO:0008538~proteasome activator activity
GO:0051438~regulation of ubiquitin-protein ligase activity	GO:0006915~apoptosis
GO:0006289~nucleotide-excision repair	GO:0009101~glycoprotein biosynthetic process
GO:0004722~protein serine/threonine phosphatase activity	GO:0016044~membrane organization
GO:0019783~small conjugating protein-specific protease activity	GO:0016860~intramolecular oxidoreductase activity
GO:0031965~nuclear membrane	GO:0005624~membrane fraction
GO:0043186~P granule	GO:0051492~regulation of stress fiber formation
GO:0045495~pole plasm	GO:0000323~lytic vacuole
GO:0060293~germ plasm	GO:0005764~lysosome
GO:0034097~response to cytokine stimulus	GO:0007015~actin filament organization
GO:0045934~negative regulation of nucleobase, nucleoside, nucleotide and nucleic acid metabolic process	GO:0030125~clathrin vesicle coat
GO:0051640~organelle localization	GO:0050660~FAD binding
GO:0009063~cellular amino acid catabolic process	GO:0031300~intrinsic to organelle membrane
GO:0006310~DNA recombination	GO:0022624~proteasome accessory complex
GO:0043627~response to estrogen stimulus	GO:0000139~Golgi membrane
GO:0051055~negative regulation of lipid biosynthetic process	GO:0012501~programmed cell death
GO:0045739~positive regulation of DNA repair	GO:0051540~metal cluster binding
GO:0000123~histone acetyltransferase complex	GO:0051536~iron-sulfur cluster binding
GO:0016783~sulfurtransferase activity	GO:0005789~endoplasmic reticulum membrane
GO:0017025~TATA-binding protein binding	GO:0000502~proteasome complex
GO:0009890~negative regulation of biosynthetic process	GO:0042175~nuclear envelope-endoplasmic reticulum network
GO:0030258~lipid modification	GO:0005976~polysaccharide metabolic process
GO:0031327~negative regulation of cellular biosynthetic process	GO:0005769~early endosome
GO:0005875~microtubule associated complex	GO:0008373~sialyltransferase activity
GO:0030374~ligand-dependent nuclear receptor transcription coactivator activity	GO:0004364~glutathione transferase activity
GO:0010033~response to organic substance	GO:0006457~protein folding
GO:0002320~lymphoid progenitor cell differentiation	GO:0043524~negative regulation of neuron apoptosis
GO:0051095~regulation of helicase activity	GO:0042625~ATPase activity, coupled to transmembrane movement of ions
GO:0000012~single strand break repair	GO:0035295~tube development
GO:0009261~ribonucleotide catabolic process	GO:0022904~respiratory electron transport chain
GO:0006298~mismatch repair	GO:0032231~regulation of actin filament bundle formation
GO:0050810~regulation of steroid biosynthetic process	GO:0004634~phosphopyruvate hydratase activity
GO:0051172~negative regulation of nitrogen compound metabolic process	GO:0006879~cellular iron ion homeostasis
GO:0006461~protein complex assembly	GO:0006084~acetyl-CoA metabolic process
GO:0070271~protein complex biogenesis	GO:0051187~cofactor catabolic process
GO:0044430~cytoskeletal part	GO:0000015~phosphopyruvate hydratase complex
GO:0005097~Rab GTPase activator activity	GO:0044264~cellular polysaccharide metabolic process
GO:0032313~regulation of Rab GTPase activity	GO:0006497~protein amino acid lipidation
GO:0032483~regulation of Rab protein signal transduction	GO:0019898~extrinsic to membrane
GO:0051336~regulation of hydrolase activity	GO:0044437~vacuolar part
GO:0009411~response to UV	GO:0031399~regulation of protein modification process
GO:0051439~regulation of ubiquitin-protein ligase activity during mitotic cell cycle	GO:0051129~negative regulation of cellular component organization
GO:0006270~DNA replication initiation	GO:0044087~regulation of cellular component biogenesis
GO:0009314~response to radiation	GO:0048770~pigment granule
GO:0016579~protein deubiquitination	GO:0042470~melanosome
GO:0031398~positive regulation of protein ubiquitination	GO:0030071~regulation of mitotic metaphase/anaphase transition
GO:0043130~ubiquitin binding	GO:0030173~integral to Golgi membrane
GO:0016791~phosphatase activity	GO:0032535~regulation of cellular component size
GO:0008198~ferrous iron binding	GO:0019637~organophosphate metabolic process
GO:0017169~CDP-alcohol phosphatidyltransferase activity	GO:0007044~cell-substrate junction assembly
GO:0030275~LRR domain binding	GO:0005905~coated pit
GO:0033500~carbohydrate homeostasis	GO:0005774~vacuolar membrane
GO:0042593~glucose homeostasis	GO:0006661~phosphatidylinositol biosynthetic process
GO:0033077~T cell differentiation in the thymus	GO:0010551~regulation of specific transcription from RNA polymerase II promoter
GO:0051972~regulation of telomerase activity	GO:0030332~cyclin binding
GO:0043043~peptide biosynthetic process	GO:0006506~GPI anchor biosynthetic process
GO:0032228~regulation of synaptic transmission, GABAergic	GO:0006626~protein targeting to mitochondrion
GO:0016254~preassembly of GPI anchor in ER membrane	GO:0070585~protein localization in mitochondrion
GO:0002237~response to molecule of bacterial origin	GO:0030136~clathrin-coated vesicle
GO:0032182~small conjugating protein binding	GO:0034330~cell junction organization
GO:0006638~neutral lipid metabolic process	GO:0010552~positive regulation of specific transcription from RNA polymerase II promoter
GO:0000940~outer kinetochore of condensed chromosome	GO:0030128~clathrin coat of endocytic vesicle
GO:0010558~negative regulation of macromolecule biosynthetic process	GO:0033179~proton-transporting V-type ATPase, V0 domain
GO:0043009~chordate embryonic development	GO:0046486~glycerolipid metabolic process
GO:0016780~phosphotransferase activity, for other substituted phosphate groups	GO:0006644~phospholipid metabolic process
GO:0003678~DNA helicase activity	GO:0010008~endosome membrane
GO:0005778~peroxisomal membrane	GO:0044440~endosomal part
GO:0031903~microbody membrane	GO:0051604~protein maturation
GO:0033993~response to lipid	GO:0006007~glucose catabolic process
GO:0000080~G1 phase of mitotic cell cycle	GO:0005977~glycogen metabolic process
GO:0009792~embryonic development ending in birth or egg hatching	GO:0006505~GPI anchor metabolic process
GO:0051130~positive regulation of cellular component organization	GO:0006984~ER-nuclear signaling pathway
GO:0016722~oxidoreductase activity, oxidizing metal ions	GO:0015405~P-P-bond-hydrolysis-driven transmembrane transporter activity
GO:0000217~DNA secondary structure binding	GO:0015399~primary active transmembrane transporter activity
GO:0008641~small protein activating enzyme activity	GO:0009991~response to extracellular stimulus
GO:0003906~DNA-(apurinic or apyrimidinic site) lyase activity	GO:0010324~membrane invagination
	GO:0006897~endocytosis
	GO:0031228~intrinsic to Golgi membrane
	GO:0042626~ATPase activity, coupled to transmembrane movement of substances
	GO:0007568~aging
	GO:0051188~cofactor biosynthetic process
	GO:0016209~antioxidant activity
	GO:0043492~ATPase activity, coupled to movement of substances
	GO:0043066~negative regulation of apoptosis
	GO:0006094~gluconeogenesis
	GO:0044042~glucan metabolic process
	GO:0006073~cellular glucan metabolic process
	GO:0055072~iron ion homeostasis
	GO:0030176~integral to endoplasmic reticulum membrane
	GO:0016820~hydrolase activity, acting on acid anhydrides, catalyzing transmembrane movement of substances
	GO:0030384~phosphoinositide metabolic process
	GO:0003779~actin binding
	GO:0051491~positive regulation of filopodium assembly
	GO:0051489~regulation of filopodium assembly
	GO:0031100~organ regeneration
	GO:0018149~peptide cross-linking
	GO:0016049~cell growth
	GO:0048514~blood vessel morphogenesis
	GO:0007517~muscle organ development
	GO:0043069~negative regulation of programmed cell death
	GO:0031667~response to nutrient levels
	GO:0043535~regulation of blood vessel endothelial cell migration
	GO:0016765~transferase activity, transferring alkyl or aryl (other than methyl) groups
	GO:0016408~C-acyltransferase activity
	GO:0000062~acyl-CoA binding
	GO:0060548~negative regulation of cell death
	GO:0006793~phosphorus metabolic process
	GO:0006796~phosphate metabolic process
	GO:0044449~contractile fiber part
	GO:0006414~translational elongation
	GO:0051247~positive regulation of protein metabolic process
	GO:0051082~unfolded protein binding
	GO:0070469~respiratory chain
	GO:0001568~blood vessel development
	GO:0051262~protein tetramerization
	GO:0031401~positive regulation of protein modification process
	GO:0080135~regulation of cellular response to stress
	GO:0050897~cobalt ion binding
	GO:0043523~regulation of neuron apoptosis
	GO:0017038~protein import
	GO:0030118~clathrin coat
	GO:0032963~collagen metabolic process
	GO:0031543~peptidyl-proline dioxygenase activity
	GO:0030669~clathrin-coated endocytic vesicle membrane
	GO:0042579~microbody
	GO:0005777~peroxisome
	GO:0006733~oxidoreduction coenzyme metabolic process
	GO:0033365~protein localization in organelle
	GO:0032270~positive regulation of cellular protein metabolic process
	GO:0031227~intrinsic to endoplasmic reticulum membrane
	GO:0006769~nicotinamide metabolic process
	GO:0046496~nicotinamide nucleotide metabolic process
	GO:0044433~cytoplasmic vesicle part
	GO:0030135~coated vesicle
	GO:0019838~growth factor binding
	GO:0007043~cell-cell junction assembly
	GO:0045055~regulated secretory pathway
	GO:0008361~regulation of cell size
	GO:0009820~alkaloid metabolic process
	GO:0001944~vasculature development
	GO:0042157~lipoprotein metabolic process
	GO:0019725~cellular homeostasis
	GO:0005793~ER-Golgi intermediate compartment
	GO:0008629~induction of apoptosis by intracellular signals
	GO:0007566~embryo implantation
	GO:0019362~pyridine nucleotide metabolic process
	GO:0006090~pyruvate metabolic process
	GO:0042594~response to starvation
	GO:0043536~positive regulation of blood vessel endothelial cell migration
	GO:0006105~succinate metabolic process
	GO:0006098~pentose-phosphate shunt
	GO:0016861~intramolecular oxidoreductase activity, interconverting aldoses and ketoses
	GO:0004176~ATP-dependent peptidase activity
	GO:0016671~oxidoreductase activity, acting on sulfur group of donors, disulfide as acceptor
	GO:0070491~transcription repressor binding
	GO:0004579~dolichyl-diphosphooligosaccharide-protein glycotransferase activity
	GO:0042127~regulation of cell proliferation
	GO:0031128~developmental induction
	GO:0045168~cell-cell signaling involved in cell fate specification
	GO:0000276~mitochondrial proton-transporting ATP synthase complex, coupling factor F(o)
	GO:0001726~ruffle
	GO:0043292~contractile fiber
	GO:0004709~MAP kinase kinase kinase activity
	GO:0051437~positive regulation of ubiquitin-protein ligase activity during mitotic cell cycle
	GO:0051494~negative regulation of cytoskeleton organization
	GO:0022626~cytosolic ribosome
	GO:0007005~mitochondrion organization
	GO:0006112~energy reserve metabolic process
	GO:0060627~regulation of vesicle-mediated transport
	GO:0044259~multicellular organismal macromolecule metabolic process
	GO:0006664~glycolipid metabolic process
	GO:0022406~membrane docking
	GO:0019320~hexose catabolic process
	GO:0019205~nucleobase, nucleoside, nucleotide kinase activity
	GO:0032403~protein complex binding
	GO:0042773~ATP synthesis coupled electron transport
	GO:0042775~mitochondrial ATP synthesis coupled electron transport
	GO:0043603~cellular amide metabolic process
