# Supplementary material for: Coexpression analysis identifies nuclear reprogramming barriers of somatic cell nuclear transfer embryos
Source: Oncotarget. 2017 Jul 22;8(39):65847–59. doi: 10.18632/oncotarget.19504 (PMC5630377; doi:10.18632/oncotarget.19504)
Supplement: Supplementary file 8 [file oncotarget-08-65847-s008.xlsx]

## Sheet: Basal transcription factors
Symbol	BM1	BM2	BBNT1	BBNT2	PBNT	YBNT	ZBNT
TBPL1	3724.34	3765.16	2477.57	2525.4	3406	3879.8	3877.42
GTF2IRD1	40.9025	35.8985	45.1278	45.0281	42.7287	33.2578	52.5676
GTF2I	237.242	217.043	104.551	81.5768	119.94	173.535	139.245
TAF9	747.737	594.601	846.004	1885.7	1317	886.461	917.742
TAF11	145.053	107.918	509.798	1803.09	490.007	283.057	282.434
TAF7	831.509	966.105	321.002	1196.67	864.026	677.253	667.722
CDK7	2006.53	1739.11	697.103	513.075	1080.98	1481.26	1518.88
LTBP1	138.991	67.0527	73.23	38.7582	64.4183	77.6778	60.4725
TAF9B	28.3204	35.3993	12.3738	7.439	7.5018	9.4789	15.9406
NMNAT1	478.729	397.506	478.306	294.625	338.039	325.105	372.756
TAF15	342.316	263.842	237.846	246.125	296.533	110.899	130.882
GTF2A1	1387.9	1577.22	276.262	623.526	887.026	1035.05	841.111
CTBP1	19.2536	33.4802	181.487	37.3831	71.2188	58.3523	80.2624
TAF4	1984.18	2155.46	632.413	545.425	924.818	1139.31	1107.89
GTF2H3	672.54	808.359	112.31	137	299.319	512.43	389.408
TAF1	7.4577	8.9895	6.2059	10.4766	7.8012	8.0678	7.3095
GTF2H1	147.496	133.624	389.888	1413.11	447.896	255.164	296.105
BTAF1	80.0407	69.4755	84.5959	137.341	84.5427	41.4915	28.2644
ERCC3	556.962	593.957	386.219	371.513	447.842	485.553	575.544
GTF2E2	1425.33	1272.11	3335.82	3312.31	4099.53	4176.63	4701.69
TAF1B	66.1611	51.0572	85.6563	47.2539	43.3871	74.0261	71.5676
GTF2H5	89.1056	102.576	256.091	204.737	322.037	206.799	217.52
TAF9	118.406	77.5263	184.731	696.987	348.474	142.215	78.3113
TAF5L	11.5814	17.5065	72.8736	30.403	52.0019	29.6743	44.9903
TAF1	9.9394	11.0305	8.5082	9.6005	8.3323	7.081	9.3491
GTF2IRD2	16.9844	12.4844	17.8976	17.7153	18.0531	13.7517	14.7789
TBP	1321.69	1419.42	908.39	1085.12	1053.01	1183.16	1329.27
CCNH	111.886	182.932	113.339	197.39	186.006	206.678	213.43
TAF12	449.368	469.632	324.938	138.957	313.673	345.639	365.56
TAF1A	571.284	614.672	85.3127	277.979	195.833	474.734	415.715
MTBP	292.329	283.045	64.5127	159.45	96.1579	103.853	92.977
GTF2F2	786.263	694.804	516.868	274.574	611.391	638.822	736.416
TAF13	303.516	278.596	101.049	498.564	475.659	336.343	289.079
TAF6L	11.152	13.0731	38.9179	38.6208	16.5261	16.1919	18.1581
TAF2	37.5722	54.9156	41.2243	56.2292	43.2446	37.7781	39.5877
GTF2E1	208.632	271.769	135.121	501.438	176.695	239.08	222.28
TAF1D	8.2514	5.5441	78.8721	82.5263	28.8069	40.0685	34.3722
TAF5	1376.29	1373.76	734.814	687.625	495.886	872.838	819.62
GTF2A2	3183.95	3651.04	1898.63	1584.05	2339.25	2615.46	2568.32
MNAT1	900.178	712.228	375.13	475.197	466.59	455.345	463.459
GTF2F1	313.422	377.276	1657.89	738.173	587.434	703.679	880.434
TAF1C	76.9178	88.1046	432.579	356.599	125.949	133.56	160.368
ERCC2	16.2849	16.5006	28.6095	28.2272	31.6558	17.3452	22.8546

## Sheet: RNA polymerase
Symbol	BM1	BM2	BBNT1	BBNT2	PBNT	YBNT	ZBNT
POLR2F	251.186	241.925	894.89	702.393	351.801	229.299	265
POLR3E	49.6251	46.5347	120.653	182.037	114.21	80.0813	91.5301
POLR3F	35.6364	17.6962	109.425	595.947	312.481	69.788	80.3009
POLR1B	8.5025	9.5391	11.0082	8.1456	7.8664	7.9295	8.7247
POLR2L	227.282	191.238	598.859	352.103	388.162	146.232	124.364
POLR3C	152.344	174.598	569.618	231.592	383.702	484.467	570.067
POLR1A	44.1937	43.0093	210.445	203.79	76.8586	137.514	150.209
POLR2A	17.9774	18.2517	51.9888	22.9683	34.4652	25.9065	42.9222
POLR3H	12.379	22.6181	49.2137	31.0484	23.2665	28.8021	31.3751
POLR3D	35.6712	58.168	133.452	84.2955	68.1053	78.8513	88.225
POLR3GL	15.4786	9.4872	8.0472	11.6765	11.8786	9.2927	5.1177
POLR3A	125.787	144.199	338.736	458.355	139.451	218.998	212.417
POLR2B	936.984	1031.65	691.984	3220.44	1128.95	902.389	841.274
POLR1D	527.533	541.947	2178.68	1533.73	902.586	1195	1026.26
POLR2H	841.421	946.642	529.888	481.721	511.606	614.401	700.604
POLR2I	274.914	281.465	581.08	436.039	363.504	241.331	272.322
POLR2K	292.148	390.431	161.815	866.38	613.768	387.211	394.378
POLR1C	51.7528	15.9031	605.065	1217.37	273.427	222.24	190.21
POLR3B	215.807	213.054	178.553	282.227	83.6491	111.138	112.186
POLR2D	244.078	281.565	343.447	1037.01	398.084	340.519	413.316

## Sheet: Mediator
Symbol	BM1	BM2	BBNT1	BBNT2	PBNT	YBNT	ZBNT
MED10	1458.61	1756.61	1352.27	1800.31	1281.24	1695.77	1667.66
MED15	905.632	1160.21	1636.13	831.158	760.504	900.419	1160.37
MED13	7.381	9.7902	6.4046	3.7779	6.7395	4.6693	3.1825
MED20	1007.45	1035.65	447.263	629.288	522.393	583.737	486.123
TMED7	101.74	18.2393	67.989	340.263	307.947	63.4025	30.6886
MED25	93.2631	111.174	235.237	88.9227	110.263	94.35	129
MED17	498.237	500.474	209.186	611.427	280.237	300.684	281.074
MED14	1045.63	1014.22	242.2	197.623	185.854	367.275	337.796
MED16	148.302	163.345	344.105	402.215	240.33	214.207	190.148
MED1	501.936	455.246	263.674	309.708	268.153	394.053	384.413
MED4	1801.42	1479.11	635.727	490.911	846.938	1093.79	934.263
TMED1	74.9474	34.999	136.316	160.156	89.7331	55.6415	32.2325
TMED10	1120.05	1278.24	112.947	597.125	1125.32	514.065	381.103
MED24	9.4669	10.8091	30.504	23.7266	36.1101	22.758	26.1319
MEDAG	8.5986	9.5228	8.1114	43.3239	17.597	7.8922	14.2369
MED29	157.012	93.9833	410.327	204.601	141.421	107.009	124.265
MED11	16.5772	19.8031	55.9005	38.8371	33.7626	22.9723	16.0375
MED30	479.735	499.541	84.4468	186.947	107.94	139.649	149.239
MED31	65.2443	63.7558	482.57	606.368	191.207	168.143	173.815
MED6	952.402	913.556	335.03	469.97	474.309	588.567	670.947
MED12	69.0023	64.9709	366.77	650.517	112.106	137.198	122.738
MED27	111.149	155.559	432.736	215.942	191.053	237.138	340.336
MED18	76.562	108.73	122.976	238.148	141.857	140.053	106.221
TMED5	10.9057	9.5635	28.1431	182.743	73.0452	31.5726	33.5496
MED23	561.316	544.521	69.7909	150.79	182.445	232.421	179.851
MED26	328.492	285.526	836.082	1864.24	952.058	626.737	888.474
MED28	91.5845	65.1201	229.049	258.029	160.654	91.1052	102.78
